# Supplementary material for: The structure of plastocyanin tunes the midpoint potential by restricting axial ligation of the reduced copper ion
Source: Commun Chem. 2023 Aug 23;6:175. doi: 10.1038/s42004-023-00977-4 (PMC10447441; doi:10.1038/s42004-023-00977-4)
Supplement: Supplementary file 4 — Supplementary Data 1 [file 42004_2023_977_MOESM4_ESM.xlsx]

## Sheet: readme
	Row 1 gives the cell potential as reported by the Ag/AgCl electrode
	These values were converted to potential vs. NHE prior to analysis
	Each sheet represents one titration
	Em given by replicate titrations was averaged after generating Nernst plots

## Sheet: 20221220 wt titration 1
310.1		295.3		289.8		279.5		277		263.2		247		233.6		221.9		212		203.8		197		191.5		184.6		179.4		174.5		167.9		162.6		156.8		150.2		142.1		137.1		125.5		113.9		97
Wavelength (nm)	Abs	Wavelength (nm)	Abs	Wavelength (nm)	Abs	Wavelength (nm)	Abs	Wavelength (nm)	Abs	Wavelength (nm)	Abs	Wavelength (nm)	Abs	Wavelength (nm)	Abs	Wavelength (nm)	Abs	Wavelength (nm)	Abs	Wavelength (nm)	Abs	Wavelength (nm)	Abs	Wavelength (nm)	Abs	Wavelength (nm)	Abs	Wavelength (nm)	Abs	Wavelength (nm)	Abs	Wavelength (nm)	Abs	Wavelength (nm)	Abs	Wavelength (nm)	Abs	Wavelength (nm)	Abs	Wavelength (nm)	Abs	Wavelength (nm)	Abs	Wavelength (nm)	Abs	Wavelength (nm)	Abs	Wavelength (nm)	Abs
800	-0.000691278	800	0.00575157	800	0.0067333	800	0.00926383	800	0.0128341	800	0.00815784	800	0.0115261	800	0.0148215	800	0.00575422	800	0.0110233	800	0.00740215	800	0.00907419	800	0.0104162	800	0.0105076	800	0.0125899	800	0.0045208	800	0.0150874	800	0.0082497	800	0.0075893	800	0.0133547	800	0.0105312	800	0.0168419	800	0.0111707	800	0.0163964	800	0.00877542
799	-0.000351958	799	0.0082684	799	0.00677166	799	0.0128696	799	0.0137514	799	0.010163	799	0.0114696	799	0.0156025	799	0.00501217	799	0.0112873	799	0.00767486	799	0.00889692	799	0.0108643	799	0.0112414	799	0.0129284	799	0.00536001	799	0.0146994	799	0.00944977	799	0.00946597	799	0.0148681	799	0.0126077	799	0.0180707	799	0.0117299	799	0.017152	799	0.00872864
798	0.000557812	798	0.00652253	798	0.00776403	798	0.0105553	798	0.012712	798	0.00946311	798	0.010586	798	0.0175161	798	0.00728078	798	0.0129943	798	0.00808054	798	0.00905347	798	0.0105999	798	0.0136382	798	0.0138461	798	0.00403019	798	0.0159775	798	0.00960499	798	0.00761912	798	0.012881	798	0.0126596	798	0.019516	798	0.0119537	798	0.0172667	798	0.0102009
797	-0.00074529	797	0.00749518	797	0.00544022	797	0.0110427	797	0.0134043	797	0.00907231	797	0.0113687	797	0.0152874	797	0.00688416	797	0.0111775	797	0.00721708	797	0.00871451	797	0.0105968	797	0.0117531	797	0.0137542	797	0.00401872	797	0.0139431	797	0.0107063	797	0.00740141	797	0.0148708	797	0.0127117	797	0.0184094	797	0.0110809	797	0.0171963	797	0.0100488
796	0.000441321	796	0.00624765	796	0.00817074	796	0.0115678	796	0.0145495	796	0.00878868	796	0.00921761	796	0.0170582	796	0.00747986	796	0.0116434	796	0.00834286	796	0.00794469	796	0.0112814	796	0.0129403	796	0.0127999	796	0.00521202	796	0.0147363	796	0.00940991	796	0.00796386	796	0.0161526	796	0.0142972	796	0.0192754	796	0.0120641	796	0.0177549	796	0.0103681
795	-0.00131137	795	0.00794812	795	0.00825025	795	0.0102568	795	0.0140842	795	0.0110444	795	0.0119353	795	0.0180606	795	0.00748934	795	0.0138865	795	0.00863592	795	0.00836785	795	0.0109855	795	0.0126528	795	0.0140054	795	0.00471011	795	0.0146333	795	0.00922227	795	0.00865388	795	0.0161566	795	0.0125393	795	0.0173477	795	0.0128207	795	0.0172799	795	0.0116503
794	0.00177664	794	0.00787433	794	0.00797986	794	0.010936	794	0.0138386	794	0.0114562	794	0.0110466	794	0.0177178	794	0.00675618	794	0.0127305	794	0.00831189	794	0.00940866	794	0.0117601	794	0.0115638	794	0.0139615	794	0.00521936	794	0.0142598	794	0.0108793	794	0.00741426	794	0.0153718	794	0.0142204	794	0.0197968	794	0.0122146	794	0.0164356	794	0.0107952
793	-0.000702391	793	0.00470624	793	0.00736834	793	0.0108757	793	0.0140634	793	0.0101839	793	0.0110723	793	0.0158626	793	0.00846305	793	0.00982656	793	0.006586	793	0.00810256	793	0.00968296	793	0.0110982	793	0.0135428	793	0.00409834	793	0.0142799	793	0.0099742	793	0.00747757	793	0.0145265	793	0.013001	793	0.0169152	793	0.0103052	793	0.0157562	793	0.0102939
792	-0.000413306	792	0.00685302	792	0.00648674	792	0.00848251	792	0.01111	792	0.00880871	792	0.00961401	792	0.0168437	792	0.00686985	792	0.0101586	792	0.00648427	792	0.00798564	792	0.0109505	792	0.0110853	792	0.0122359	792	0.00368926	792	0.0142521	792	0.00996326	792	0.00671246	792	0.0143786	792	0.012952	792	0.0180998	792	0.0102602	792	0.0172833	792	0.00861245
791	-0.000561104	791	0.00727204	791	0.00675165	791	0.00983101	791	0.0129666	791	0.00841235	791	0.00940126	791	0.0154334	791	0.00644744	791	0.0121454	791	0.00831621	791	0.0069825	791	0.0102404	791	0.0103755	791	0.0131407	791	0.00516963	791	0.0136454	791	0.00982997	791	0.006669	791	0.0140851	791	0.0133907	791	0.0177981	791	0.0107783	791	0.0168488	791	0.0100415
790	-0.00104903	790	0.00782344	790	0.00968781	790	0.0112672	790	0.0158526	790	0.00922591	790	0.0114303	790	0.0172162	790	0.00643814	790	0.0121422	790	0.00798672	790	0.00790333	790	0.0113158	790	0.0113292	790	0.0120894	790	0.00464967	790	0.0152005	790	0.0104705	790	0.00855386	790	0.0154324	790	0.01206	790	0.0190456	790	0.0111295	790	0.015715	790	0.0113715
789	0.000840372	789	0.00961232	789	0.00867353	789	0.0124479	789	0.0147713	789	0.0109419	789	0.012941	789	0.017406	789	0.00727959	789	0.0129377	789	0.00886957	789	0.00951875	789	0.013668	789	0.0134273	789	0.0152688	789	0.00667875	789	0.0163749	789	0.0100978	789	0.00941475	789	0.0152209	789	0.0148715	789	0.020054	789	0.0123106	789	0.0171681	789	0.0119603
788	-8.86245e-05	788	0.00714029	788	0.00773792	788	0.0100129	788	0.0137465	788	0.00925246	788	0.0110171	788	0.0161018	788	0.00638856	788	0.0120794	788	0.00795553	788	0.0089115	788	0.0112419	788	0.0111098	788	0.0123792	788	0.00526025	788	0.0146064	788	0.0102876	788	0.00809201	788	0.0148369	788	0.0132674	788	0.0193666	788	0.0112922	788	0.0169891	788	0.00908048
787	0.00179876	787	0.00936983	787	0.0082692	787	0.0124294	787	0.0142138	787	0.0120434	787	0.0112411	787	0.0180039	787	0.00752766	787	0.0122265	787	0.00873239	787	0.00905384	787	0.0129826	787	0.0119748	787	0.013607	787	0.0064389	787	0.0155379	787	0.0126891	787	0.00902083	787	0.0153606	787	0.013929	787	0.0186148	787	0.0114722	787	0.0174373	787	0.0117906
786	0.000709363	786	0.00914837	786	0.0083517	786	0.0117942	786	0.014265	786	0.0107462	786	0.0102127	786	0.0182322	786	0.00822018	786	0.0130153	786	0.00856492	786	0.00810847	786	0.0121538	786	0.0129448	786	0.0146911	786	0.00504352	786	0.0160715	786	0.011428	786	0.0093692	786	0.0157577	786	0.0131144	786	0.0192373	786	0.0125568	786	0.0190509	786	0.0114212
785	-0.000107465	785	0.00655811	785	0.00760083	785	0.0122225	785	0.0140382	785	0.00969432	785	0.0107146	785	0.0163335	785	0.00681765	785	0.0120265	785	0.00777468	785	0.00989909	785	0.0110507	785	0.0110246	785	0.0123923	785	0.00529319	785	0.0152053	785	0.0104453	785	0.0078824	785	0.0144793	785	0.0132746	785	0.0185472	785	0.0114248	785	0.018794	785	0.0118266
784	0.00115169	784	0.00736507	784	0.00630138	784	0.00941361	784	0.0125684	784	0.00927386	784	0.0106117	784	0.0162054	784	0.00636915	784	0.0113543	784	0.00853564	784	0.00872051	784	0.012027	784	0.011193	784	0.0136109	784	0.00534864	784	0.0139784	784	0.00976166	784	0.00744918	784	0.0156158	784	0.0117543	784	0.0197408	784	0.0115457	784	0.0168034	784	0.0111506
783	0.000466923	783	0.00665002	783	0.00727464	783	0.0111368	783	0.0135781	783	0.00886841	783	0.00961478	783	0.0162801	783	0.0047859	783	0.010377	783	0.00598738	783	0.00895209	783	0.0101627	783	0.00959147	783	0.0134271	783	0.00320699	783	0.0139631	783	0.00974742	783	0.00856173	783	0.0150782	783	0.0111161	783	0.0191428	783	0.0107212	783	0.0174627	783	0.00961605
782	0.00119434	782	0.00840942	782	0.00779798	782	0.0102847	782	0.0133584	782	0.00862848	782	0.010723	782	0.0162568	782	0.00730231	782	0.0126557	782	0.00864926	782	0.00761345	782	0.0125107	782	0.0118192	782	0.0153001	782	0.00618029	782	0.0134154	782	0.00844225	782	0.00926888	782	0.0154209	782	0.0143104	782	0.0195326	782	0.0120197	782	0.0178904	782	0.0100269
781	0.000329524	781	0.00837234	781	0.00922406	781	0.0118979	781	0.0157484	781	0.00994618	781	0.0120994	781	0.0191345	781	0.00837817	781	0.0122861	781	0.00884027	781	0.0103387	781	0.0115135	781	0.0127515	781	0.0139173	781	0.00640406	781	0.0155547	781	0.0103862	781	0.00940761	781	0.0176259	781	0.0154048	781	0.0198974	781	0.0123799	781	0.0186929	781	0.012433
780	0.00210213	780	0.00873044	780	0.00801338	780	0.0107013	780	0.014674	780	0.0101549	780	0.0113063	780	0.0173232	780	0.00778836	780	0.0126615	780	0.00796457	780	0.0100413	780	0.011353	780	0.0121879	780	0.0144994	780	0.00552798	780	0.0150043	780	0.0106075	780	0.00945202	780	0.0159579	780	0.0146346	780	0.0178316	780	0.0116752	780	0.018379	780	0.0111825
779	-0.000146438	779	0.00757697	779	0.00887486	779	0.0108342	779	0.0133453	779	0.00830471	779	0.0114114	779	0.0170589	779	0.00754209	779	0.0110088	779	0.00764414	779	0.00770777	779	0.0103427	779	0.0104886	779	0.013351	779	0.00380579	779	0.0142027	779	0.00976042	779	0.00830671	779	0.0151016	779	0.0125426	779	0.018061	779	0.0116097	779	0.0161544	779	0.0103507
778	-0.00100657	778	0.00719131	778	0.00663599	778	0.00926732	778	0.012627	778	0.00875865	778	0.00969106	778	0.0179097	778	0.004937	778	0.0115846	778	0.00541214	778	0.00754857	778	0.01131	778	0.00958567	778	0.0128473	778	0.00423876	778	0.0156058	778	0.00853145	778	0.00784705	778	0.01413	778	0.0130477	778	0.0181494	778	0.011683	778	0.0158018	778	0.00990385
777	0.000440051	777	0.00782096	777	0.007895	777	0.011991	777	0.0150748	777	0.0111878	777	0.0101244	777	0.0179419	777	0.00810016	777	0.0129977	777	0.00718505	777	0.00769149	777	0.0121268	777	0.0127822	777	0.0139301	777	0.00545227	777	0.0163366	777	0.0108975	777	0.00828753	777	0.0154335	777	0.0140868	777	0.0188028	777	0.0112156	777	0.0174981	777	0.0117241
776	-0.000666828	776	0.00696451	776	0.00790378	776	0.0098327	776	0.0128091	776	0.00970787	776	0.00941433	776	0.0165601	776	0.0075821	776	0.0120954	776	0.00845991	776	0.00676688	776	0.00957127	776	0.0104273	776	0.0121041	776	0.00439218	776	0.0137204	776	0.00857023	776	0.00878192	776	0.0142971	776	0.0119952	776	0.017746	776	0.0105998	776	0.0159885	776	0.00977469
775	-0.000559605	775	0.00845397	775	0.00864501	775	0.0108155	775	0.013188	775	0.0103404	775	0.010793	775	0.0157177	775	0.00694862	775	0.0117648	775	0.00861966	775	0.00909978	775	0.0109917	775	0.012248	775	0.0132192	775	0.00609108	775	0.015201	775	0.00936118	775	0.00832769	775	0.0145049	775	0.0128287	775	0.0188054	775	0.0119022	775	0.0173849	775	0.0110606
774	0.000289631	774	0.00754741	774	0.00758023	774	0.0116034	774	0.0147438	774	0.0101739	774	0.0114853	774	0.0180063	774	0.00648409	774	0.0119932	774	0.00714244	774	0.00930318	774	0.0106024	774	0.0114134	774	0.0133441	774	0.0039852	774	0.0151844	774	0.0108781	774	0.00911104	774	0.0158117	774	0.0138433	774	0.0186176	774	0.0117783	774	0.0182024	774	0.0098653
773	0.000818898	773	0.00756106	773	0.00762357	773	0.0109275	773	0.0140774	773	0.010706	773	0.0112729	773	0.0166161	773	0.00731821	773	0.0116783	773	0.00756833	773	0.00728402	773	0.0120302	773	0.0123595	773	0.0133054	773	0.00563457	773	0.015828	773	0.0109689	773	0.00741352	773	0.0156232	773	0.0143193	773	0.0189115	773	0.012062	773	0.0173551	773	0.01168
772	9.65654e-05	772	0.00842132	772	0.00668638	772	0.00971028	772	0.0129778	772	0.00935902	772	0.00966065	772	0.0171488	772	0.00764525	772	0.0112904	772	0.00708755	772	0.00823885	772	0.0106295	772	0.011859	772	0.0139794	772	0.00523188	772	0.0154502	772	0.0107382	772	0.00704806	772	0.0154523	772	0.0125985	772	0.0182759	772	0.0120928	772	0.0164648	772	0.0105566
771	0.000372892	771	0.00733769	771	0.00672862	771	0.0102939	771	0.0141592	771	0.00911818	771	0.0101147	771	0.015882	771	0.00747559	771	0.0119175	771	0.00833711	771	0.00744236	771	0.0110248	771	0.0113324	771	0.013631	771	0.00552683	771	0.0145372	771	0.01035	771	0.00729081	771	0.0154333	771	0.0123541	771	0.018903	771	0.0115918	771	0.0171736	771	0.00990775
770	0.00096356	770	0.00860445	770	0.00773584	770	0.0123805	770	0.0153123	770	0.0109108	770	0.0118862	770	0.0180612	770	0.00776627	770	0.0107925	770	0.00781613	770	0.00992022	770	0.012278	770	0.0120855	770	0.0132708	770	0.00505334	770	0.0144163	770	0.0108835	770	0.00942284	770	0.0163805	770	0.0148543	770	0.0199969	770	0.0123288	770	0.0169126	770	0.0113278
769	-0.000803068	769	0.00813018	769	0.00802922	769	0.0102864	769	0.0147424	769	0.0104419	769	0.0115632	769	0.0174897	769	0.00764625	769	0.0128436	769	0.00735528	769	0.00911389	769	0.0118155	769	0.0113166	769	0.0135746	769	0.00442568	769	0.0156177	769	0.0109738	769	0.00943009	769	0.0173477	769	0.0137702	769	0.0200759	769	0.0119862	769	0.0179407	769	0.0112726
768	0.00062723	768	0.0080346	768	0.00818451	768	0.0116519	768	0.0146979	768	0.0101885	768	0.0119731	768	0.0177537	768	0.00720418	768	0.0117631	768	0.00744259	768	0.00968016	768	0.0124355	768	0.0118571	768	0.015318	768	0.00579853	768	0.0161818	768	0.0111771	768	0.00796278	768	0.0162451	768	0.0142599	768	0.0204266	768	0.0126439	768	0.0179417	768	0.0117282
767	-0.000689882	767	0.00821841	767	0.00901361	767	0.011893	767	0.0150225	767	0.0100515	767	0.0107427	767	0.0180123	767	0.00583746	767	0.0118891	767	0.00843177	767	0.00889478	767	0.0117613	767	0.011794	767	0.0143135	767	0.00547778	767	0.0136465	767	0.0100985	767	0.00844318	767	0.0153838	767	0.0131043	767	0.0202675	767	0.011646	767	0.0178301	767	0.0116631
766	0.000694325	766	0.0084384	766	0.00934053	766	0.0112579	766	0.0142512	766	0.0100093	766	0.0114946	766	0.0176571	766	0.00780314	766	0.0127925	766	0.00863162	766	0.00927044	766	0.0115838	766	0.0119247	766	0.0141011	766	0.00613558	766	0.0165211	766	0.0109012	766	0.00779468	766	0.015982	766	0.0144255	766	0.0199711	766	0.0119251	766	0.0180457	766	0.0123555
765	0.000504344	765	0.00732269	765	0.00681933	765	0.0116375	765	0.0130431	765	0.00910211	765	0.0108483	765	0.0164555	765	0.00698611	765	0.0123213	765	0.00818968	765	0.00796594	765	0.0117473	765	0.011063	765	0.0138359	765	0.00522871	765	0.0145632	765	0.0104782	765	0.00751272	765	0.0152369	765	0.0126579	765	0.0182887	765	0.0116883	765	0.0160186	765	0.0104375
764	-0.000331266	764	0.00729378	764	0.00720287	764	0.0119141	764	0.0138639	764	0.00999748	764	0.0116616	764	0.0165884	764	0.00681868	764	0.0108748	764	0.00740078	764	0.00868649	764	0.011267	764	0.0106459	764	0.0142411	764	0.0045661	764	0.0147862	764	0.0100395	764	0.00796009	764	0.0150046	764	0.0136044	764	0.0178821	764	0.0123751	764	0.0178842	764	0.0110736
763	0.00131949	763	0.00775412	763	0.00806203	763	0.0116797	763	0.0136411	763	0.00940171	763	0.01143	763	0.0160701	763	0.00714155	763	0.0117166	763	0.00747056	763	0.00849863	763	0.0105692	763	0.0117387	763	0.0134856	763	0.00445559	763	0.0160787	763	0.0103616	763	0.00779816	763	0.0149615	763	0.0133858	763	0.019726	763	0.0115095	763	0.0169359	763	0.0115929
762	0.00110783	762	0.00733372	762	0.00747446	762	0.0107562	762	0.0131997	762	0.00973993	762	0.0108282	762	0.017058	762	0.00752547	762	0.0119138	762	0.00813466	762	0.00867258	762	0.0104872	762	0.0114707	762	0.0137828	762	0.00436391	762	0.0153468	762	0.0101371	762	0.00871512	762	0.0145134	762	0.0141689	762	0.0187603	762	0.0137278	762	0.0175562	762	0.0106078
761	0.000211151	761	0.00718063	761	0.00678531	761	0.0106814	761	0.0140649	761	0.0092476	761	0.0118145	761	0.0171015	761	0.00652626	761	0.0110773	761	0.00765089	761	0.00800734	761	0.0113433	761	0.0125591	761	0.0132593	761	0.0047791	761	0.0141448	761	0.00994186	761	0.00881164	761	0.015366	761	0.0131324	761	0.0188481	761	0.0122262	761	0.0175307	761	0.0117081
760	-0.00037296	760	0.00643572	760	0.00771597	760	0.0104272	760	0.0127915	760	0.00949576	760	0.010778	760	0.0167938	760	0.00703204	760	0.0106454	760	0.00736331	760	0.00729047	760	0.0105133	760	0.0109389	760	0.0135433	760	0.00467306	760	0.0149815	760	0.010511	760	0.00622803	760	0.0147585	760	0.014075	760	0.0185507	760	0.0115628	760	0.0167021	760	0.0104822
759	3.6682e-05	759	0.00675502	759	0.00785622	759	0.0118637	759	0.0129446	759	0.00891562	759	0.00994596	759	0.0159558	759	0.00604155	759	0.0106308	759	0.00743048	759	0.00779249	759	0.00991079	759	0.00980792	759	0.013251	759	0.00470017	759	0.0143776	759	0.00939668	759	0.006806	759	0.0142816	759	0.013649	759	0.0183272	759	0.0113145	759	0.0173749	759	0.0106034
758	0.000677005	758	0.00874159	758	0.0084787	758	0.0114166	758	0.0150191	758	0.00983458	758	0.0109239	758	0.0168182	758	0.00601383	758	0.0120888	758	0.00845432	758	0.00904633	758	0.0119265	758	0.0118483	758	0.0148625	758	0.00458983	758	0.0156184	758	0.0100374	758	0.00927103	758	0.0159316	758	0.0142648	758	0.0200572	758	0.0132928	758	0.0175611	758	0.0109244
757	0.000430075	757	0.00774408	757	0.00715052	757	0.0121042	757	0.0151494	757	0.00967145	757	0.0113459	757	0.0178927	757	0.00755919	757	0.011957	757	0.00718797	757	0.00947962	757	0.0117188	757	0.0116126	757	0.0137482	757	0.00568941	757	0.0157116	757	0.0098979	757	0.00861923	757	0.0165343	757	0.0144363	757	0.0188644	757	0.0116083	757	0.0174436	757	0.0119973
756	0.000558642	756	0.00819403	756	0.00759193	756	0.0119127	756	0.0144278	756	0.0101121	756	0.0109098	756	0.0182375	756	0.00721674	756	0.0129694	756	0.00717397	756	0.00896433	756	0.0119871	756	0.0128086	756	0.0144287	756	0.00576639	756	0.015242	756	0.00965223	756	0.00879082	756	0.0162336	756	0.0143525	756	0.0196227	756	0.0118381	756	0.017345	756	0.0126919
755	0.00022335	755	0.00774253	755	0.00890654	755	0.0115374	755	0.0136008	755	0.00979878	755	0.0101977	755	0.016374	755	0.00649646	755	0.0120798	755	0.00737705	755	0.00787009	755	0.0114294	755	0.0117394	755	0.0135738	755	0.00332332	755	0.0148221	755	0.0094207	755	0.0082631	755	0.0155005	755	0.0140304	755	0.0187343	755	0.011282	755	0.0169393	755	0.0115971
754	0.000358254	754	0.00762056	754	0.00754604	754	0.0110605	754	0.0146795	754	0.0105466	754	0.0108788	754	0.0180106	754	0.00742226	754	0.0120981	754	0.00797367	754	0.00865113	754	0.0121688	754	0.0118071	754	0.0153493	754	0.00472238	754	0.0150624	754	0.00996917	754	0.00843283	754	0.0153898	754	0.0142312	754	0.0195727	754	0.0126345	754	0.017821	754	0.0114547
753	0.000560845	753	0.00737142	753	0.00792321	753	0.010778	753	0.0152089	753	0.0100641	753	0.011499	753	0.0175068	753	0.00710355	753	0.0117692	753	0.00889615	753	0.00871132	753	0.0107221	753	0.0129346	753	0.0149351	753	0.00576235	753	0.0153374	753	0.0106239	753	0.00869846	753	0.0167483	753	0.0146022	753	0.0198085	753	0.0126512	753	0.0179361	753	0.0118513
752	0.000164666	752	0.00910702	752	0.00793586	752	0.0121652	752	0.0143195	752	0.0111666	752	0.0111576	752	0.0181269	752	0.00828328	752	0.0124414	752	0.00831392	752	0.00871676	752	0.0109571	752	0.0115358	752	0.0145243	752	0.00561134	752	0.0167027	752	0.0105691	752	0.00876847	752	0.0162405	752	0.0140978	752	0.0202629	752	0.0120385	752	0.0185975	752	0.0122645
751	0.00121939	751	0.00881491	751	0.00739575	751	0.0115942	751	0.0147089	751	0.00972762	751	0.0124523	751	0.018552	751	0.00743069	751	0.0121078	751	0.00738329	751	0.00829228	751	0.0120667	751	0.0124288	751	0.0149497	751	0.00497758	751	0.0143843	751	0.00994848	751	0.00761058	751	0.0147438	751	0.0142655	751	0.0198009	751	0.0128511	751	0.0178693	751	0.0121285
750	0.000470085	750	0.00869061	750	0.0083588	750	0.0108934	750	0.01519	750	0.0115668	750	0.0119028	750	0.0186521	750	0.00842333	750	0.0123566	750	0.0081023	750	0.010127	750	0.0116707	750	0.0122065	750	0.0151269	750	0.00634501	750	0.0156893	750	0.0109793	750	0.00936616	750	0.0173713	750	0.0153709	750	0.0209211	750	0.012935	750	0.0194526	750	0.0129477
749	0.000569269	749	0.00825967	749	0.00858805	749	0.0109179	749	0.0137128	749	0.00978004	749	0.0100844	749	0.0170327	749	0.0071691	749	0.0124206	749	0.00832827	749	0.00887779	749	0.0115088	749	0.0117518	749	0.014379	749	0.00482796	749	0.0159103	749	0.0105336	749	0.00786814	749	0.0163893	749	0.0152655	749	0.0201008	749	0.0123329	749	0.0173369	749	0.0114895
748	0.000190614	748	0.00717705	748	0.00722632	748	0.0113089	748	0.0149459	748	0.0101036	748	0.0112019	748	0.0172743	748	0.00715921	748	0.012664	748	0.00767057	748	0.00864271	748	0.0116077	748	0.0120376	748	0.0145507	748	0.00557544	748	0.0158911	748	0.0105876	748	0.00861443	748	0.0158612	748	0.0149006	748	0.0193753	748	0.012953	748	0.0173694	748	0.0114924
747	-0.00166897	747	0.00632794	747	0.00670696	747	0.0101977	747	0.0135801	747	0.00868715	747	0.01118	747	0.0166788	747	0.00582161	747	0.0111886	747	0.00533127	747	0.00726275	747	0.0104029	747	0.0110925	747	0.0128061	747	0.00326025	747	0.0139038	747	0.00936235	747	0.00715955	747	0.0143684	747	0.0129685	747	0.0189191	747	0.0113863	747	0.0176411	747	0.00995534
746	0.000138331	746	0.00811733	746	0.00856268	746	0.0113713	746	0.0151224	746	0.0108079	746	0.0107689	746	0.017394	746	0.00716831	746	0.0113994	746	0.00764738	746	0.0088491	746	0.0124844	746	0.0117808	746	0.0146987	746	0.00523508	746	0.0152941	746	0.0109902	746	0.00832566	746	0.0157752	746	0.0149811	746	0.0192452	746	0.012252	746	0.0175062	746	0.0115955
745	0.00190698	745	0.00907546	745	0.00932051	745	0.0128483	745	0.0162142	745	0.01105	745	0.0126264	745	0.0186576	745	0.00861509	745	0.0133767	745	0.00913108	745	0.00940181	745	0.0130585	745	0.0139857	745	0.0154986	745	0.00606179	745	0.01666	745	0.0118115	745	0.00908675	745	0.0165323	745	0.016036	745	0.021003	745	0.0144672	745	0.0201762	745	0.0126897
744	0.00037468	744	0.00818781	744	0.00854547	744	0.0115543	744	0.0150392	744	0.00992019	744	0.0112604	744	0.0188357	744	0.00673094	744	0.0125744	744	0.00725296	744	0.00864297	744	0.0118891	744	0.0124465	744	0.01434	744	0.00566602	744	0.0168223	744	0.0106644	744	0.00882556	744	0.0162698	744	0.0151733	744	0.0195031	744	0.0134014	744	0.0192147	744	0.0117765
743	-0.000313107	743	0.00750935	743	0.00784183	743	0.0116841	743	0.0149828	743	0.00939676	743	0.0107981	743	0.0169058	743	0.00669219	743	0.0113881	743	0.00765113	743	0.00850349	743	0.0105331	743	0.0112869	743	0.0139765	743	0.00486995	743	0.0151859	743	0.0104548	743	0.0069355	743	0.0157269	743	0.0145359	743	0.0200233	743	0.0121644	743	0.017882	743	0.0108349
742	0.000757618	742	0.0090453	742	0.00894609	742	0.0125293	742	0.0161235	742	0.0108197	742	0.0128076	742	0.0195238	742	0.00795086	742	0.0135667	742	0.00858845	742	0.00982881	742	0.0123832	742	0.0123281	742	0.0145534	742	0.00550473	742	0.0161962	742	0.0114603	742	0.0088807	742	0.0167844	742	0.016038	742	0.0208404	742	0.012796	742	0.0192298	742	0.0136207
741	5.84545e-05	741	0.00828991	741	0.00894987	741	0.0114301	741	0.0149839	741	0.0108615	741	0.011117	741	0.0179229	741	0.00744004	741	0.0125356	741	0.00717336	741	0.00901924	741	0.0116193	741	0.0125956	741	0.0145514	741	0.00479532	741	0.0147735	741	0.0104536	741	0.00889557	741	0.0162665	741	0.0153998	741	0.0195234	741	0.0124133	741	0.0186899	741	0.0114261
740	0.000122147	740	0.00862032	740	0.00810222	740	0.0114702	740	0.0145272	740	0.0107423	740	0.0115802	740	0.0183118	740	0.00722319	740	0.0125654	740	0.00811116	740	0.00934611	740	0.012428	740	0.0118151	740	0.0148277	740	0.00553527	740	0.0165596	740	0.0104609	740	0.00824265	740	0.0169567	740	0.0148982	740	0.0202547	740	0.0132972	740	0.0197147	740	0.0115025
739	0.000849502	739	0.0086294	739	0.00747559	739	0.0121835	739	0.015126	739	0.00939808	739	0.0112809	739	0.0176266	739	0.00734749	739	0.0131005	739	0.00785417	739	0.00920915	739	0.0125877	739	0.0128966	739	0.0145971	739	0.00485254	739	0.0158966	739	0.0105799	739	0.00836548	739	0.0159602	739	0.0153247	739	0.0205385	739	0.0129513	739	0.0184123	739	0.0117903
738	0.000238708	738	0.00851168	738	0.00782056	738	0.0105556	738	0.0136901	738	0.00991077	738	0.0115445	738	0.0177983	738	0.00708177	738	0.0122764	738	0.00779874	738	0.00919818	738	0.0117167	738	0.0114509	738	0.0137159	738	0.00510711	738	0.0155587	738	0.01058	738	0.00775842	738	0.0153085	738	0.0147534	738	0.0198269	738	0.0122776	738	0.0184188	738	0.0114462
737	-0.000828854	737	0.00678933	737	0.0084181	737	0.0118456	737	0.013711	737	0.0093094	737	0.0100586	737	0.0171775	737	0.00654074	737	0.0120615	737	0.00666771	737	0.00801839	737	0.0117097	737	0.011611	737	0.013161	737	0.00386774	737	0.015342	737	0.0105861	737	0.00766672	737	0.0151552	737	0.0136318	737	0.0194708	737	0.0121657	737	0.0177328	737	0.0111943
736	3.30059e-05	736	0.00870458	736	0.00792152	736	0.0123339	736	0.015215	736	0.0110709	736	0.0119995	736	0.0178727	736	0.00718018	736	0.0121135	736	0.00838783	736	0.00990695	736	0.0127974	736	0.0118022	736	0.0159477	736	0.00571144	736	0.0163379	736	0.010928	736	0.00876079	736	0.0166151	736	0.015438	736	0.0205215	736	0.0125521	736	0.0190175	736	0.0122966
735	-0.000621905	735	0.00765645	735	0.00841486	735	0.0112356	735	0.0145838	735	0.00911315	735	0.0112387	735	0.0182424	735	0.00710231	735	0.0126141	735	0.00832413	735	0.00900193	735	0.0112963	735	0.0126911	735	0.0146327	735	0.0048856	735	0.0151126	735	0.0111379	735	0.00775984	735	0.0163327	735	0.0145883	735	0.0199007	735	0.0123156	735	0.0178581	735	0.0116767
734	-0.000158756	734	0.00929871	734	0.00827004	734	0.0124297	734	0.0142666	734	0.0102794	734	0.0112013	734	0.018336	734	0.00668065	734	0.0121824	734	0.00713408	734	0.00851091	734	0.0112617	734	0.0123168	734	0.0152176	734	0.00504032	734	0.0163329	734	0.0107929	734	0.00919104	734	0.0160098	734	0.0147758	734	0.0199818	734	0.013719	734	0.0185133	734	0.0117445
733	0.000657483	733	0.00857754	733	0.0081971	733	0.0120731	733	0.0158588	733	0.0101051	733	0.0127607	733	0.0190232	733	0.00731518	733	0.0128465	733	0.0075127	733	0.0100173	733	0.0128132	733	0.0118231	733	0.0155781	733	0.00507298	733	0.0159553	733	0.0110206	733	0.0100328	733	0.0164552	733	0.0156862	733	0.0204498	733	0.0129345	733	0.0190613	733	0.0128157
732	-0.000349734	732	0.0084834	732	0.00772806	732	0.0121622	732	0.0153179	732	0.0100518	732	0.0114277	732	0.0173395	732	0.00748805	732	0.0121599	732	0.00794308	732	0.00926724	732	0.0114677	732	0.0114495	732	0.0141577	732	0.00534403	732	0.0162911	732	0.0100708	732	0.00818317	732	0.0165162	732	0.0149696	732	0.0203468	732	0.0120705	732	0.018679	732	0.0113977
731	-0.000219147	731	0.00852575	731	0.00807978	731	0.012195	731	0.0149736	731	0.0100869	731	0.0110689	731	0.0178036	731	0.00762159	731	0.0118361	731	0.00722658	731	0.00968137	731	0.0119825	731	0.0126597	731	0.0139993	731	0.00404699	731	0.0160826	731	0.0096552	731	0.00810831	731	0.0163754	731	0.0143931	731	0.0200606	731	0.0119733	731	0.0186674	731	0.0121016
730	-0.000150941	730	0.0078508	730	0.00788332	730	0.0120436	730	0.0151946	730	0.0107326	730	0.0107288	730	0.0179322	730	0.00780164	730	0.0122979	730	0.00730831	730	0.00872648	730	0.0115312	730	0.0120841	730	0.0141103	730	0.0048404	730	0.0161683	730	0.0107306	730	0.0088979	730	0.0158019	730	0.0145267	730	0.0205159	730	0.0126767	730	0.0182772	730	0.0119231
729	0.000464513	729	0.00785085	729	0.00798261	729	0.0120528	729	0.0156929	729	0.0101647	729	0.0118332	729	0.0181652	729	0.00712929	729	0.0128102	729	0.00800818	729	0.00963109	729	0.0118562	729	0.0119141	729	0.014492	729	0.00510527	729	0.0165161	729	0.0107256	729	0.00871272	729	0.0166365	729	0.0150044	729	0.020119	729	0.0134284	729	0.018778	729	0.0111152
728	-0.000105343	728	0.00848026	728	0.00776859	728	0.0115032	728	0.0145219	728	0.0103634	728	0.0116533	728	0.0181698	728	0.00709308	728	0.0121488	728	0.00709853	728	0.00865483	728	0.0119666	728	0.0117883	728	0.0151994	728	0.00491616	728	0.0161804	728	0.0105675	728	0.00862243	728	0.0166933	728	0.0155421	728	0.0197459	728	0.0127412	728	0.0182118	728	0.0119168
727	0.000225266	727	0.0080422	727	0.00814474	727	0.0117709	727	0.0143114	727	0.0110381	727	0.0117773	727	0.0183236	727	0.00804304	727	0.0133471	727	0.00787172	727	0.00966854	727	0.0123131	727	0.0122136	727	0.0155556	727	0.00578195	727	0.0162452	727	0.0109081	727	0.00846604	727	0.0170404	727	0.0152817	727	0.0205161	727	0.0126607	727	0.0191405	727	0.0119562
726	-7.41828e-05	726	0.00847432	726	0.00824537	726	0.0121455	726	0.0151212	726	0.0111156	726	0.0115256	726	0.0180046	726	0.00735178	726	0.012192	726	0.00763068	726	0.00907446	726	0.0121924	726	0.0125791	726	0.0148343	726	0.0049055	726	0.0158494	726	0.0106632	726	0.00884115	726	0.0162501	726	0.0145786	726	0.0207817	726	0.0129588	726	0.0191329	726	0.0110808
725	0.000194499	725	0.00814758	725	0.00768843	725	0.0113363	725	0.0148706	725	0.00968865	725	0.0111848	725	0.0177795	725	0.00745107	725	0.0122524	725	0.00737534	725	0.00904747	725	0.0118976	725	0.0117539	725	0.0141955	725	0.00423539	725	0.0154563	725	0.0101085	725	0.00854737	725	0.0167695	725	0.0143926	725	0.0204411	725	0.0117771	725	0.0184802	725	0.0117124
724	0.000239926	724	0.00833951	724	0.00904855	724	0.0115835	724	0.0154628	724	0.0109683	724	0.0116314	724	0.0190562	724	0.00738451	724	0.0127777	724	0.00816763	724	0.0097323	724	0.0119368	724	0.0128851	724	0.0150223	724	0.00477308	724	0.0166343	724	0.0108909	724	0.0092137	724	0.0162771	724	0.0155116	724	0.0207117	724	0.0133856	724	0.018805	724	0.0114594
723	-0.000279582	723	0.00791828	723	0.0080489	723	0.0113949	723	0.0147093	723	0.0102871	723	0.0118396	723	0.0178735	723	0.00712865	723	0.0126865	723	0.00712813	723	0.0092091	723	0.0118594	723	0.0116284	723	0.0152969	723	0.00491008	723	0.0160584	723	0.00958983	723	0.00853013	723	0.0167294	723	0.0149628	723	0.0202821	723	0.0123985	723	0.0187697	723	0.0119333
722	-0.000255109	722	0.00815679	722	0.007995	722	0.0118693	722	0.014833	722	0.0107402	722	0.0112068	722	0.0183564	722	0.00778103	722	0.0129751	722	0.00745068	722	0.00894379	722	0.0121182	722	0.0118124	722	0.0144012	722	0.00484736	722	0.0170168	722	0.0105215	722	0.00899897	722	0.0175287	722	0.0155032	722	0.020519	722	0.012773	722	0.0191513	722	0.0119346
721	5.6927e-05	721	0.00832255	721	0.00863693	721	0.011347	721	0.0152758	721	0.01131	721	0.012188	721	0.0183508	721	0.00791989	721	0.0125624	721	0.00766925	721	0.00939052	721	0.0125179	721	0.0126261	721	0.0149589	721	0.00546868	721	0.0163565	721	0.010127	721	0.0091834	721	0.0170259	721	0.0150445	721	0.020625	721	0.013497	721	0.0196103	721	0.012856
720	-0.000482298	720	0.00776996	720	0.00773605	720	0.0112213	720	0.0146436	720	0.0104598	720	0.0119571	720	0.0183368	720	0.00734106	720	0.0125687	720	0.00790979	720	0.009049	720	0.011871	720	0.0118708	720	0.0151987	720	0.00461578	720	0.0163035	720	0.0103627	720	0.00843531	720	0.0169056	720	0.015204	720	0.0206774	720	0.0131482	720	0.0190205	720	0.0121158
719	-6.05727e-06	719	0.00846812	719	0.00881243	719	0.0117345	719	0.0153314	719	0.0103703	719	0.0119219	719	0.0183485	719	0.00759433	719	0.0125036	719	0.00851228	719	0.00938811	719	0.0122194	719	0.0123026	719	0.0150975	719	0.00543503	719	0.0164531	719	0.0107105	719	0.00853496	719	0.0167976	719	0.0156361	719	0.0209919	719	0.0133044	719	0.0190934	719	0.0122322
718	-3.34434e-05	718	0.00770817	718	0.00862415	718	0.0122771	718	0.0160184	718	0.0110362	718	0.0115177	718	0.0187342	718	0.00836698	718	0.0128189	718	0.0077132	718	0.0100144	718	0.012393	718	0.0127755	718	0.0153192	718	0.00542763	718	0.0165691	718	0.0108002	718	0.00910779	718	0.01704	718	0.0162614	718	0.021532	718	0.013299	718	0.0192961	718	0.0129355
717	-0.00050257	717	0.00766164	717	0.00836635	717	0.0117325	717	0.0149649	717	0.0102926	717	0.0120189	717	0.0178839	717	0.00774292	717	0.0123296	717	0.00759209	717	0.00936375	717	0.0125261	717	0.0115506	717	0.0149076	717	0.00508134	717	0.0165908	717	0.0104835	717	0.0087811	717	0.0164981	717	0.015759	717	0.020187	717	0.0131425	717	0.018668	717	0.0124065
716	-0.000474283	716	0.00840435	716	0.0081599	716	0.0115911	716	0.0146658	716	0.010806	716	0.0120927	716	0.0183694	716	0.00775386	716	0.0131163	716	0.0075369	716	0.00971076	716	0.012467	716	0.0119932	716	0.01542	716	0.00548481	716	0.0170113	716	0.00999693	716	0.00861501	716	0.0173412	716	0.0155148	716	0.0210923	716	0.0132457	716	0.0191816	716	0.012323
715	0.000290641	715	0.00786561	715	0.0082106	715	0.0118978	715	0.0147996	715	0.0104281	715	0.0112768	715	0.0179833	715	0.00718839	715	0.0124629	715	0.00732192	715	0.0099185	715	0.0123579	715	0.0117623	715	0.0149119	715	0.00494818	715	0.016879	715	0.0105974	715	0.00878889	715	0.016853	715	0.0150973	715	0.0204728	715	0.0134352	715	0.0190985	715	0.0123289
714	0.000246686	714	0.0079956	714	0.00842027	714	0.0124767	714	0.0157542	714	0.010873	714	0.0126743	714	0.019113	714	0.00763642	714	0.0130297	714	0.00800404	714	0.0110914	714	0.0126586	714	0.0132432	714	0.0153743	714	0.00580947	714	0.0170913	714	0.0104011	714	0.00930675	714	0.0179056	714	0.016084	714	0.0208555	714	0.0136742	714	0.0195292	714	0.0129842
713	-0.000392306	713	0.00822406	713	0.008084	713	0.0113508	713	0.0154726	713	0.0103142	713	0.0110778	713	0.0179616	713	0.00775428	713	0.0125801	713	0.00746985	713	0.0100475	713	0.0123515	713	0.0121299	713	0.0147943	713	0.00438384	713	0.0167888	713	0.0107009	713	0.00880041	713	0.0168579	713	0.0157542	713	0.0210638	713	0.013133	713	0.0193594	713	0.0120916
712	0.000573546	712	0.0080951	712	0.00891444	712	0.0129534	712	0.0155732	712	0.0113299	712	0.0127626	712	0.0185725	712	0.00878308	712	0.0135334	712	0.00818857	712	0.0102622	712	0.0132564	712	0.0132498	712	0.0155773	712	0.00572332	712	0.0175526	712	0.0115851	712	0.00977562	712	0.0173506	712	0.0156502	712	0.0223548	712	0.0137582	712	0.0197515	712	0.0138296
711	0.000145788	711	0.00828832	711	0.00873717	711	0.0115333	711	0.015809	711	0.0103586	711	0.0119998	711	0.0186965	711	0.00785675	711	0.0127513	711	0.00754715	711	0.00956852	711	0.0129864	711	0.0130855	711	0.0154459	711	0.005188	711	0.0166442	711	0.010826	711	0.00876483	711	0.0164981	711	0.0161117	711	0.0207343	711	0.0140838	711	0.0201816	711	0.0126194
710	0.000250493	710	0.00840705	710	0.00923445	710	0.0122314	710	0.0159199	710	0.0105973	710	0.0119139	710	0.018726	710	0.00809201	710	0.0130891	710	0.00758287	710	0.00961018	710	0.0129674	710	0.0129622	710	0.0155523	710	0.00585625	710	0.0164041	710	0.0114979	710	0.00873649	710	0.0172125	710	0.0160368	710	0.0213748	710	0.0134573	710	0.0198075	710	0.0128452
709	-0.000368201	709	0.00739896	709	0.00878903	709	0.0120427	709	0.0153797	709	0.0110026	709	0.0115202	709	0.0187705	709	0.00777478	709	0.0129253	709	0.00761061	709	0.00978268	709	0.0121612	709	0.0127052	709	0.015217	709	0.00458402	709	0.0168689	709	0.010288	709	0.00897838	709	0.0169975	709	0.0157814	709	0.0213454	709	0.0137444	709	0.0196089	709	0.0124527
708	0.000630418	708	0.00847108	708	0.00958694	708	0.013072	708	0.0162138	708	0.011862	708	0.0125124	708	0.0191547	708	0.00891285	708	0.0141567	708	0.0083805	708	0.010365	708	0.0132102	708	0.0132756	708	0.0159727	708	0.00599611	708	0.0177788	708	0.0109359	708	0.00943832	708	0.0176189	708	0.0166429	708	0.0219381	708	0.0143043	708	0.0204706	708	0.0136631
707	0.00071167	707	0.00807366	707	0.00925408	707	0.0129204	707	0.0160474	707	0.0115369	707	0.0122913	707	0.0192341	707	0.00764296	707	0.0131778	707	0.00807985	707	0.00995296	707	0.012449	707	0.0131965	707	0.0159231	707	0.00553032	707	0.0170873	707	0.0107114	707	0.00969519	707	0.017802	707	0.0162683	707	0.0218368	707	0.0142833	707	0.0201593	707	0.0129502
706	-8.2879e-05	706	0.0082541	706	0.00890191	706	0.0122258	706	0.0154928	706	0.0110622	706	0.0119227	706	0.019438	706	0.00881856	706	0.0132177	706	0.00791738	706	0.0097673	706	0.0129522	706	0.0124663	706	0.0158948	706	0.00559778	706	0.0170851	706	0.0108149	706	0.00895053	706	0.0177035	706	0.016402	706	0.0217661	706	0.0143132	706	0.0193653	706	0.0133317
705	0.000634411	705	0.00814347	705	0.00878733	705	0.0128759	705	0.0160812	705	0.0116055	705	0.0116202	705	0.0196143	705	0.00834289	705	0.012909	705	0.00853216	705	0.0103727	705	0.0133366	705	0.0128083	705	0.015707	705	0.00504103	705	0.0174404	705	0.0116338	705	0.00958636	705	0.0176945	705	0.016403	705	0.0218362	705	0.0143162	705	0.020323	705	0.0128689
704	-0.000278289	704	0.00852292	704	0.00851801	704	0.0134836	704	0.0155066	704	0.0111727	704	0.0126717	704	0.0191033	704	0.00790813	704	0.0130277	704	0.00782301	704	0.00970766	704	0.0131992	704	0.0126028	704	0.0155367	704	0.00513637	704	0.0176586	704	0.0113864	704	0.00858267	704	0.0170854	704	0.0161831	704	0.0220754	704	0.0142338	704	0.0200336	704	0.0130455
703	3.9685e-05	703	0.00819591	703	0.0081426	703	0.0125328	703	0.0158958	703	0.0109006	703	0.0128758	703	0.0188714	703	0.00799054	703	0.0137285	703	0.0079694	703	0.0108851	703	0.0132796	703	0.0131644	703	0.0164171	703	0.00535142	703	0.0171846	703	0.0116304	703	0.00937571	703	0.0180566	703	0.0164353	703	0.0212917	703	0.0141127	703	0.0204916	703	0.0134871
702	0.000348902	702	0.00867519	702	0.00924405	702	0.0129345	702	0.0162043	702	0.0108065	702	0.0127913	702	0.0196552	702	0.00835524	702	0.0142471	702	0.0083659	702	0.0097924	702	0.0128575	702	0.0134611	702	0.0164652	702	0.00602517	702	0.0174839	702	0.0107595	702	0.00920262	702	0.017895	702	0.0166187	702	0.0221935	702	0.0137782	702	0.021332	702	0.0134454
701	0.000226354	701	0.00901581	701	0.00914258	701	0.0131755	701	0.0163634	701	0.0111223	701	0.0127096	701	0.0196585	701	0.00811005	701	0.0137775	701	0.00807028	701	0.0102598	701	0.0139104	701	0.0136651	701	0.0160694	701	0.00601165	701	0.0181343	701	0.0111054	701	0.00948525	701	0.0180088	701	0.0169729	701	0.0223147	701	0.0142938	701	0.0202068	701	0.0140069
700	-0.000153891	700	0.00828956	700	0.00854832	700	0.0124383	700	0.015761	700	0.0106388	700	0.0120445	700	0.0193056	700	0.00784057	700	0.0130466	700	0.00905458	700	0.00978126	700	0.0135914	700	0.0128393	700	0.0150395	700	0.00540785	700	0.0172244	700	0.0105196	700	0.00945652	700	0.0183445	700	0.0166014	700	0.0218761	700	0.0141687	700	0.0212671	700	0.01297
699	0.000853081	699	0.00890022	699	0.00917843	699	0.0132133	699	0.0163761	699	0.0114463	699	0.0129182	699	0.0195323	699	0.00884167	699	0.0138819	699	0.00871383	699	0.0115875	699	0.0137218	699	0.0130106	699	0.0163716	699	0.00657144	699	0.0181817	699	0.0106928	699	0.0100297	699	0.0174262	699	0.0171153	699	0.0226159	699	0.0148717	699	0.0205035	699	0.0137037
698	-0.000316987	698	0.00810414	698	0.00922097	698	0.0126689	698	0.016001	698	0.010574	698	0.0119841	698	0.0201817	698	0.00809233	698	0.0141812	698	0.0081091	698	0.0098591	698	0.0130531	698	0.0128293	698	0.0151909	698	0.0057857	698	0.0167599	698	0.0103288	698	0.00919918	698	0.0177614	698	0.0156505	698	0.0220687	698	0.0143028	698	0.0199896	698	0.0129621
697	0.000320664	697	0.00885457	697	0.00902894	697	0.0136763	697	0.0164142	697	0.0109025	697	0.0131522	697	0.0206715	697	0.00859077	697	0.0134057	697	0.00896002	697	0.0106807	697	0.013151	697	0.0135331	697	0.0163822	697	0.00642027	697	0.0179675	697	0.0120596	697	0.00980373	697	0.0179995	697	0.0165572	697	0.0228218	697	0.0150039	697	0.0208724	697	0.0139266
696	0.000635318	696	0.00951205	696	0.00985497	696	0.0138076	696	0.0166799	696	0.0126866	696	0.0146112	696	0.0209249	696	0.00888807	696	0.0150139	696	0.00909729	696	0.0109572	696	0.0138831	696	0.0135831	696	0.0179157	696	0.00685102	696	0.0195795	696	0.0123487	696	0.0105155	696	0.0190871	696	0.0177483	696	0.023331	696	0.0150774	696	0.0214038	696	0.014525
695	-7.36135e-05	695	0.00891338	695	0.00944581	695	0.0134114	695	0.0166207	695	0.0117816	695	0.0128175	695	0.020237	695	0.00867178	695	0.0149875	695	0.00822511	695	0.010567	695	0.0140635	695	0.013926	695	0.016855	695	0.00645069	695	0.0182756	695	0.0113589	695	0.00959348	695	0.0182376	695	0.0175	695	0.0221047	695	0.0153638	695	0.0209657	695	0.0139276
694	0.00020377	694	0.00878055	694	0.0094093	694	0.0135008	694	0.0168882	694	0.0117589	694	0.0137112	694	0.0201001	694	0.00882519	694	0.0148647	694	0.00877109	694	0.0104402	694	0.0135079	694	0.0138234	694	0.0169832	694	0.00559335	694	0.0184471	694	0.0111668	694	0.00986855	694	0.0181709	694	0.0173787	694	0.0225967	694	0.0149292	694	0.0206371	694	0.0135937
693	0.000252021	693	0.00883364	693	0.00952118	693	0.0130034	693	0.0163495	693	0.01112	693	0.01298	693	0.0198247	693	0.00811258	693	0.0141825	693	0.00856038	693	0.0101988	693	0.0138214	693	0.01349	693	0.0170085	693	0.00586897	693	0.0177895	693	0.0114591	693	0.00969606	693	0.0183678	693	0.0171817	693	0.0230876	693	0.013678	693	0.0200988	693	0.0129501
692	-0.000283204	692	0.00784518	692	0.00941766	692	0.0134447	692	0.0167634	692	0.0116734	692	0.0125123	692	0.0195767	692	0.00845418	692	0.0137706	692	0.00890014	692	0.0101358	692	0.0134115	692	0.0128191	692	0.0164149	692	0.00542043	692	0.0181891	692	0.0106457	692	0.0086931	692	0.0176977	692	0.0170019	692	0.0218708	692	0.013483	692	0.0201075	692	0.0131865
691	0.000746105	691	0.00822973	691	0.00874061	691	0.0127084	691	0.0169981	691	0.0119583	691	0.0128508	691	0.0206515	691	0.00890783	691	0.0131521	691	0.00877188	691	0.0109738	691	0.0134478	691	0.0132073	691	0.0167385	691	0.0054571	691	0.0182622	691	0.0116558	691	0.00961319	691	0.0182081	691	0.0168055	691	0.0226204	691	0.0141463	691	0.0214951	691	0.013484
690	0.000647736	690	0.00993929	690	0.00879124	690	0.0139564	690	0.0170888	690	0.0120849	690	0.0138041	690	0.0208219	690	0.00911109	690	0.0145749	690	0.00914316	690	0.0103918	690	0.0141939	690	0.0136199	690	0.0175745	690	0.00620114	690	0.0195783	690	0.011909	690	0.0101168	690	0.0189582	690	0.0173235	690	0.0232423	690	0.0145793	690	0.0212685	690	0.0137338
689	-0.000827045	689	0.00908783	689	0.00903877	689	0.0131051	689	0.0163504	689	0.0111524	689	0.012844	689	0.0205963	689	0.00840224	689	0.0138048	689	0.00872479	689	0.0102756	689	0.0136045	689	0.0138185	689	0.0164911	689	0.00565576	689	0.0176849	689	0.0109295	689	0.00884107	689	0.0176774	689	0.0167469	689	0.0217453	689	0.013571	689	0.0203107	689	0.0124581
688	-0.00059042	688	0.00922475	688	0.00950409	688	0.0137099	688	0.01756	688	0.0119943	688	0.013142	688	0.0203976	688	0.00881853	688	0.0141011	688	0.00876779	688	0.0104789	688	0.014205	688	0.0134044	688	0.0171658	688	0.00564884	688	0.0186183	688	0.011084	688	0.00954267	688	0.0180287	688	0.0170685	688	0.0231019	688	0.0142418	688	0.0211482	688	0.0135653
687	0.000791952	687	0.0101762	687	0.00928557	687	0.0146003	687	0.0183799	687	0.0123879	687	0.0133611	687	0.0216856	687	0.00946202	687	0.0154794	687	0.00917531	687	0.0118519	687	0.0148552	687	0.0142117	687	0.0179188	687	0.00655583	687	0.0194453	687	0.0116855	687	0.00974027	687	0.018949	687	0.0178899	687	0.0238336	687	0.0147004	687	0.0212564	687	0.0141286
686	-0.000350303	686	0.00801939	686	0.00876797	686	0.0138554	686	0.017619	686	0.011417	686	0.0133603	686	0.0205448	686	0.00868591	686	0.0140533	686	0.00824645	686	0.0106911	686	0.0133773	686	0.0138357	686	0.01652	686	0.00504315	686	0.0188139	686	0.011217	686	0.00972664	686	0.0175439	686	0.0169145	686	0.0223435	686	0.014519	686	0.0214886	686	0.0133352
685	0.000386261	685	0.00939126	685	0.010193	685	0.0139432	685	0.0173092	685	0.0120904	685	0.014207	685	0.0213736	685	0.00933098	685	0.0148557	685	0.00894028	685	0.0109785	685	0.0145711	685	0.0133754	685	0.0174041	685	0.00593279	685	0.0187215	685	0.0114469	685	0.010203	685	0.0181538	685	0.0175121	685	0.0225335	685	0.0142843	685	0.0217686	685	0.013327
684	-0.000556554	684	0.00899995	684	0.00937568	684	0.0146746	684	0.017858	684	0.0116176	684	0.0137339	684	0.0209283	684	0.00907377	684	0.0147393	684	0.00880152	684	0.011081	684	0.0142427	684	0.01354	684	0.0173212	684	0.00545736	684	0.019162	684	0.0113623	684	0.00962537	684	0.0181442	684	0.0167004	684	0.0234295	684	0.0139876	684	0.0211905	684	0.014151
683	3.96591e-05	683	0.00932159	683	0.00944962	683	0.013876	683	0.0174429	683	0.0124571	683	0.0135495	683	0.0217912	683	0.00846136	683	0.0142847	683	0.00886136	683	0.0113787	683	0.0146096	683	0.0128678	683	0.0174849	683	0.00559749	683	0.019359	683	0.0110742	683	0.00989191	683	0.0183039	683	0.0171369	683	0.0236433	683	0.0139081	683	0.0216502	683	0.0134732
682	0.000420721	682	0.00959766	682	0.0104314	682	0.0147061	682	0.0190148	682	0.0119774	682	0.0145066	682	0.0221186	682	0.00939237	682	0.0150387	682	0.00953788	682	0.0118552	682	0.0144455	682	0.014042	682	0.0178409	682	0.00617152	682	0.020684	682	0.0115493	682	0.0103374	682	0.0183585	682	0.0183749	682	0.0243543	682	0.0149447	682	0.0215419	682	0.0133412
681	0.000680376	681	0.00907007	681	0.0102571	681	0.0143467	681	0.0189677	681	0.0130437	681	0.014351	681	0.0226592	681	0.0093459	681	0.0153578	681	0.0094125	681	0.0117188	681	0.0149246	681	0.0140288	681	0.0182445	681	0.00627557	681	0.0200592	681	0.0110993	681	0.00980503	681	0.0191738	681	0.0179561	681	0.0240418	681	0.015255	681	0.0222008	681	0.0137944
680	0.000274944	680	0.00967793	680	0.0104924	680	0.0153066	680	0.0185971	680	0.0131306	680	0.0146525	680	0.0224802	680	0.0100515	680	0.0155465	680	0.00997423	680	0.0117224	680	0.0145877	680	0.0146681	680	0.017835	680	0.0060101	680	0.0199114	680	0.0118273	680	0.0101622	680	0.0190872	680	0.0176601	680	0.023441	680	0.0148289	680	0.0215656	680	0.0133912
679	0.00105515	679	0.00963553	679	0.0109832	679	0.0153073	679	0.0189357	679	0.0133661	679	0.0146125	679	0.0235825	679	0.0101502	679	0.0162165	679	0.00974332	679	0.0120154	679	0.0146369	679	0.0152132	679	0.0193154	679	0.0062304	679	0.0198217	679	0.0123647	679	0.00991048	679	0.0188465	679	0.0183194	679	0.0240067	679	0.0146647	679	0.0222074	679	0.0134367
678	0.000955492	678	0.0104543	678	0.0115653	678	0.0161136	678	0.0196816	678	0.0137172	678	0.0152642	678	0.0236312	678	0.0106621	678	0.0158882	678	0.0104242	678	0.0119279	678	0.0148958	678	0.0146068	678	0.0189706	678	0.00663233	678	0.0206106	678	0.0119909	678	0.00935462	678	0.0196384	678	0.0180843	678	0.02481	678	0.01531	678	0.0224324	678	0.0137522
677	-0.000431874	677	0.00916137	677	0.0104267	677	0.0143927	677	0.0186228	677	0.0126707	677	0.0140797	677	0.0231223	677	0.00930067	677	0.0154989	677	0.00867097	677	0.0105739	677	0.0148891	677	0.0146729	677	0.0180049	677	0.00497572	677	0.0194115	677	0.0112502	677	0.00894435	677	0.0185424	677	0.0175976	677	0.0238113	677	0.0142059	677	0.0214614	677	0.0126452
676	0.00079203	676	0.00984141	676	0.0107223	676	0.015707	676	0.0193533	676	0.0130278	676	0.0150973	676	0.0235213	676	0.00951205	676	0.0162299	676	0.00988296	676	0.0116406	676	0.0152722	676	0.0143607	676	0.0185647	676	0.00536811	676	0.0207062	676	0.0115905	676	0.0100471	676	0.0195371	676	0.0184395	676	0.0238678	676	0.0150887	676	0.0219735	676	0.0137734
675	-0.000171124	675	0.00941422	675	0.0109039	675	0.0155634	675	0.0193208	675	0.0127697	675	0.0150734	675	0.0236159	675	0.00983304	675	0.0155404	675	0.00904247	675	0.011589	675	0.0150711	675	0.0149309	675	0.0182833	675	0.00571078	675	0.0208674	675	0.0112605	675	0.00921941	675	0.0193744	675	0.0179195	675	0.0237268	675	0.0152079	675	0.0218362	675	0.013427
674	7.99691e-05	674	0.00980625	674	0.0109438	674	0.0161279	674	0.0203362	674	0.0132032	674	0.0151225	674	0.0238476	674	0.0105059	674	0.0163074	674	0.00968897	674	0.0119986	674	0.0151567	674	0.014833	674	0.0184	674	0.00612448	674	0.0204478	674	0.0122317	674	0.0100506	674	0.0191399	674	0.0185584	674	0.0242596	674	0.0150012	674	0.0226013	674	0.0141308
673	0.000543868	673	0.00910189	673	0.0102051	673	0.0148746	673	0.0194116	673	0.0131413	673	0.014607	673	0.0239535	673	0.00975663	673	0.0158005	673	0.00952954	673	0.0116421	673	0.0149526	673	0.0139375	673	0.0180156	673	0.00523796	673	0.0201625	673	0.0114342	673	0.00886688	673	0.0190366	673	0.0179304	673	0.0240895	673	0.0146533	673	0.0222677	673	0.012908
672	0.000165365	672	0.00906491	672	0.0105271	672	0.0162736	672	0.019749	672	0.0123877	672	0.0149542	672	0.0239601	672	0.0101444	672	0.0164076	672	0.00927864	672	0.0115899	672	0.0153412	672	0.0146894	672	0.0187393	672	0.00479904	672	0.0205528	672	0.0108272	672	0.00890698	672	0.0189272	672	0.0173464	672	0.023997	672	0.0148333	672	0.021843	672	0.0128854
671	4.86425e-05	671	0.0103655	671	0.0109584	671	0.0158282	671	0.020148	671	0.0139526	671	0.015777	671	0.0241814	671	0.00954963	671	0.0165784	671	0.00925024	671	0.0120929	671	0.0150707	671	0.0146889	671	0.0186868	671	0.00469292	671	0.0209229	671	0.0116049	671	0.0089351	671	0.0187263	671	0.0174846	671	0.0240077	671	0.0148431	671	0.0215089	671	0.013471
670	0.000341182	670	0.0100704	670	0.0112982	670	0.0157487	670	0.0205838	670	0.0139352	670	0.0152808	670	0.0242013	670	0.0096891	670	0.0168156	670	0.00907057	670	0.0125387	670	0.0157807	670	0.0151965	670	0.0183347	670	0.00521579	670	0.0210426	670	0.0112044	670	0.00912304	670	0.0191908	670	0.0177945	670	0.0247688	670	0.0151118	670	0.0220787	670	0.0128998
669	0.000144545	669	0.0105485	669	0.0113267	669	0.0161946	669	0.0208041	669	0.0141848	669	0.015402	669	0.0239225	669	0.0101309	669	0.0173488	669	0.0096066	669	0.0127284	669	0.0158575	669	0.0153758	669	0.018969	669	0.00486644	669	0.0210603	669	0.0113517	669	0.0086534	669	0.019401	669	0.0181865	669	0.0243057	669	0.0147706	669	0.0217471	669	0.0130677
668	0.000905684	668	0.0104761	668	0.0117085	668	0.0165739	668	0.0209422	668	0.0141341	668	0.0157383	668	0.0246745	668	0.0109997	668	0.016367	668	0.00985423	668	0.0120458	668	0.0161427	668	0.0144109	668	0.0195355	668	0.00507421	668	0.0220328	668	0.0116227	668	0.009227	668	0.0197083	668	0.0179095	668	0.0250137	668	0.0148072	668	0.0225284	668	0.012931
667	0.000500198	667	0.0100315	667	0.0112908	667	0.0155635	667	0.0206781	667	0.0133908	667	0.0151385	667	0.0245196	667	0.0102677	667	0.0167531	667	0.00985651	667	0.0120299	667	0.0151334	667	0.0145274	667	0.0185815	667	0.00535768	667	0.0207171	667	0.0104069	667	0.00881113	667	0.0187963	667	0.0175927	667	0.0241109	667	0.0146932	667	0.0219908	667	0.0124613
666	5.38203e-05	666	0.0102781	666	0.0116033	666	0.0162163	666	0.0210279	666	0.0137474	666	0.0151161	666	0.0246426	666	0.0101336	666	0.0165875	666	0.00964379	666	0.0116195	666	0.0152398	666	0.0144595	666	0.0188981	666	0.00440172	666	0.0207213	666	0.0104912	666	0.00843399	666	0.0186808	666	0.0172483	666	0.0242501	666	0.014709	666	0.020861	666	0.0120665
665	0.000952742	665	0.0104151	665	0.0111882	665	0.0163294	665	0.020876	665	0.0140995	665	0.0158313	665	0.025332	665	0.0105603	665	0.0163441	665	0.00977702	665	0.0115065	665	0.0154665	665	0.0149668	665	0.0193474	665	0.00543159	665	0.0207437	665	0.0107914	665	0.00916894	665	0.0186645	665	0.0181114	665	0.0243909	665	0.0139128	665	0.0217212	665	0.0123239
664	0.00027655	664	0.0100062	664	0.0117528	664	0.016315	664	0.0213165	664	0.0137579	664	0.0160141	664	0.0251092	664	0.0101583	664	0.0168569	664	0.00951761	664	0.0117205	664	0.0154469	664	0.0152085	664	0.0189337	664	0.00363895	664	0.020944	664	0.0111267	664	0.00791596	664	0.0186786	664	0.0170812	664	0.0239775	664	0.0142823	664	0.0210649	664	0.0116095
663	-0.000155702	663	0.00958345	663	0.0110861	663	0.0159441	663	0.0205051	663	0.0133885	663	0.0151716	663	0.0254139	663	0.00964985	663	0.0161886	663	0.00891528	663	0.0111938	663	0.0145892	663	0.0148368	663	0.0191192	663	0.00447202	663	0.0199581	663	0.00951645	663	0.00786819	663	0.0176982	663	0.0175137	663	0.0233298	663	0.0134698	663	0.0202948	663	0.0114405
662	0.000813788	662	0.0104757	662	0.0122659	662	0.0163879	662	0.0206832	662	0.0142165	662	0.0161806	662	0.0248429	662	0.0105102	662	0.0168547	662	0.0092839	662	0.0121118	662	0.0154709	662	0.0152835	662	0.0193068	662	0.00458837	662	0.0209381	662	0.0110491	662	0.00843357	662	0.0195522	662	0.0177147	662	0.0247396	662	0.0139222	662	0.0213718	662	0.011568
661	8.74257e-05	661	0.00987965	661	0.011407	661	0.0156956	661	0.0204092	661	0.0138382	661	0.0152627	661	0.0251863	661	0.00956934	661	0.0165369	661	0.00853723	661	0.0110591	661	0.0147065	661	0.0145112	661	0.0187474	661	0.00371688	661	0.0205168	661	0.010187	661	0.00742616	661	0.0181158	661	0.0166125	661	0.0232241	661	0.0131953	661	0.0202849	661	0.0111069
660	0.000751213	660	0.0109878	660	0.0119866	660	0.0160607	660	0.0210122	660	0.0139105	660	0.0162023	660	0.0254035	660	0.0106946	660	0.0169408	660	0.00962352	660	0.012246	660	0.0158589	660	0.0146726	660	0.0195409	660	0.00518813	660	0.0212811	660	0.0107441	660	0.00859217	660	0.0186398	660	0.0173278	660	0.0244825	660	0.0135041	660	0.0211759	660	0.0115308
659	-0.000610893	659	0.0100618	659	0.0113642	659	0.0154925	659	0.0208109	659	0.0132558	659	0.0151032	659	0.0245895	659	0.00908194	659	0.0161448	659	0.00849341	659	0.0116884	659	0.0148699	659	0.0137581	659	0.0187173	659	0.00415201	659	0.0199065	659	0.00940012	659	0.00759712	659	0.0181286	659	0.0162445	659	0.0234136	659	0.012471	659	0.0201301	659	0.0102967
658	0.000426318	658	0.0105215	658	0.011494	658	0.0165602	658	0.0210405	658	0.0139784	658	0.0157831	658	0.0253273	658	0.00993569	658	0.0167275	658	0.00922277	658	0.0116298	658	0.0152917	658	0.0149773	658	0.0192172	658	0.00420682	658	0.0202497	658	0.0103966	658	0.00815249	658	0.0180354	658	0.0167004	658	0.0234145	658	0.0134357	658	0.021909	658	0.0105887
657	-0.000152079	657	0.0101869	657	0.01192	657	0.0159866	657	0.0211269	657	0.0130664	657	0.0152223	657	0.0250134	657	0.00989453	657	0.0163655	657	0.00877233	657	0.0110104	657	0.0145976	657	0.01414	657	0.0184706	657	0.0037386	657	0.020013	657	0.0102336	657	0.00738614	657	0.0179732	657	0.0165285	657	0.0233309	657	0.0130757	657	0.0198253	657	0.0106156
656	-0.000100892	656	0.00953166	656	0.0115297	656	0.0164348	656	0.0211576	656	0.0131223	656	0.0152275	656	0.0242485	656	0.00947581	656	0.0158951	656	0.0087614	656	0.011366	656	0.0142169	656	0.013645	656	0.018515	656	0.00374142	656	0.0197118	656	0.00874399	656	0.00696117	656	0.0179216	656	0.0163113	656	0.0234556	656	0.0126654	656	0.020169	656	0.00998845
655	0.000761585	655	0.0102198	655	0.012114	655	0.0167442	655	0.0209095	655	0.0136503	655	0.0155869	655	0.0251241	655	0.00966936	655	0.0166038	655	0.00902387	655	0.0120283	655	0.0152989	655	0.014595	655	0.0185963	655	0.00422101	655	0.0209117	655	0.00976264	655	0.0073532	655	0.0181969	655	0.0168418	655	0.0233335	655	0.0125035	655	0.020575	655	0.0104986
654	0.000647632	654	0.0101525	654	0.0118676	654	0.0170882	654	0.0221788	654	0.0141137	654	0.0156677	654	0.0256153	654	0.0103586	654	0.0171932	654	0.0092234	654	0.0117764	654	0.0151193	654	0.0145725	654	0.0182032	654	0.00458353	654	0.0211405	654	0.0100168	654	0.00790233	654	0.0179411	654	0.0169431	654	0.0230845	654	0.0126547	654	0.0203668	654	0.0103362
653	0.00027225	653	0.0103965	653	0.0113846	653	0.0160121	653	0.021207	653	0.0139934	653	0.0157616	653	0.0256926	653	0.0106004	653	0.0162072	653	0.00876406	653	0.0115389	653	0.0151494	653	0.0141726	653	0.0178979	653	0.00404341	653	0.02035	653	0.00957464	653	0.00781782	653	0.0177467	653	0.0168175	653	0.0232557	653	0.012643	653	0.0199822	653	0.00992027
652	-0.00059316	652	0.00998715	652	0.0117782	652	0.016117	652	0.0205667	652	0.0135965	652	0.0151479	652	0.0247865	652	0.00940721	652	0.0161953	652	0.00890635	652	0.0114054	652	0.0150538	652	0.0137447	652	0.0179613	652	0.00361747	652	0.0201956	652	0.00983259	652	0.00701844	652	0.017547	652	0.0159521	652	0.0232145	652	0.0118347	652	0.020016	652	0.00865639
651	-0.000244812	651	0.00969064	651	0.0116249	651	0.0166101	651	0.0208285	651	0.0136519	651	0.0159933	651	0.025449	651	0.00971105	651	0.0164374	651	0.00890363	651	0.0110498	651	0.0151642	651	0.0147348	651	0.0187256	651	0.00391436	651	0.0202913	651	0.00907451	651	0.00702659	651	0.0176554	651	0.0162564	651	0.0229158	651	0.012424	651	0.0191327	651	0.00976521
650	-0.000127392	650	0.00995129	650	0.0113213	650	0.016233	650	0.0199765	650	0.0129712	650	0.0149975	650	0.0243669	650	0.00883359	650	0.0161418	650	0.00884046	650	0.01072	650	0.0143011	650	0.0144445	650	0.0180135	650	0.00289206	650	0.0197166	650	0.00930517	650	0.00706222	650	0.0174604	650	0.0159923	650	0.0223338	650	0.0113578	650	0.0188508	650	0.00939671
649	0.00047988	649	0.0102182	649	0.0117736	649	0.0173638	649	0.0216885	649	0.0138375	649	0.0155731	649	0.0249195	649	0.0100131	649	0.0165774	649	0.00921097	649	0.0114074	649	0.0149413	649	0.0137403	649	0.0187442	649	0.00428791	649	0.0198507	649	0.0100254	649	0.00699989	649	0.017524	649	0.0156725	649	0.0220909	649	0.0125055	649	0.0191931	649	0.00894369
648	4.03823e-06	648	0.00958358	648	0.0112	648	0.01633	648	0.0201347	648	0.0132794	648	0.0155682	648	0.0240286	648	0.00963167	648	0.0156543	648	0.00889211	648	0.0106643	648	0.0148055	648	0.0131103	648	0.0175621	648	0.00326252	648	0.0192473	648	0.00911778	648	0.00650282	648	0.0168386	648	0.0157112	648	0.0216378	648	0.0113614	648	0.0184916	648	0.00837685
647	-0.000203934	647	0.00991122	647	0.0107318	647	0.0161178	647	0.0203689	647	0.0127343	647	0.0150418	647	0.0241172	647	0.0091921	647	0.0155167	647	0.00917713	647	0.0113263	647	0.0145576	647	0.0134037	647	0.0181006	647	0.00388207	647	0.0194383	647	0.00877505	647	0.00685155	647	0.0165665	647	0.0153967	647	0.0215892	647	0.011553	647	0.0187931	647	0.0080287
646	-0.000124649	646	0.0106465	646	0.0110879	646	0.0164513	646	0.0200002	646	0.0131402	646	0.0153743	646	0.0246835	646	0.0102841	646	0.0162067	646	0.00885264	646	0.0113024	646	0.0148138	646	0.0138185	646	0.0180309	646	0.00344319	646	0.0191498	646	0.00903904	646	0.00682288	646	0.0165668	646	0.0154892	646	0.0220924	646	0.0113288	646	0.0189706	646	0.0088277
645	-0.000785239	645	0.00966224	645	0.0103445	645	0.0154433	645	0.0202807	645	0.0129216	645	0.0154367	645	0.0237371	645	0.00990719	645	0.016003	645	0.00809143	645	0.0105638	645	0.0140378	645	0.0136283	645	0.0177216	645	0.00322582	645	0.0194764	645	0.00900965	645	0.00637075	645	0.0165135	645	0.0155297	645	0.0212913	645	0.0110532	645	0.0187747	645	0.00804048
644	-4.85076e-05	644	0.00998209	644	0.010395	644	0.0155239	644	0.0202717	644	0.0133238	644	0.0151247	644	0.0238251	644	0.00935166	644	0.0156855	644	0.00898108	644	0.011103	644	0.0139512	644	0.0131245	644	0.0178868	644	0.00309068	644	0.0189527	644	0.00922348	644	0.00625217	644	0.0164707	644	0.0152157	644	0.0215025	644	0.010914	644	0.0186209	644	0.00791271
643	5.91276e-05	643	0.00931151	643	0.0107987	643	0.0152474	643	0.019533	643	0.0127105	643	0.0152069	643	0.0238212	643	0.00901142	643	0.0149702	643	0.00819472	643	0.0107802	643	0.0138337	643	0.0127796	643	0.0172702	643	0.00328239	643	0.0183758	643	0.00876427	643	0.00583518	643	0.0161783	643	0.0150284	643	0.0205864	643	0.0103611	643	0.0179366	643	0.00780849
642	1.50141e-05	642	0.00979068	642	0.0106005	642	0.0153332	642	0.0197113	642	0.0130119	642	0.0150064	642	0.0233425	642	0.00939017	642	0.015302	642	0.00819469	642	0.0108598	642	0.0140837	642	0.0139567	642	0.0180918	642	0.00361729	642	0.0187823	642	0.00858433	642	0.00663073	642	0.0164026	642	0.0148511	642	0.021153	642	0.010781	642	0.017706	642	0.00760518
641	5.58655e-05	641	0.00947896	641	0.0106975	641	0.0153128	641	0.0193234	641	0.0132064	641	0.0139686	641	0.0234495	641	0.00932561	641	0.0152273	641	0.00838889	641	0.0100183	641	0.0141162	641	0.013533	641	0.0170715	641	0.00350582	641	0.0189553	641	0.00812891	641	0.00652156	641	0.0157731	641	0.0151931	641	0.0208836	641	0.0104738	641	0.0175585	641	0.00759188
640	0.000232156	640	0.00974303	640	0.010628	640	0.0151317	640	0.0196503	640	0.0128047	640	0.0149456	640	0.0240526	640	0.00995921	640	0.0158571	640	0.00848784	640	0.0112007	640	0.0142633	640	0.0134848	640	0.0171963	640	0.00362992	640	0.0191694	640	0.00944996	640	0.00677032	640	0.0162555	640	0.0153351	640	0.020846	640	0.0106961	640	0.0170234	640	0.0075594
639	0.000212524	639	0.00993879	639	0.0105615	639	0.0155737	639	0.0191808	639	0.0132732	639	0.0149381	639	0.023063	639	0.00922036	639	0.0148863	639	0.0084526	639	0.0105761	639	0.0145133	639	0.0132826	639	0.0175817	639	0.00347252	639	0.0189851	639	0.00926605	639	0.00748473	639	0.016182	639	0.0149315	639	0.0205526	639	0.010969	639	0.0166998	639	0.00766201
638	4.95745e-05	638	0.00979052	638	0.0109488	638	0.015286	638	0.0197184	638	0.0129985	638	0.0149895	638	0.0231533	638	0.00997913	638	0.0157583	638	0.00959901	638	0.0117344	638	0.0143367	638	0.0136659	638	0.0178348	638	0.00400605	638	0.0189608	638	0.00929998	638	0.00721076	638	0.0164481	638	0.0150542	638	0.0199213	638	0.0114673	638	0.0163591	638	0.0073111
637	0.000428443	637	0.0098242	637	0.0106079	637	0.0155794	637	0.0194902	637	0.0135088	637	0.0147962	637	0.0236063	637	0.0090147	637	0.0148338	637	0.00912545	637	0.0108235	637	0.0144455	637	0.0135105	637	0.0172548	637	0.00382558	637	0.0183263	637	0.00955789	637	0.00695517	637	0.0164291	637	0.0152924	637	0.0202146	637	0.0102989	637	0.0167827	637	0.00725911
636	0.000383877	636	0.0103277	636	0.0109873	636	0.015834	636	0.0193585	636	0.0135386	636	0.0144309	636	0.0235648	636	0.0097691	636	0.0152966	636	0.00902788	636	0.0113829	636	0.0144668	636	0.0134801	636	0.0179812	636	0.00412577	636	0.0188837	636	0.00981308	636	0.00756322	636	0.0163151	636	0.015256	636	0.0205465	636	0.0110379	636	0.0172081	636	0.00785298
635	0.000707859	635	0.0106657	635	0.0110809	635	0.0155054	635	0.0199225	635	0.0137243	635	0.0142817	635	0.0235536	635	0.00958488	635	0.0152467	635	0.00972804	635	0.0111691	635	0.0147234	635	0.0135125	635	0.0175041	635	0.00408909	635	0.0186438	635	0.0096178	635	0.00695696	635	0.0160629	635	0.0155753	635	0.0209228	635	0.0107936	635	0.0169371	635	0.00687177
634	0.000543246	634	0.00998265	634	0.0107429	634	0.0157429	634	0.0194112	634	0.0126609	634	0.0143621	634	0.0233521	634	0.00918937	634	0.0152225	634	0.00946758	634	0.01061	634	0.0147791	634	0.013599	634	0.0174436	634	0.0035149	634	0.0184701	634	0.00853039	634	0.00696804	634	0.015703	634	0.0145532	634	0.0205938	634	0.0104956	634	0.0165796	634	0.00741521
633	0.00117936	633	0.0105144	633	0.0116105	633	0.0164655	633	0.0203405	633	0.0131365	633	0.0160446	633	0.0240821	633	0.00982891	633	0.0157047	633	0.00987276	633	0.0119332	633	0.0149087	633	0.0136439	633	0.0188394	633	0.00465841	633	0.0189781	633	0.00982913	633	0.00773236	633	0.0161685	633	0.0151797	633	0.0204835	633	0.0105419	633	0.0174624	633	0.00741942
632	-0.000456337	632	0.00978803	632	0.0105536	632	0.0149672	632	0.0187088	632	0.0130219	632	0.0141718	632	0.0231404	632	0.00928631	632	0.0146645	632	0.00795279	632	0.0105022	632	0.0137311	632	0.0132415	632	0.0169544	632	0.00303074	632	0.0179645	632	0.00898039	632	0.00601653	632	0.015321	632	0.0142961	632	0.0201239	632	0.00901673	632	0.0153547	632	0.00646966
631	-0.000516429	631	0.00949126	631	0.00986638	631	0.0147327	631	0.0185093	631	0.0125972	631	0.0147527	631	0.0228006	631	0.00869576	631	0.0145102	631	0.00879449	631	0.0107548	631	0.0138481	631	0.0128203	631	0.0166645	631	0.00264908	631	0.018066	631	0.0081494	631	0.0059558	631	0.0153408	631	0.0139572	631	0.0195977	631	0.00957379	631	0.0157727	631	0.00588603
630	0.000505459	630	0.0103453	630	0.0106109	630	0.0157715	630	0.0194964	630	0.0133229	630	0.015591	630	0.0233255	630	0.00893217	630	0.0155357	630	0.00961147	630	0.0108817	630	0.0146041	630	0.0132153	630	0.016778	630	0.00365456	630	0.0181881	630	0.00865367	630	0.00679259	630	0.0157591	630	0.0142608	630	0.0200668	630	0.0101304	630	0.0161986	630	0.00631467
629	0.0005476	629	0.0106316	629	0.011587	629	0.0165141	629	0.0200434	629	0.0135652	629	0.0157181	629	0.0241264	629	0.00973204	629	0.0147728	629	0.00915968	629	0.0112208	629	0.0143444	629	0.0140186	629	0.0182141	629	0.00400331	629	0.0185938	629	0.00905619	629	0.00768878	629	0.0160982	629	0.0150876	629	0.0209076	629	0.0102159	629	0.0169127	629	0.00627549
628	0.000190666	628	0.00992155	628	0.0111177	628	0.0158469	628	0.0201556	628	0.0129162	628	0.0158486	628	0.023562	628	0.00957064	628	0.0147119	628	0.0093784	628	0.0108578	628	0.0141697	628	0.0134305	628	0.0169376	628	0.00290587	628	0.0182212	628	0.008436	628	0.00639954	628	0.0153904	628	0.0142675	628	0.0200095	628	0.0093127	628	0.0156204	628	0.00595898
627	3.3393e-06	627	0.0104684	627	0.0106999	627	0.0158368	627	0.0198214	627	0.0132738	627	0.015124	627	0.0237015	627	0.00903727	627	0.0150103	627	0.00868193	627	0.0112971	627	0.0147398	627	0.0137035	627	0.0181	627	0.00353909	627	0.0182762	627	0.00901353	627	0.00665849	627	0.0155757	627	0.0142966	627	0.0195402	627	0.00933376	627	0.0159729	627	0.00580873
626	0.000336182	626	0.0117955	626	0.0119323	626	0.0168386	626	0.0207424	626	0.0135825	626	0.0162284	626	0.0252295	626	0.0101438	626	0.0163233	626	0.00951327	626	0.0116548	626	0.0150024	626	0.0144812	626	0.0184285	626	0.00403907	626	0.0193477	626	0.00943512	626	0.00752632	626	0.0162982	626	0.0153366	626	0.0208396	626	0.0105748	626	0.0169387	626	0.00673683
625	0.000788814	625	0.0104285	625	0.011753	625	0.0167149	625	0.0205815	625	0.01308	625	0.0161909	625	0.0250399	625	0.00974332	625	0.0155544	625	0.00936105	625	0.0109722	625	0.0145093	625	0.0139538	625	0.0178564	625	0.00358584	625	0.0187854	625	0.0091738	625	0.0063075	625	0.0158332	625	0.0143474	625	0.0199972	625	0.00928248	625	0.0159549	625	0.00558813
624	0.000323566	624	0.010566	624	0.0117908	624	0.0167262	624	0.0206211	624	0.0142477	624	0.0161063	624	0.0251732	624	0.0100622	624	0.0155967	624	0.00937036	624	0.0118947	624	0.0147506	624	0.0141522	624	0.0183784	624	0.00346769	624	0.0189771	624	0.00897883	624	0.0068304	624	0.0155211	624	0.0146853	624	0.0206245	624	0.00927944	624	0.0163004	624	0.00633545
623	-0.00056674	623	0.00986532	623	0.0110653	623	0.0159644	623	0.0205809	623	0.0134858	623	0.0153741	623	0.0248601	623	0.00921626	623	0.0157718	623	0.00865488	623	0.010666	623	0.0144821	623	0.0133572	623	0.0180273	623	0.00291286	623	0.018393	623	0.00860672	623	0.0053695	623	0.0153347	623	0.0141871	623	0.0196202	623	0.00928761	623	0.0160019	623	0.00459975
622	-7.16464e-05	622	0.0102476	622	0.0111366	622	0.0168926	622	0.0205909	622	0.013345	622	0.0158429	622	0.0251682	622	0.00969718	622	0.0157141	622	0.00904837	622	0.0113935	622	0.0143592	622	0.0134331	622	0.0177315	622	0.00329149	622	0.0189783	622	0.00859684	622	0.00611353	622	0.0155116	622	0.0143977	622	0.0199475	622	0.00890569	622	0.0160053	622	0.00521467
621	0.000329239	621	0.0102342	621	0.0118529	621	0.0168057	621	0.0210675	621	0.0138648	621	0.0161953	621	0.0253203	621	0.00948023	621	0.0165454	621	0.00919233	621	0.0114007	621	0.0151006	621	0.0135325	621	0.0183172	621	0.00260889	621	0.0187483	621	0.00859835	621	0.00628757	621	0.0157369	621	0.0143961	621	0.0202098	621	0.00885454	621	0.0154625	621	0.00513403
620	-5.55477e-05	620	0.0105762	620	0.0123481	620	0.017381	620	0.0222776	620	0.0138544	620	0.0165324	620	0.0260009	620	0.010334	620	0.0166022	620	0.00936145	620	0.0113466	620	0.0149668	620	0.0140951	620	0.0187648	620	0.00358357	620	0.0198583	620	0.00873316	620	0.00607491	620	0.0153602	620	0.0140184	620	0.0206624	620	0.00901718	620	0.0158213	620	0.0048416
619	0.000148404	619	0.0112616	619	0.0119374	619	0.0177016	619	0.0214611	619	0.0144899	619	0.0167663	619	0.0259203	619	0.0105793	619	0.0165094	619	0.00903653	619	0.0116799	619	0.0147904	619	0.0143604	619	0.0185493	619	0.00323106	619	0.0196306	619	0.00832621	619	0.00622753	619	0.016268	619	0.014394	619	0.0207241	619	0.00891518	619	0.0160839	619	0.0053152
618	0.000137424	618	0.0113737	618	0.0118842	618	0.0173149	618	0.0224762	618	0.0138199	618	0.0166936	618	0.0260711	618	0.00991585	618	0.0166311	618	0.00961941	618	0.0113224	618	0.0144971	618	0.0141551	618	0.0185069	618	0.00289081	618	0.0200198	618	0.00800718	618	0.00580228	618	0.0158113	618	0.0141382	618	0.0200277	618	0.00915963	618	0.0161723	618	0.0044501
617	-9.84591e-05	617	0.0110938	617	0.0121256	617	0.0169528	617	0.0219273	617	0.0138407	617	0.0168834	617	0.0264553	617	0.0102287	617	0.016681	617	0.00850785	617	0.0116726	617	0.0150797	617	0.0138353	617	0.0183975	617	0.00222757	617	0.0190454	617	0.00816829	617	0.0057121	617	0.0152927	617	0.0142414	617	0.0203032	617	0.00850977	617	0.0156181	617	0.00434872
616	0.000140221	616	0.0109351	616	0.0125073	616	0.0173041	616	0.0220781	616	0.014689	616	0.0168268	616	0.0262916	616	0.0098371	616	0.017018	616	0.00943914	616	0.0115139	616	0.0150956	616	0.0136322	616	0.0182823	616	0.00283273	616	0.0199732	616	0.00793475	616	0.00580632	616	0.0159305	616	0.0139041	616	0.0197868	616	0.00833054	616	0.0157322	616	0.00392841
615	0.000357607	615	0.01146	615	0.0129885	615	0.0180819	615	0.0235549	615	0.0148585	615	0.0178836	615	0.0272509	615	0.0106868	615	0.0174166	615	0.00948192	615	0.0119832	615	0.0154305	615	0.0147575	615	0.0186972	615	0.00309073	615	0.0200848	615	0.00799197	615	0.00585381	615	0.0159825	615	0.0148764	615	0.0208085	615	0.0094657	615	0.0161119	615	0.00462581
614	0.000324084	614	0.011332	614	0.0129045	614	0.017544	614	0.0233575	614	0.0151654	614	0.0177774	614	0.0272649	614	0.0100553	614	0.0171969	614	0.0093947	614	0.0123426	614	0.0154749	614	0.014644	614	0.0188038	614	0.00264882	614	0.020186	614	0.00830619	614	0.00581757	614	0.0153301	614	0.0146356	614	0.0199214	614	0.00860168	614	0.0158297	614	0.00383822
613	0.000161921	613	0.0107581	613	0.0121869	613	0.0179155	613	0.0230102	613	0.0149516	613	0.016884	613	0.0271436	613	0.0100586	613	0.0168073	613	0.0099773	613	0.011329	613	0.0158844	613	0.014057	613	0.0188047	613	0.00233728	613	0.0195126	613	0.00797604	613	0.0050691	613	0.0154495	613	0.0136568	613	0.0206046	613	0.00818533	613	0.0151163	613	0.00403583
612	0.000525933	612	0.0117667	612	0.0129831	612	0.0179558	612	0.0233076	612	0.0148661	612	0.0169732	612	0.0270775	612	0.0112046	612	0.0175184	612	0.00971031	612	0.0118097	612	0.0152937	612	0.0143015	612	0.0189401	612	0.00234207	612	0.0199266	612	0.008099	612	0.0050811	612	0.0158527	612	0.0139786	612	0.0206355	612	0.00779471	612	0.0155818	612	0.00356911
611	0.000269013	611	0.0115211	611	0.01251	611	0.0182173	611	0.0234387	611	0.0149051	611	0.0171643	611	0.0278793	611	0.0106205	611	0.0171802	611	0.00919297	611	0.0115505	611	0.0155178	611	0.0140114	611	0.0190389	611	0.00213894	611	0.0197915	611	0.00829067	611	0.00590977	611	0.015179	611	0.014278	611	0.0201325	611	0.0079283	611	0.0154793	611	0.00346923
610	0.000552136	610	0.0121365	610	0.012951	610	0.0181071	610	0.0229554	610	0.0148507	610	0.0174796	610	0.0275809	610	0.0102197	610	0.017552	610	0.00961711	610	0.0117475	610	0.0150485	610	0.0137293	610	0.0186997	610	0.00232849	610	0.0196664	610	0.00795007	610	0.00556705	610	0.015217	610	0.0139564	610	0.0201018	610	0.00807379	610	0.0154969	610	0.00339884
609	0.000240858	609	0.0113348	609	0.0124292	609	0.0181343	609	0.0231687	609	0.0139768	609	0.0168895	609	0.0272052	609	0.0106905	609	0.0167958	609	0.00896477	609	0.01139	609	0.0149604	609	0.0146938	609	0.0184672	609	0.0021143	609	0.019584	609	0.00731324	609	0.00468133	609	0.0152093	609	0.0132454	609	0.0201088	609	0.00753145	609	0.0144927	609	0.00309263
608	0.000167515	608	0.0109452	608	0.0121759	608	0.017814	608	0.0231298	608	0.0144685	608	0.0169752	608	0.0271988	608	0.0106438	608	0.016617	608	0.00868359	608	0.0116557	608	0.01507	608	0.0138865	608	0.0185997	608	0.00225336	608	0.0199204	608	0.00784555	608	0.00473201	608	0.0148924	608	0.0134559	608	0.019124	608	0.00803851	608	0.0149736	608	0.00257863
607	0.000277275	607	0.0103236	607	0.0122712	607	0.0175035	607	0.0224806	607	0.0141414	607	0.0168864	607	0.025861	607	0.00991884	607	0.0167136	607	0.008285	607	0.0111737	607	0.0150981	607	0.0135894	607	0.0184968	607	0.001588	607	0.0191216	607	0.00701215	607	0.00525407	607	0.0144729	607	0.0133321	607	0.0198363	607	0.0075398	607	0.0144816	607	0.00270414
606	-0.000218992	606	0.0111236	606	0.0123375	606	0.016807	606	0.0228396	606	0.0140655	606	0.0168615	606	0.0265727	606	0.00978006	606	0.016531	606	0.00835389	606	0.0108638	606	0.0144127	606	0.0137486	606	0.0180016	606	0.0015576	606	0.0197121	606	0.00763239	606	0.00439082	606	0.0146627	606	0.0134895	606	0.0193118	606	0.00766414	606	0.014113	606	0.00286924
605	0.000346156	605	0.0115387	605	0.01255	605	0.0184183	605	0.0225673	605	0.0153645	605	0.0177551	605	0.0273691	605	0.0103297	605	0.0176511	605	0.0096634	605	0.0111736	605	0.0151415	605	0.013684	605	0.0188666	605	0.00236531	605	0.0195795	605	0.00779937	605	0.00543505	605	0.0153118	605	0.013866	605	0.0198873	605	0.00776261	605	0.014762	605	0.0032271
604	9.98278e-05	604	0.0104568	604	0.0125052	604	0.0168805	604	0.0222262	604	0.0138929	604	0.0163072	604	0.0264607	604	0.00988314	604	0.016138	604	0.00868348	604	0.0112094	604	0.0153777	604	0.0137162	604	0.0185058	604	0.0010265	604	0.0198927	604	0.00681647	604	0.00483542	604	0.0144934	604	0.0129334	604	0.0187954	604	0.00675042	604	0.014425	604	0.0025591
603	0.000188698	603	0.0107999	603	0.0120728	603	0.0176593	603	0.0220336	603	0.013884	603	0.0157394	603	0.0263078	603	0.00968137	603	0.0162626	603	0.00829444	603	0.010651	603	0.0142929	603	0.0137036	603	0.0183142	603	0.00167229	603	0.0194774	603	0.0066679	603	0.00426733	603	0.0139918	603	0.0129939	603	0.0187514	603	0.00639852	603	0.0142113	603	0.00265713
602	0.000343125	602	0.011335	602	0.0120166	602	0.0179886	602	0.0218561	602	0.013898	602	0.0161907	602	0.026005	602	0.010259	602	0.0161268	602	0.00824561	602	0.0109914	602	0.01459	602	0.0137232	602	0.0177204	602	0.00148625	602	0.0191344	602	0.0073473	602	0.0046683	602	0.0143408	602	0.0125856	602	0.0193611	602	0.00716486	602	0.0140365	602	0.00221287
601	-0.000149026	601	0.0101846	601	0.0117184	601	0.017344	601	0.021591	601	0.0134866	601	0.0168286	601	0.0258204	601	0.00989607	601	0.0164345	601	0.00847855	601	0.0110667	601	0.0140403	601	0.0133674	601	0.0186423	601	0.000586299	601	0.0179281	601	0.00685673	601	0.00401762	601	0.0141687	601	0.0128704	601	0.0196042	601	0.00698224	601	0.0137984	601	0.00240831
600	-0.000236947	600	0.0107418	600	0.0118329	600	0.0176142	600	0.021966	600	0.0142056	600	0.0167625	600	0.0270375	600	0.0096097	600	0.0160782	600	0.00838522	600	0.0112732	600	0.0149218	600	0.0141797	600	0.0177875	600	0.0012082	600	0.0192969	600	0.00701725	600	0.00457196	600	0.0144543	600	0.0130447	600	0.0187851	600	0.00681063	600	0.0139022	600	0.00211428
599	-5.66866e-05	599	0.010896	599	0.0119773	599	0.0170394	599	0.0225364	599	0.0140824	599	0.0163969	599	0.0262022	599	0.0100621	599	0.0160288	599	0.00834535	599	0.011102	599	0.0148073	599	0.0136513	599	0.018418	599	0.00185899	599	0.019027	599	0.0071396	599	0.00484924	599	0.0143533	599	0.0132545	599	0.0191103	599	0.00681831	599	0.0144925	599	0.00310861
598	4.96003e-05	598	0.0109751	598	0.0124786	598	0.0174711	598	0.021599	598	0.0140644	598	0.0162596	598	0.0262702	598	0.00960547	598	0.0163104	598	0.00838598	598	0.0113148	598	0.0142504	598	0.0131908	598	0.0182952	598	0.00142895	598	0.018604	598	0.00719634	598	0.00504202	598	0.0141372	598	0.0121365	598	0.0183301	598	0.00702233	598	0.0142101	598	0.00231563
597	6.48492e-05	597	0.0111929	597	0.0121193	597	0.0180373	597	0.0227966	597	0.0138328	597	0.0170535	597	0.0268325	597	0.0103866	597	0.0163512	597	0.00916159	597	0.0112417	597	0.0149396	597	0.0144175	597	0.0187301	597	0.0021399	597	0.0199	597	0.00713502	597	0.00501552	597	0.0146346	597	0.0132206	597	0.0197776	597	0.00711539	597	0.0144967	597	0.00301852
596	2.44112e-05	596	0.0112338	596	0.0129322	596	0.0176816	596	0.0220024	596	0.014835	596	0.0165516	596	0.0262898	596	0.00976468	596	0.0166259	596	0.00914274	596	0.0112424	596	0.0147412	596	0.0134592	596	0.0185219	596	0.00225791	596	0.0191101	596	0.00724395	596	0.00541712	596	0.0146633	596	0.0132018	596	0.0192278	596	0.0071955	596	0.0150901	596	0.00326745
595	0.000316856	595	0.0108724	595	0.0122994	595	0.018089	595	0.0222963	595	0.0147153	595	0.0166001	595	0.0268272	595	0.0104377	595	0.016441	595	0.00920886	595	0.0110152	595	0.0151789	595	0.0139566	595	0.0185421	595	0.0020214	595	0.0191218	595	0.00711534	595	0.00528454	595	0.0149789	595	0.013066	595	0.0188647	595	0.00739404	595	0.0139052	595	0.00279297
594	0.000430049	594	0.0104824	594	0.0117361	594	0.0173757	594	0.0227608	594	0.0141786	594	0.0167909	594	0.0258055	594	0.0100829	594	0.0160414	594	0.00915894	594	0.0117261	594	0.0146851	594	0.0137052	594	0.0184899	594	0.00209776	594	0.0194474	594	0.0080582	594	0.00521325	594	0.015001	594	0.013892	594	0.0196443	594	0.00790009	594	0.0151905	594	0.00346931
593	-5.05265e-05	593	0.0107079	593	0.0115555	593	0.0172203	593	0.0218519	593	0.0137346	593	0.0167142	593	0.0257503	593	0.00981215	593	0.0159726	593	0.00879027	593	0.0112053	593	0.0147668	593	0.0136414	593	0.0182196	593	0.00178849	593	0.0191365	593	0.00790362	593	0.00538342	593	0.0146323	593	0.0135854	593	0.0193003	593	0.00762715	593	0.014763	593	0.00301487
592	0.000139133	592	0.0107235	592	0.0112529	592	0.0170306	592	0.0216673	592	0.0142357	592	0.0160783	592	0.0257669	592	0.0096832	592	0.0161799	592	0.00882252	592	0.0114084	592	0.0148972	592	0.0133036	592	0.0180471	592	0.00187661	592	0.0191661	592	0.00714223	592	0.00481626	592	0.0146458	592	0.0138413	592	0.0191963	592	0.00768048	592	0.0145819	592	0.0033307
591	4.45261e-05	591	0.0112427	591	0.0130188	591	0.0172201	591	0.0222153	591	0.0141762	591	0.016875	591	0.0260534	591	0.00998164	591	0.0166291	591	0.00925392	591	0.0113848	591	0.0148012	591	0.0135907	591	0.019362	591	0.0023707	591	0.0195035	591	0.00826653	591	0.00566384	591	0.0149765	591	0.0140186	591	0.0197553	591	0.00825231	591	0.014371	591	0.0040193
590	7.76586e-06	590	0.0102251	590	0.0119577	590	0.0170594	590	0.0218519	590	0.0145647	590	0.0170478	590	0.0263151	590	0.0102666	590	0.0168307	590	0.00949867	590	0.0116727	590	0.0148232	590	0.0136327	590	0.0186824	590	0.00222154	590	0.0191371	590	0.00806936	590	0.00554791	590	0.0149979	590	0.0137473	590	0.0193869	590	0.00760758	590	0.0146945	590	0.00373197
589	0.000733606	589	0.011035	589	0.0122029	589	0.0176904	589	0.0227668	589	0.0141974	589	0.016974	589	0.0263743	589	0.0100543	589	0.0160965	589	0.00911915	589	0.0117454	589	0.0154465	589	0.0141604	589	0.0180266	589	0.00298964	589	0.0198009	589	0.00835007	589	0.00551799	589	0.014419	589	0.0146346	589	0.0198317	589	0.0086641	589	0.0150838	589	0.00364587
588	0.000242826	588	0.0106958	588	0.0114122	588	0.017601	588	0.0214963	588	0.0140733	588	0.016447	588	0.0259544	588	0.00966901	588	0.0156972	588	0.00900077	588	0.0121876	588	0.0150739	588	0.0138761	588	0.0184325	588	0.00186892	588	0.0186752	588	0.00765942	588	0.00542006	588	0.014485	588	0.0139672	588	0.0192376	588	0.0075683	588	0.0137005	588	0.00330159
587	0.00083713	587	0.0112705	587	0.0112243	587	0.0166745	587	0.0224625	587	0.0142214	587	0.0159675	587	0.0259755	587	0.00973678	587	0.0161893	587	0.00943075	587	0.010972	587	0.0149673	587	0.0140539	587	0.0179757	587	0.00161622	587	0.0190912	587	0.00812171	587	0.00549715	587	0.0153733	587	0.0147087	587	0.0196878	587	0.0075908	587	0.0151408	587	0.00302678
586	0.000883428	586	0.0106927	586	0.0122262	586	0.0174355	586	0.0216199	586	0.0136727	586	0.0162504	586	0.0256529	586	0.00965819	586	0.0163277	586	0.00835352	586	0.0113448	586	0.0156465	586	0.0143777	586	0.0181033	586	0.00228727	586	0.0193584	586	0.00816824	586	0.00615322	586	0.0150756	586	0.01378	586	0.0193513	586	0.00835553	586	0.0150396	586	0.0040112
585	0.000839101	585	0.011222	585	0.0123145	585	0.0173525	585	0.0216902	585	0.0142377	585	0.0166242	585	0.0256534	585	0.00948118	585	0.0162485	585	0.00904308	585	0.0118068	585	0.0146111	585	0.0140956	585	0.0184738	585	0.00260728	585	0.0190204	585	0.00826511	585	0.00568448	585	0.0147373	585	0.0140768	585	0.019458	585	0.00764572	585	0.0147619	585	0.00362332
584	-0.00011792	584	0.0109633	584	0.0117199	584	0.0164044	584	0.0210835	584	0.0134655	584	0.0160718	584	0.0254568	584	0.00957061	584	0.0162038	584	0.00843956	584	0.0114388	584	0.0150354	584	0.0137455	584	0.0185545	584	0.0023859	584	0.0196562	584	0.00720337	584	0.00496517	584	0.0150466	584	0.0145859	584	0.0200642	584	0.0077059	584	0.0150028	584	0.00357093
583	-0.000248693	583	0.0112215	583	0.0120089	583	0.0168199	583	0.0216402	583	0.013715	583	0.0162443	583	0.0263788	583	0.00992213	583	0.0159737	583	0.00890627	583	0.0119854	583	0.0149848	583	0.0141693	583	0.0181855	583	0.00177778	583	0.0196522	583	0.00830038	583	0.00533404	583	0.0156277	583	0.0140167	583	0.0196344	583	0.00857134	583	0.0154264	583	0.0044903
582	0.000852355	582	0.0113805	582	0.0121869	582	0.0175152	582	0.0217148	582	0.0143866	582	0.016485	582	0.0264079	582	0.0100944	582	0.0165939	582	0.00986238	582	0.0118121	582	0.0156615	582	0.01457	582	0.0189852	582	0.0026171	582	0.019617	582	0.00875804	582	0.00651475	582	0.0160768	582	0.0146078	582	0.0213219	582	0.00953558	582	0.016488	582	0.00439636
581	0.000455184	581	0.011434	581	0.0119987	581	0.0173568	581	0.0226222	581	0.0138262	581	0.016998	581	0.026145	581	0.0101479	581	0.0160757	581	0.0091559	581	0.0115251	581	0.0154549	581	0.0140619	581	0.0188923	581	0.00286032	581	0.0202122	581	0.00846303	581	0.00629862	581	0.0156548	581	0.0147071	581	0.0210712	581	0.00909507	581	0.0157039	581	0.00448993
580	-0.000168795	580	0.0115468	580	0.0118279	580	0.0172951	580	0.0219244	580	0.0140418	580	0.0164947	580	0.0260918	580	0.0101761	580	0.0161194	580	0.00849658	580	0.0113477	580	0.0150902	580	0.0145953	580	0.0182904	580	0.00232872	580	0.0201932	580	0.00817636	580	0.00611371	580	0.0160421	580	0.0143079	580	0.0206714	580	0.00901805	580	0.015961	580	0.00545117
579	0.000266656	579	0.0116487	579	0.0114813	579	0.0170548	579	0.0216049	579	0.0143063	579	0.0161774	579	0.0263445	579	0.00955042	579	0.0164834	579	0.00978724	579	0.0121579	579	0.014964	579	0.0144865	579	0.0188203	579	0.00294864	579	0.0198496	579	0.00835345	579	0.00700334	579	0.0156749	579	0.01514	579	0.0204481	579	0.00937586	579	0.0164888	579	0.00485246
578	-4.50393e-05	578	0.0108908	578	0.0121664	578	0.0179037	578	0.0218334	578	0.0142877	578	0.0165754	578	0.0262288	578	0.010692	578	0.0165336	578	0.0093322	578	0.0120353	578	0.015645	578	0.0149101	578	0.0188638	578	0.00326367	578	0.0204722	578	0.00868359	578	0.00637372	578	0.0160262	578	0.0152726	578	0.0214506	578	0.00945858	578	0.0164733	578	0.00467696
577	-3.71189e-05	577	0.0113185	577	0.0122541	577	0.0178861	577	0.0218199	577	0.0134904	577	0.0168037	577	0.0259281	577	0.00996117	577	0.0161371	577	0.00978329	577	0.0113067	577	0.0154669	577	0.014112	577	0.0185242	577	0.00354679	577	0.0205679	577	0.00825202	577	0.00634716	577	0.015894	577	0.0155358	577	0.0211776	577	0.00940271	577	0.0167332	577	0.00553789
576	0.00047646	576	0.0112626	576	0.011525	576	0.0173531	576	0.021361	576	0.0141542	576	0.0161592	576	0.0263559	576	0.00983683	576	0.0161473	576	0.00904887	576	0.011737	576	0.0148778	576	0.0141147	576	0.0186201	576	0.00320102	576	0.0194461	576	0.00846057	576	0.00694594	576	0.0157076	576	0.0152172	576	0.0210449	576	0.0095731	576	0.0166426	576	0.00543723
575	0.000283259	575	0.0117604	575	0.0124984	575	0.0171664	575	0.0216987	575	0.0136306	575	0.0162074	575	0.025939	575	0.0102912	575	0.0162942	575	0.00924003	575	0.0118222	575	0.0156225	575	0.0144838	575	0.0194066	575	0.00284967	575	0.0200748	575	0.00903803	575	0.00701825	575	0.0157323	575	0.015658	575	0.0217739	575	0.00995182	575	0.0170106	575	0.00608336
574	-0.000153528	574	0.0113214	574	0.0113297	574	0.0171682	574	0.0217074	574	0.0147743	574	0.0170833	574	0.0255599	574	0.00998954	574	0.0163204	574	0.0091066	574	0.0116249	574	0.0155202	574	0.0142356	574	0.0194129	574	0.00314626	574	0.0202675	574	0.00888247	574	0.00705359	574	0.0165932	574	0.0158983	574	0.0210323	574	0.010098	574	0.0172298	574	0.00626908
573	0.000391987	573	0.0112772	573	0.0124201	573	0.0168949	573	0.0216627	573	0.0144673	573	0.0169178	573	0.0263358	573	0.0105152	573	0.0171806	573	0.00971767	573	0.0125061	573	0.0159605	573	0.0150247	573	0.0203227	573	0.00333433	573	0.0206841	573	0.00938187	573	0.0082078	573	0.0159147	573	0.0165474	573	0.0224326	573	0.0106599	573	0.0182688	573	0.00635504
572	0.000522538	572	0.0114072	572	0.011937	572	0.018228	572	0.021856	572	0.0143926	572	0.0168058	572	0.0261629	572	0.00970295	572	0.0170639	572	0.00999375	572	0.0120461	572	0.0163153	572	0.0149675	572	0.0196511	572	0.00350102	572	0.0206579	572	0.00918152	572	0.00798743	572	0.0172411	572	0.016321	572	0.0220144	572	0.0105821	572	0.0177063	572	0.00699331
571	0.000842706	571	0.0111331	571	0.0118565	571	0.0176044	571	0.0214775	571	0.0139438	571	0.0169906	571	0.0257883	571	0.0103357	571	0.0160883	571	0.00984327	571	0.0124447	571	0.0156683	571	0.0147293	571	0.0194113	571	0.00289037	571	0.020402	571	0.00930694	571	0.00732392	571	0.0165715	571	0.0158357	571	0.0215637	571	0.0103134	571	0.0184072	571	0.00739169
570	-0.000871275	570	0.0101785	570	0.0108974	570	0.0160341	570	0.0205902	570	0.0126025	570	0.0151839	570	0.0250477	570	0.00938372	570	0.0148245	570	0.00850737	570	0.0113624	570	0.0141661	570	0.013508	570	0.0180497	570	0.00254739	570	0.0199597	570	0.00850597	570	0.00637117	570	0.015061	570	0.015254	570	0.0214318	570	0.00973098	570	0.017066	570	0.00669947
569	0.000371623	569	0.0104024	569	0.0115493	569	0.0170496	569	0.0212428	569	0.0138226	569	0.0163541	569	0.0256148	569	0.0100361	569	0.0163108	569	0.00966293	569	0.0124863	569	0.0153415	569	0.0151059	569	0.0192696	569	0.00337434	569	0.0204506	569	0.00917089	569	0.00745315	569	0.016956	569	0.0164607	569	0.0221418	569	0.0109688	569	0.0181192	569	0.00719447
568	9.26558e-05	568	0.0110452	568	0.0114911	568	0.0168247	568	0.0214847	568	0.0136909	568	0.0164069	568	0.0262218	568	0.00983093	568	0.0165817	568	0.00971293	568	0.0125066	568	0.0159882	568	0.0154277	568	0.0195324	568	0.00390932	568	0.0206673	568	0.00902876	568	0.00785638	568	0.0174409	568	0.0167949	568	0.0223271	568	0.0118692	568	0.0188343	568	0.00782931
567	0.000774085	567	0.0120483	567	0.0126006	567	0.0184988	567	0.0229287	567	0.0145596	567	0.0176463	567	0.0268913	567	0.0107408	567	0.0169474	567	0.0102937	567	0.0133933	567	0.016678	567	0.0164741	567	0.0211384	567	0.00455582	567	0.0220438	567	0.0102467	567	0.00923533	567	0.0178547	567	0.0177275	567	0.0235458	567	0.0127134	567	0.0204349	567	0.00923022
566	-5.17719e-07	566	0.011385	566	0.0117125	566	0.0173156	566	0.0213448	566	0.0142693	566	0.0168489	566	0.0264712	566	0.0103138	566	0.0160869	566	0.00935677	566	0.0123101	566	0.0160693	566	0.0149449	566	0.0192869	566	0.0035535	566	0.0210568	566	0.00956805	566	0.0077873	566	0.0175828	566	0.0171712	566	0.0226705	566	0.0118663	566	0.0192311	566	0.00831262
565	0.000234668	565	0.0124201	565	0.0125002	565	0.0178313	565	0.0224143	565	0.014312	565	0.0172006	565	0.0268619	565	0.0110029	565	0.0167682	565	0.00963183	565	0.0127387	565	0.0165435	565	0.0154253	565	0.0203783	565	0.00412766	565	0.0219372	565	0.0103071	565	0.00890424	565	0.0184353	565	0.0182345	565	0.023746	565	0.0125413	565	0.0199932	565	0.00928864
564	0.000759381	564	0.0123344	564	0.0126003	564	0.0183215	564	0.0223076	564	0.0143756	564	0.0170853	564	0.0271417	564	0.010168	564	0.0171997	564	0.0108398	564	0.0123681	564	0.0167906	564	0.0161329	564	0.0205025	564	0.00446075	564	0.0218058	564	0.0107806	564	0.00882714	564	0.01837	564	0.0181885	564	0.0243271	564	0.0127567	564	0.0200321	564	0.00934587
563	3.00029e-05	563	0.0118242	563	0.0119387	563	0.0179348	563	0.0217544	563	0.0148033	563	0.017591	563	0.0268044	563	0.0108847	563	0.0170107	563	0.0105062	563	0.0126257	563	0.0168076	563	0.0157548	563	0.0201531	563	0.00426428	563	0.0216112	563	0.0105183	563	0.00884973	563	0.0184154	563	0.0180299	563	0.0242561	563	0.0131372	563	0.0205794	563	0.00978922
562	0.000450831	562	0.011542	562	0.0116428	562	0.0170461	562	0.021681	562	0.0141783	562	0.0168745	562	0.0263464	562	0.0108321	562	0.0163457	562	0.0100622	562	0.0121209	562	0.0161802	562	0.0153822	562	0.019943	562	0.00381937	562	0.0212273	562	0.0103234	562	0.00883467	562	0.0182853	562	0.0179651	562	0.0235484	562	0.012382	562	0.0205557	562	0.00940906
561	-0.000139399	561	0.0122037	561	0.011995	561	0.0174897	561	0.0223947	561	0.0142974	561	0.0173851	561	0.026727	561	0.0105469	561	0.0170327	561	0.0106042	561	0.0126023	561	0.0165075	561	0.0163362	561	0.0202776	561	0.00420862	561	0.0220477	561	0.0109734	561	0.00971438	561	0.018995	561	0.0187063	561	0.0239552	561	0.0134667	561	0.0209756	561	0.0104246
560	0.000338073	560	0.0106421	560	0.0111633	560	0.0169733	560	0.0213121	560	0.0141659	560	0.0166659	560	0.0260543	560	0.0101456	560	0.016211	560	0.00909679	560	0.012373	560	0.015819	560	0.0153597	560	0.0207951	560	0.00368652	560	0.0216153	560	0.0102441	560	0.00951377	560	0.0180179	560	0.0183617	560	0.023889	560	0.0130037	560	0.0204253	560	0.00973109
559	0.00072772	559	0.0111412	559	0.0113854	559	0.0169433	559	0.0213198	559	0.0136071	559	0.0171654	559	0.0263111	559	0.0103405	559	0.0166844	559	0.0100767	559	0.0124418	559	0.01615	559	0.0154049	559	0.020158	559	0.00420152	559	0.0214067	559	0.010495	559	0.0088524	559	0.0184213	559	0.0186895	559	0.0242754	559	0.0129525	559	0.0210966	559	0.00992401
558	-3.3081e-05	558	0.0112235	558	0.0120938	558	0.0175527	558	0.0217225	558	0.0138068	558	0.0164671	558	0.0265713	558	0.0102511	558	0.0166842	558	0.00973403	558	0.012666	558	0.0165742	558	0.0154694	558	0.0205626	558	0.00431452	558	0.0223228	558	0.0112767	558	0.0100088	558	0.0183176	558	0.0191085	558	0.0242729	558	0.0134481	558	0.0206564	558	0.0105425
557	8.14708e-05	557	0.0114844	557	0.0115603	557	0.0173827	557	0.021647	557	0.0140397	557	0.0168205	557	0.0260581	557	0.0102206	557	0.0164566	557	0.0098358	557	0.0123231	557	0.0162781	557	0.0155903	557	0.0203275	557	0.00435813	557	0.0211599	557	0.0106107	557	0.00940226	557	0.0190925	557	0.01903	557	0.0248153	557	0.0139352	557	0.0216998	557	0.0104592
556	0.000504318	556	0.0114139	556	0.0121959	556	0.0171755	556	0.0221843	556	0.0147577	556	0.0175754	556	0.0270429	556	0.0108936	556	0.0175282	556	0.0104495	556	0.0126749	556	0.0166999	556	0.0167026	556	0.0209762	556	0.00482825	556	0.0224751	556	0.0115213	556	0.00991193	556	0.0194988	556	0.0195789	556	0.0256118	556	0.0149835	556	0.0220769	556	0.0120837
555	0.000364161	555	0.0114874	555	0.0120767	555	0.0176674	555	0.0219242	555	0.0146069	555	0.017008	555	0.0271887	555	0.0100018	555	0.0166117	555	0.0101016	555	0.0130342	555	0.0163999	555	0.0165732	555	0.0205563	555	0.00466694	555	0.0224618	555	0.0119684	555	0.0101732	555	0.0194826	555	0.0195252	555	0.0252502	555	0.0147262	555	0.0224533	555	0.0116595
554	0.000799447	554	0.0117483	554	0.0123491	554	0.0172987	554	0.0223568	554	0.0144016	554	0.017122	554	0.0262093	554	0.0108388	554	0.0173564	554	0.0102757	554	0.0131391	554	0.0160585	554	0.0163352	554	0.0205183	554	0.00451541	554	0.0235087	554	0.0115951	554	0.010528	554	0.0199494	554	0.0201044	554	0.0260151	554	0.0150662	554	0.02274	554	0.0120171
553	0.000650328	553	0.0118661	553	0.0121302	553	0.0178115	553	0.0223637	553	0.0141771	553	0.0170194	553	0.0271137	553	0.0110822	553	0.0180892	553	0.0110962	553	0.0140088	553	0.0163719	553	0.0168044	553	0.0212827	553	0.00498413	553	0.0234735	553	0.0119917	553	0.0105905	553	0.0196082	553	0.020289	553	0.0257216	553	0.0153961	553	0.0231707	553	0.0125471
552	0.000586324	552	0.0119984	552	0.012661	552	0.0177675	552	0.0221576	552	0.0152058	552	0.0175305	552	0.0271123	552	0.0112332	552	0.0173442	552	0.011005	552	0.0132404	552	0.0170902	552	0.0166817	552	0.0211841	552	0.00556202	552	0.0230524	552	0.011724	552	0.0102501	552	0.0201104	552	0.0208581	552	0.026389	552	0.016057	552	0.0231681	552	0.0130908
551	-0.000234671	551	0.0112348	551	0.0125792	551	0.0178126	551	0.0221504	551	0.0148419	551	0.0172686	551	0.0269554	551	0.0107714	551	0.0173908	551	0.0104611	551	0.0131787	551	0.0177495	551	0.0164968	551	0.0212885	551	0.00474795	551	0.0230362	551	0.0115149	551	0.0109169	551	0.0211312	551	0.0210692	551	0.0262354	551	0.0153846	551	0.0235412	551	0.0133327
550	0.000542754	550	0.0117805	550	0.0122805	550	0.0177496	550	0.0220112	550	0.0144414	550	0.0170728	550	0.0265626	550	0.0107548	550	0.0173425	550	0.0103415	550	0.0135925	550	0.0173024	550	0.0162869	550	0.0211989	550	0.0049122	550	0.0231056	550	0.0119596	550	0.0109642	550	0.0201135	550	0.0209872	550	0.0263995	550	0.0157112	550	0.0237006	550	0.0131278
549	-7.19053e-05	549	0.0118742	549	0.0119256	549	0.0180793	549	0.0219947	549	0.0148018	549	0.017419	549	0.0275331	549	0.010341	549	0.0178665	549	0.0108944	549	0.013269	549	0.0171757	549	0.0165738	549	0.0210202	549	0.00536602	549	0.023309	549	0.0120719	549	0.0112061	549	0.0206242	549	0.0211222	549	0.0268998	549	0.0160894	549	0.0234092	549	0.0138005
548	0.000690124	548	0.0115618	548	0.0124562	548	0.0181052	548	0.0226127	548	0.0144133	548	0.0177362	548	0.0271468	548	0.0110915	548	0.0171841	548	0.0103647	548	0.0134026	548	0.0176702	548	0.016865	548	0.021931	548	0.00587175	548	0.0236425	548	0.0124705	548	0.0108233	548	0.0209724	548	0.0211374	548	0.0272316	548	0.0170157	548	0.0249349	548	0.0141983
547	0.000331208	547	0.0114002	547	0.0118663	547	0.0181805	547	0.0224766	547	0.0142863	547	0.0173245	547	0.0270686	547	0.0103185	547	0.0174751	547	0.0107765	547	0.0136224	547	0.0179252	547	0.0167751	547	0.0211741	547	0.00591725	547	0.0233607	547	0.0123112	547	0.0116052	547	0.0207507	547	0.0216336	547	0.0270833	547	0.0166615	547	0.0239596	547	0.0137668
546	0.000417975	546	0.0116482	546	0.0127088	546	0.0182456	546	0.0223795	546	0.0137002	546	0.0176145	546	0.027368	546	0.0107227	546	0.0175005	546	0.0106503	546	0.0129994	546	0.0178109	546	0.0167685	546	0.0218941	546	0.00544784	546	0.0232548	546	0.0124855	546	0.0116086	546	0.0209371	546	0.0212241	546	0.0271538	546	0.0166193	546	0.0247158	546	0.0149256
545	0.000495714	545	0.0125872	545	0.0127952	545	0.0188741	545	0.0230718	545	0.0150316	545	0.0175832	545	0.0280292	545	0.0107933	545	0.0179095	545	0.0111639	545	0.0147232	545	0.0181527	545	0.0172272	545	0.0224473	545	0.00625098	545	0.0240887	545	0.0131033	545	0.0116439	545	0.0212248	545	0.0224294	545	0.0279881	545	0.01758	545	0.0259565	545	0.015499
544	0.00015959	544	0.0114675	544	0.0122732	544	0.0173906	544	0.0220047	544	0.0147145	544	0.0172823	544	0.0273483	544	0.0106818	544	0.0176665	544	0.0107195	544	0.0133776	544	0.0176986	544	0.0168379	544	0.0215133	544	0.00591812	544	0.0240221	544	0.01288	544	0.011552	544	0.0209479	544	0.0215298	544	0.0274174	544	0.0175948	544	0.0255639	544	0.0149522
543	-8.36554e-05	543	0.0114294	543	0.0124089	543	0.0186303	543	0.0229712	543	0.0150518	543	0.0177635	543	0.0281995	543	0.0111881	543	0.017881	543	0.0110824	543	0.0137113	543	0.0180785	543	0.0171967	543	0.0220644	543	0.00646583	543	0.0246955	543	0.0129681	543	0.0117801	543	0.022065	543	0.0220492	543	0.0288278	543	0.0182722	543	0.0263607	543	0.0157298
542	-0.000307572	542	0.011319	542	0.012148	542	0.0174551	542	0.0221916	542	0.0145814	542	0.0169898	542	0.0275264	542	0.0107164	542	0.0176642	542	0.0112918	542	0.0140002	542	0.0178699	542	0.0170387	542	0.0218784	542	0.00553286	542	0.0239418	542	0.012408	542	0.0113806	542	0.0216476	542	0.0217925	542	0.0286562	542	0.0178205	542	0.0259822	542	0.0158077
541	0.000360275	541	0.0118133	541	0.0126449	541	0.0184532	541	0.0231858	541	0.0151735	541	0.0178981	541	0.0280836	541	0.0113105	541	0.0178916	541	0.011589	541	0.0141438	541	0.0174773	541	0.0176204	541	0.0222245	541	0.00666372	541	0.0247483	541	0.0131934	541	0.0117951	541	0.0221155	541	0.0224091	541	0.0293871	541	0.0183782	541	0.0264763	541	0.0163207
540	-1.05613e-05	540	0.0116319	540	0.012932	540	0.0181952	540	0.0227813	540	0.0150407	540	0.0174926	540	0.0278026	540	0.01166	540	0.0181591	540	0.0110413	540	0.0141447	540	0.0176348	540	0.0175411	540	0.0225412	540	0.00647983	540	0.0250084	540	0.0135345	540	0.0121248	540	0.0225899	540	0.0225522	540	0.0283631	540	0.018627	540	0.0263447	540	0.0165106
539	-2.53675e-05	539	0.0118804	539	0.012167	539	0.0176154	539	0.0223065	539	0.014604	539	0.0174157	539	0.0278876	539	0.0118872	539	0.0177404	539	0.0110989	539	0.0139746	539	0.0184904	539	0.0176083	539	0.0227763	539	0.00653055	539	0.0249544	539	0.0136088	539	0.0125344	539	0.0224304	539	0.0230276	539	0.0292508	539	0.0190258	539	0.0266099	539	0.0169253
538	0.000588606	538	0.0121915	538	0.0129299	538	0.0185705	538	0.0233796	538	0.0155963	538	0.0183025	538	0.028187	538	0.0118779	538	0.0186199	538	0.0114436	538	0.0141252	538	0.0185092	538	0.0182239	538	0.0228738	538	0.00673183	538	0.0255468	538	0.0146218	538	0.012917	538	0.0229427	538	0.0236039	538	0.0300584	538	0.0195478	538	0.0275485	538	0.0173923
537	8.32055e-05	537	0.0115403	537	0.012393	537	0.0184697	537	0.0229194	537	0.015033	537	0.0180187	537	0.0284584	537	0.0113251	537	0.0180536	537	0.0113741	537	0.0146092	537	0.0187192	537	0.0178805	537	0.022397	537	0.00637488	537	0.0255124	537	0.0135218	537	0.0127103	537	0.0227644	537	0.0233469	537	0.0291976	537	0.0185461	537	0.0277519	537	0.0175311
536	0.000317374	536	0.0119102	536	0.0129399	536	0.0185276	536	0.0232018	536	0.01534	536	0.0179141	536	0.028161	536	0.0114415	536	0.018512	536	0.0117456	536	0.014869	536	0.0188742	536	0.0178526	536	0.0226148	536	0.00687643	536	0.0252596	536	0.0136347	536	0.0133097	536	0.0231895	536	0.0232273	536	0.0301483	536	0.0195394	536	0.0281344	536	0.0182176
535	0.000818638	535	0.0121392	535	0.0127219	535	0.018489	535	0.0236172	535	0.0151865	535	0.018637	535	0.0289941	535	0.0118308	535	0.0185	535	0.011981	535	0.0146808	535	0.0189972	535	0.0189425	535	0.0239422	535	0.00691916	535	0.0263863	535	0.0143005	535	0.0131715	535	0.0230949	535	0.024125	535	0.0301179	535	0.0202968	535	0.0288128	535	0.0180651
534	0.000928771	534	0.0124664	534	0.012598	534	0.0188193	534	0.0229829	534	0.0151167	534	0.0177244	534	0.0285501	534	0.0118382	534	0.0191139	534	0.01205	534	0.0146411	534	0.0190674	534	0.0189963	534	0.0237015	534	0.00720926	534	0.0266237	534	0.0148649	534	0.013296	534	0.0234943	534	0.0242155	534	0.0301696	534	0.0202189	534	0.0288273	534	0.0188824
533	0.000771362	533	0.0119949	533	0.0129534	533	0.0190829	533	0.0236831	533	0.0157251	533	0.0181927	533	0.0293551	533	0.0118223	533	0.0192999	533	0.012199	533	0.0150593	533	0.0191518	533	0.0190071	533	0.0237885	533	0.0074808	533	0.0266946	533	0.0143799	533	0.013621	533	0.0243106	533	0.0241818	533	0.0310693	533	0.0202097	533	0.0293715	533	0.0191443
532	-0.000134897	532	0.0118247	532	0.0129685	532	0.0185522	532	0.0233463	532	0.0156091	532	0.0181069	532	0.028413	532	0.0115769	532	0.0187505	532	0.0115401	532	0.0146489	532	0.0194326	532	0.018846	532	0.0234767	532	0.00738669	532	0.0260862	532	0.0145575	532	0.0134185	532	0.0236089	532	0.0241955	532	0.0304682	532	0.020936	532	0.0294447	532	0.0185063
531	2.76981e-06	531	0.0114392	531	0.0132189	531	0.0181538	531	0.023008	531	0.0152753	531	0.017624	531	0.0283743	531	0.0114671	531	0.0183497	531	0.0115067	531	0.0148681	531	0.0187841	531	0.018144	531	0.0234133	531	0.00663041	531	0.0263596	531	0.014018	531	0.0128895	531	0.0239532	531	0.0245054	531	0.030748	531	0.020598	531	0.0288474	531	0.0194134
530	-0.000588869	530	0.0111344	530	0.0123626	530	0.0179401	530	0.0232542	530	0.0150836	530	0.0180891	530	0.0283539	530	0.0113373	530	0.0181687	530	0.0112476	530	0.0147699	530	0.0185408	530	0.0183831	530	0.0237912	530	0.00672087	530	0.0256688	530	0.0141647	530	0.0135748	530	0.0235479	530	0.0246101	530	0.0307551	530	0.0210949	530	0.0293089	530	0.0190512
529	0.000174714	529	0.0118665	529	0.0130846	529	0.0184545	529	0.0233962	529	0.0153809	529	0.0179712	529	0.028904	529	0.011912	529	0.0190933	529	0.0118152	529	0.0149598	529	0.0190164	529	0.0188715	529	0.0236944	529	0.00730186	529	0.026469	529	0.014678	529	0.0137706	529	0.0241567	529	0.0252289	529	0.031894	529	0.0209472	529	0.0301207	529	0.0194763
528	-0.000540939	528	0.0111333	528	0.0121962	528	0.0180859	528	0.0231109	528	0.0148134	528	0.0176265	528	0.0278594	528	0.0117171	528	0.0185196	528	0.0108895	528	0.0144508	528	0.0182808	528	0.0185879	528	0.0233678	528	0.00675371	528	0.025693	528	0.0145302	528	0.01361	528	0.023622	528	0.0244478	528	0.0309718	528	0.0207857	528	0.0293639	528	0.0192959
527	-0.000193791	527	0.0115423	527	0.012771	527	0.0190355	527	0.0234122	527	0.0151393	527	0.0187646	527	0.0291501	527	0.0118032	527	0.0186462	527	0.0117932	527	0.0151243	527	0.0192287	527	0.0191049	527	0.0236266	527	0.00720432	527	0.0263866	527	0.0150144	527	0.0136645	527	0.024454	527	0.0255347	527	0.0319642	527	0.0213679	527	0.0304137	527	0.0198258
526	0.000379317	526	0.0119058	526	0.0131261	526	0.019162	526	0.0232092	526	0.0162815	526	0.0191435	526	0.0295365	526	0.0119078	526	0.0191662	526	0.0120725	526	0.0156253	526	0.0200098	526	0.0192472	526	0.0242085	526	0.00811343	526	0.0275767	526	0.0157584	526	0.0143001	526	0.024929	526	0.0259832	526	0.0324931	526	0.0220493	526	0.0311885	526	0.0212338
525	0.000610302	525	0.0122309	525	0.0131275	525	0.019649	525	0.0240715	525	0.0164883	525	0.0188255	525	0.0300996	525	0.0127794	525	0.0198644	525	0.0128613	525	0.0158816	525	0.0205826	525	0.0195022	525	0.0250053	525	0.00860529	525	0.0273989	525	0.0155715	525	0.0146831	525	0.0254753	525	0.0270464	525	0.0326067	525	0.0231922	525	0.0316098	525	0.0215915
524	0.000413699	524	0.0122086	524	0.0133928	524	0.019478	524	0.0239738	524	0.0162294	524	0.0190728	524	0.029992	524	0.0122488	524	0.0194492	524	0.0130198	524	0.0158187	524	0.0201726	524	0.0195261	524	0.0249169	524	0.00848781	524	0.0277894	524	0.0155327	524	0.0149981	524	0.0253653	524	0.0259714	524	0.0328416	524	0.0225411	524	0.0311832	524	0.0216122
523	0.000161766	523	0.0123749	523	0.0134957	523	0.01921	523	0.0243657	523	0.0157898	523	0.0189883	523	0.0297728	523	0.0120467	523	0.0195377	523	0.0120372	523	0.0160364	523	0.0196624	523	0.0199726	523	0.024882	523	0.00812361	523	0.0276039	523	0.015397	523	0.0145786	523	0.0259098	523	0.0264359	523	0.0326983	523	0.0224929	523	0.0311822	523	0.021284
522	0.000413881	522	0.0128407	522	0.0132433	522	0.0199736	522	0.0239644	522	0.0161061	522	0.0191881	522	0.0296741	522	0.0127804	522	0.0198224	522	0.0127019	522	0.01593	522	0.0201028	522	0.0197746	522	0.0251849	522	0.0085127	522	0.0276957	522	0.016114	522	0.015161	522	0.0261524	522	0.0268666	522	0.033539	522	0.0233937	522	0.0317407	522	0.0222208
521	0.000264065	521	0.0122332	521	0.013307	521	0.0197832	521	0.0246769	521	0.0161391	521	0.0191653	521	0.0303805	521	0.0126909	521	0.0198617	521	0.0126097	521	0.0163122	521	0.0199335	521	0.0204657	521	0.0251652	521	0.0081417	521	0.0280517	521	0.0164737	521	0.0149935	521	0.026203	521	0.0267468	521	0.0339348	521	0.0233017	521	0.03244	521	0.0224509
520	0.00067672	520	0.012756	520	0.013475	520	0.0197532	520	0.0247631	520	0.0165128	520	0.0198958	520	0.0303042	520	0.0125511	520	0.0201208	520	0.0128594	520	0.0159299	520	0.0204958	520	0.0200167	520	0.025765	520	0.00833466	520	0.0285132	520	0.0163873	520	0.0152401	520	0.0262625	520	0.0273915	520	0.0337503	520	0.0245171	520	0.0324352	520	0.0230272
519	0.0005144	519	0.0122529	519	0.0139875	519	0.0198256	519	0.0244425	519	0.0160601	519	0.0189339	519	0.0298276	519	0.0127676	519	0.0200963	519	0.0131882	519	0.0159871	519	0.0202761	519	0.0199629	519	0.0253724	519	0.0083227	519	0.0282629	519	0.0164623	519	0.0149751	519	0.0266116	519	0.0276488	519	0.0337688	519	0.0236346	519	0.0327112	519	0.022381
518	-6.52795e-05	518	0.0120275	518	0.0131236	518	0.0194539	518	0.0244553	518	0.0158583	518	0.0191125	518	0.0301887	518	0.0125887	518	0.0197513	518	0.0125188	518	0.015809	518	0.0202963	518	0.0197936	518	0.0248156	518	0.0086167	518	0.028551	518	0.0162578	518	0.0154031	518	0.0259437	518	0.0272834	518	0.0336621	518	0.0234448	518	0.0326487	518	0.02236
517	0.000634203	517	0.0126129	517	0.0139008	517	0.0200252	517	0.0242179	517	0.01643	517	0.018775	517	0.030611	517	0.0127731	517	0.019997	517	0.0131527	517	0.0163422	517	0.0205173	517	0.0203511	517	0.0264375	517	0.00870585	517	0.0286685	517	0.0162549	517	0.0159731	517	0.0263727	517	0.0279373	517	0.0344407	517	0.0241901	517	0.0334908	517	0.023197
516	0.000513907	516	0.0129722	516	0.0138001	516	0.019607	516	0.0244775	516	0.0166205	516	0.018991	516	0.0305773	516	0.0130962	516	0.0202005	516	0.0129523	516	0.0168021	516	0.0207601	516	0.0204895	516	0.0254344	516	0.00906177	516	0.0292221	516	0.0170486	516	0.015976	516	0.0270022	516	0.0275682	516	0.0347882	516	0.0243037	516	0.0331315	516	0.0232073
515	0.000207474	515	0.0127871	515	0.0136746	515	0.0200384	515	0.0240931	515	0.01646	515	0.019706	515	0.0308947	515	0.012493	515	0.0199704	515	0.0126042	515	0.01558	515	0.0204543	515	0.0204771	515	0.0253832	515	0.00863254	515	0.0288424	515	0.0165338	515	0.0158454	515	0.0265577	515	0.0275176	515	0.0345414	515	0.0246239	515	0.0333244	515	0.0234081
514	0.000166712	514	0.0123321	514	0.0134825	514	0.0193764	514	0.024428	514	0.0160206	514	0.0190267	514	0.0307199	514	0.0120652	514	0.0197544	514	0.0124693	514	0.0156579	514	0.020276	514	0.0201658	514	0.025383	514	0.00855251	514	0.0287251	514	0.0161753	514	0.0155382	514	0.0268092	514	0.0275153	514	0.0344984	514	0.023779	514	0.0334271	514	0.0231814
513	0.000387815	513	0.0121731	513	0.0127188	513	0.0197426	513	0.0248218	513	0.0160127	513	0.0189009	513	0.0299091	513	0.0129149	513	0.0194996	513	0.0130613	513	0.0162055	513	0.0209412	513	0.0207131	513	0.025931	513	0.00846274	513	0.02877	513	0.0175351	513	0.0157621	513	0.0263655	513	0.0273622	513	0.0345859	513	0.0248742	513	0.0334432	513	0.0233765
512	-0.000319264	512	0.0117375	512	0.0128562	512	0.0190014	512	0.0243281	512	0.0157225	512	0.019117	512	0.0303804	512	0.0124279	512	0.0192808	512	0.0128041	512	0.015901	512	0.0207619	512	0.0200134	512	0.025439	512	0.00867012	512	0.0288106	512	0.016256	512	0.0157206	512	0.0266783	512	0.0278347	512	0.0340073	512	0.0246229	512	0.0334057	512	0.0235158
511	-0.000237103	511	0.0120406	511	0.0132549	511	0.0193397	511	0.0240852	511	0.0158978	511	0.0189274	511	0.0300045	511	0.0123402	511	0.0195366	511	0.0131959	511	0.0160078	511	0.0208532	511	0.0204291	511	0.0256944	511	0.0082416	511	0.0285388	511	0.0173334	511	0.0160978	511	0.0266429	511	0.0280981	511	0.0345904	511	0.0247019	511	0.0335714	511	0.024139
510	-6.31054e-05	510	0.0119468	510	0.0123935	510	0.0195504	510	0.024359	510	0.0160001	510	0.0191962	510	0.0304924	510	0.0121762	510	0.0197715	510	0.0124608	510	0.0159009	510	0.0210463	510	0.0206355	510	0.025808	510	0.00809803	510	0.0290578	510	0.0172897	510	0.0156747	510	0.0267322	510	0.0281255	510	0.0349195	510	0.0245332	510	0.0335383	510	0.0237603
509	0.000237828	509	0.0122128	509	0.0133223	509	0.0197961	509	0.0249842	509	0.0160422	509	0.0198067	509	0.0305693	509	0.0126027	509	0.0202326	509	0.0132555	509	0.0168801	509	0.0208982	509	0.0210562	509	0.0256512	509	0.00917705	509	0.0294869	509	0.017152	509	0.0163573	509	0.0277412	509	0.0284729	509	0.0347551	509	0.0245115	509	0.0350587	509	0.024367
508	-0.000297897	508	0.012399	508	0.0135952	508	0.0196544	508	0.0245952	508	0.0166005	508	0.0194963	508	0.031084	508	0.0126611	508	0.0199519	508	0.0132079	508	0.0166405	508	0.0211306	508	0.0205515	508	0.0259922	508	0.00921298	508	0.0294155	508	0.0176414	508	0.0161391	508	0.0271759	508	0.0283287	508	0.035107	508	0.0249166	508	0.0339997	508	0.0241934
507	1.45223e-05	507	0.0121757	507	0.0134897	507	0.019806	507	0.0249943	507	0.0163251	507	0.01951	507	0.0307289	507	0.0129152	507	0.0202165	507	0.0134374	507	0.0167607	507	0.0210351	507	0.0207449	507	0.0263692	507	0.00916505	507	0.0296627	507	0.0174824	507	0.0163544	507	0.0277138	507	0.028248	507	0.0348966	507	0.025311	507	0.0349772	507	0.0241769
506	0.000908615	506	0.0132669	506	0.0140707	506	0.0206736	506	0.0258913	506	0.017177	506	0.0199504	506	0.0315679	506	0.0134548	506	0.0205895	506	0.0137133	506	0.0169689	506	0.0215334	506	0.0218581	506	0.027085	506	0.00929179	506	0.0298393	506	0.0175098	506	0.0166758	506	0.0276485	506	0.0294828	506	0.0363628	506	0.0261501	506	0.0352665	506	0.0243971
505	0.00038481	505	0.0128186	505	0.0143714	505	0.0212341	505	0.0257517	505	0.0170612	505	0.0199476	505	0.0318041	505	0.0131214	505	0.0209313	505	0.0136608	505	0.0174968	505	0.0215359	505	0.0217151	505	0.0269089	505	0.00960441	505	0.0301183	505	0.018402	505	0.0170618	505	0.0281068	505	0.0291988	505	0.0364593	505	0.026101	505	0.0349622	505	0.0245681
504	0.000897487	504	0.0132863	504	0.0142076	504	0.0208414	504	0.0255709	504	0.0176821	504	0.0206472	504	0.0320149	504	0.0133006	504	0.0209176	504	0.0138705	504	0.0172888	504	0.0219114	504	0.0220576	504	0.0273208	504	0.00970152	504	0.0310024	504	0.0180218	504	0.0178797	504	0.0282379	504	0.029959	504	0.0365462	504	0.0268512	504	0.0353398	504	0.0249122
503	0.000172487	503	0.0128387	503	0.0143113	503	0.0205296	503	0.0259352	503	0.0166616	503	0.0202189	503	0.0318244	503	0.0136296	503	0.0205938	503	0.013924	503	0.0175211	503	0.0221836	503	0.0214681	503	0.0273305	503	0.00969816	503	0.030734	503	0.0180484	503	0.0170275	503	0.0280371	503	0.0295145	503	0.0363186	503	0.0262642	503	0.0353033	503	0.0251314
502	0.000704514	502	0.0129248	502	0.0137438	502	0.0202492	502	0.0264361	502	0.0172596	502	0.0200979	502	0.0321004	502	0.0133122	502	0.0206993	502	0.0137663	502	0.0175509	502	0.0216508	502	0.021654	502	0.026907	502	0.00950216	502	0.0303807	502	0.0178301	502	0.01712	502	0.0285249	502	0.0297548	502	0.0365054	502	0.0263097	502	0.0357228	502	0.0253011
501	0.00030665	501	0.0132186	501	0.0144139	501	0.0206365	501	0.0256532	501	0.0172907	501	0.0203172	501	0.0324928	501	0.0131829	501	0.0217544	501	0.014105	501	0.0171988	501	0.022006	501	0.0217602	501	0.0273033	501	0.00950272	501	0.0308172	501	0.0184431	501	0.0170063	501	0.0286393	501	0.0295776	501	0.0369744	501	0.026319	501	0.0354911	501	0.025678
500	-0.000132361	500	0.0132866	500	0.0138255	500	0.0208529	500	0.0254605	500	0.0173352	500	0.0200874	500	0.0321359	500	0.0129997	500	0.0208348	500	0.0140293	500	0.0177434	500	0.0218826	500	0.0218495	500	0.0270406	500	0.0093628	500	0.0300829	500	0.0181968	500	0.0174546	500	0.0286449	500	0.0293848	500	0.0368993	500	0.0260372	500	0.0356973	500	0.0251058
499	-0.000682439	499	0.0126122	499	0.0137923	499	0.0204899	499	0.0249318	499	0.0165109	499	0.0196659	499	0.0316877	499	0.01273	499	0.0209103	499	0.0136225	499	0.0169018	499	0.02103	499	0.0210211	499	0.026768	499	0.00936076	499	0.0301259	499	0.0175745	499	0.0166244	499	0.0282026	499	0.0288048	499	0.0363749	499	0.0254766	499	0.0355535	499	0.0250441
498	-0.00019881	498	0.0132014	498	0.0144125	498	0.0211806	498	0.0267432	498	0.0170994	498	0.0205504	498	0.0324679	498	0.0130908	498	0.0216593	498	0.014334	498	0.0174384	498	0.0227257	498	0.0219534	498	0.0278932	498	0.0099844	498	0.0307965	498	0.0185924	498	0.0174915	498	0.029169	498	0.0303221	498	0.0373108	498	0.0262122	498	0.0359036	498	0.0260065
497	0.000508802	497	0.0133499	497	0.0142219	497	0.0213485	497	0.0260891	497	0.0170782	497	0.020499	497	0.0322988	497	0.0137611	497	0.0217502	497	0.0139545	497	0.0177522	497	0.0217949	497	0.0219011	497	0.0274742	497	0.00976841	497	0.0307201	497	0.0181768	497	0.0173239	497	0.0288217	497	0.0304525	497	0.037568	497	0.0258539	497	0.0363289	497	0.0256442
496	0.00048312	496	0.0134055	496	0.0143771	496	0.020997	496	0.0261606	496	0.0170729	496	0.0207341	496	0.0330585	496	0.0135792	496	0.0217129	496	0.014411	496	0.017766	496	0.022472	496	0.021543	496	0.0274976	496	0.00995412	496	0.0308737	496	0.0177458	496	0.0172711	496	0.0290729	496	0.0300699	496	0.036943	496	0.0266087	496	0.0358375	496	0.0257453
495	-8.22578e-05	495	0.0137674	495	0.0147953	495	0.0215757	495	0.0261062	495	0.0179991	495	0.0209098	495	0.0326726	495	0.0141421	495	0.0216972	495	0.0145534	495	0.0180075	495	0.0220689	495	0.0222273	495	0.0277848	495	0.00984491	495	0.0313169	495	0.0185432	495	0.0177038	495	0.0293211	495	0.0305086	495	0.0372714	495	0.027143	495	0.036242	495	0.0264335
494	-5.60136e-05	494	0.0130032	494	0.0137859	494	0.0211133	494	0.0257025	494	0.0171659	494	0.0203971	494	0.032581	494	0.0134922	494	0.0210695	494	0.013412	494	0.0171781	494	0.0223011	494	0.0216861	494	0.0279315	494	0.00913332	494	0.0305234	494	0.0178555	494	0.0172502	494	0.0292632	494	0.0298599	494	0.0374899	494	0.027008	494	0.0366347	494	0.0249423
493	0.000226587	493	0.0133062	493	0.0146226	493	0.0219967	493	0.0266542	493	0.0172754	493	0.0211182	493	0.0329608	493	0.0136878	493	0.0217524	493	0.0143236	493	0.017501	493	0.02291	493	0.0223419	493	0.0279554	493	0.00972227	493	0.0308455	493	0.018334	493	0.0183414	493	0.0291285	493	0.0308412	493	0.0370196	493	0.0267152	493	0.0363036	493	0.025812
492	0.000134006	492	0.0133371	492	0.0147737	492	0.0216181	492	0.0266539	492	0.0171938	492	0.0206158	492	0.0327901	492	0.0135894	492	0.0217994	492	0.0141748	492	0.0171139	492	0.0224059	492	0.0220961	492	0.0277353	492	0.00959665	492	0.0312036	492	0.0180478	492	0.017502	492	0.028927	492	0.030448	492	0.0377335	492	0.0273353	492	0.0367592	492	0.0262317
491	0.000572457	491	0.0135518	491	0.0151373	491	0.0219309	491	0.0269847	491	0.0178344	491	0.0216882	491	0.0335232	491	0.0137657	491	0.0216246	491	0.0142667	491	0.0177533	491	0.0230276	491	0.0225211	491	0.0281313	491	0.00976902	491	0.0315658	491	0.0187142	491	0.0178701	491	0.0301325	491	0.0305312	491	0.037373	491	0.0277757	491	0.0369921	491	0.0271213
490	0.000645273	490	0.0136748	490	0.0152945	490	0.0223889	490	0.0267725	490	0.0182565	490	0.0207843	490	0.0333182	490	0.0136123	490	0.0216725	490	0.0143005	490	0.0175006	490	0.022713	490	0.0226399	490	0.0278609	490	0.00952724	490	0.0313445	490	0.0185917	490	0.0176203	490	0.029207	490	0.0308	490	0.0379135	490	0.027312	490	0.0367936	490	0.0263371
489	-5.9896e-05	489	0.0130572	489	0.0143881	489	0.0217203	489	0.0268745	489	0.0174814	489	0.020625	489	0.0334544	489	0.0132957	489	0.0215878	489	0.0141196	489	0.0173613	489	0.0227964	489	0.0224393	489	0.0280976	489	0.00875741	489	0.0310865	489	0.017493	489	0.0172924	489	0.0294945	489	0.0299645	489	0.037432	489	0.0270601	489	0.0367701	489	0.0266332
488	-0.000447441	488	0.0127903	488	0.0136376	488	0.0208286	488	0.0258513	488	0.0169882	488	0.0205734	488	0.0327264	488	0.0124222	488	0.0215456	488	0.0133092	488	0.0168118	488	0.0213928	488	0.0210559	488	0.0266668	488	0.00882986	488	0.0309925	488	0.0176182	488	0.0161788	488	0.0282947	488	0.0296413	488	0.0363347	488	0.0266764	488	0.0358371	488	0.0254438
487	0.000149181	487	0.0136311	487	0.0147984	487	0.0220684	487	0.0269103	487	0.0174742	487	0.0213268	487	0.0334156	487	0.0138898	487	0.0216484	487	0.0143929	487	0.0179843	487	0.0218539	487	0.0221735	487	0.0282081	487	0.00902165	487	0.0318795	487	0.0180667	487	0.0170591	487	0.0294591	487	0.0300886	487	0.0376687	487	0.0273463	487	0.0366466	487	0.026108
486	-4.72134e-05	486	0.0143117	486	0.0143956	486	0.0215353	486	0.0269848	486	0.0178155	486	0.0213922	486	0.0333281	486	0.0134096	486	0.0218497	486	0.0139066	486	0.0171213	486	0.0217587	486	0.0214106	486	0.0276188	486	0.00857197	486	0.0313228	486	0.0179058	486	0.0158154	486	0.0290236	486	0.0300669	486	0.0367972	486	0.0264017	486	0.0361097	486	0.0255845
485	-0.000149078	485	0.0139408	485	0.0152763	485	0.0219513	485	0.0272702	485	0.0179261	485	0.0209857	485	0.033566	485	0.0137706	485	0.0213661	485	0.0132156	485	0.0173312	485	0.022017	485	0.0212069	485	0.0277102	485	0.00876192	485	0.0311289	485	0.0174619	485	0.0165117	485	0.0282329	485	0.0291996	485	0.0367586	485	0.0261908	485	0.0359584	485	0.0253892
484	0.000358306	484	0.0141532	484	0.015085	484	0.0222557	484	0.0276899	484	0.0177668	484	0.0216217	484	0.0336926	484	0.0139939	484	0.0218668	484	0.0136023	484	0.0174373	484	0.0224214	484	0.0218697	484	0.0274865	484	0.00805499	484	0.0310835	484	0.0173888	484	0.0160822	484	0.028733	484	0.0295059	484	0.0369273	484	0.0257843	484	0.0358558	484	0.0250968
483	0.00118019	483	0.0144069	483	0.0154026	483	0.0224435	483	0.0282009	483	0.0185924	483	0.0220054	483	0.0344781	483	0.0142413	483	0.0215489	483	0.0141634	483	0.0176495	483	0.0224384	483	0.0219503	483	0.0274892	483	0.00838456	483	0.0315145	483	0.0170544	483	0.0155561	483	0.0287099	483	0.0296054	483	0.037445	483	0.0260871	483	0.035918	483	0.0254278
482	0.000640529	482	0.0140707	482	0.015479	482	0.0227154	482	0.0279878	482	0.0182498	482	0.0216177	482	0.034296	482	0.0142239	482	0.0220947	482	0.0136504	482	0.0171152	482	0.0221774	482	0.02155	482	0.0279349	482	0.00755363	482	0.0309539	482	0.0164619	482	0.0159563	482	0.028228	482	0.0293076	482	0.037032	482	0.0258084	482	0.0355939	482	0.0250758
481	0.000345068	481	0.0139508	481	0.0154004	481	0.0218139	481	0.0277673	481	0.0185333	481	0.0210767	481	0.0343161	481	0.0139308	481	0.0213298	481	0.0131808	481	0.0164163	481	0.0219946	481	0.0208782	481	0.0266945	481	0.0071711	481	0.0300047	481	0.0159574	481	0.0149038	481	0.0279372	481	0.0280851	481	0.0353789	481	0.0245573	481	0.0346633	481	0.0244683
480	0.000486774	480	0.0140507	480	0.0158049	480	0.0224821	480	0.0277409	480	0.01853	480	0.0224502	480	0.0341512	480	0.013647	480	0.0212878	480	0.0126501	480	0.0166633	480	0.0218387	480	0.0208334	480	0.0260164	480	0.00667807	480	0.0299025	480	0.0154029	480	0.0148592	480	0.0271436	480	0.0281367	480	0.0361767	480	0.0249288	480	0.0336209	480	0.0231741
479	0.000332762	479	0.0140215	479	0.015696	479	0.0218731	479	0.0274256	479	0.0181161	479	0.0213151	479	0.0336915	479	0.0128857	479	0.02092	479	0.0121341	479	0.0157802	479	0.0207134	479	0.0195476	479	0.0255559	479	0.00511146	479	0.0295058	479	0.0150447	479	0.0139402	479	0.0262141	479	0.0261081	479	0.0339586	479	0.0235822	479	0.0328055	479	0.0220771
478	0.000336156	478	0.013792	478	0.0154318	478	0.022481	478	0.0274944	478	0.0182006	478	0.0215082	478	0.0334883	478	0.0130408	478	0.0208241	478	0.0121891	478	0.0153232	478	0.0207184	478	0.0192004	478	0.0251776	478	0.00545691	478	0.028094	478	0.0142421	478	0.0124826	478	0.0254535	478	0.0260397	478	0.0333075	478	0.0224514	478	0.0318322	478	0.0210248
477	0.000680324	477	0.0147264	477	0.0159305	477	0.0237083	477	0.0285454	477	0.0190269	477	0.0216603	477	0.0339155	477	0.0131905	477	0.0208212	477	0.0124075	477	0.0157907	477	0.0208494	477	0.0192116	477	0.0250451	477	0.00533522	477	0.0283679	477	0.0134826	477	0.0121935	477	0.0247531	477	0.0251254	477	0.0325152	477	0.0216494	477	0.0313621	477	0.0205835
476	0.000679131	476	0.0156101	476	0.0173924	476	0.0237396	476	0.0291519	476	0.0195168	476	0.0219777	476	0.0350604	476	0.0137178	476	0.0213437	476	0.0118817	476	0.0155942	476	0.0202728	476	0.0191127	476	0.0246448	476	0.00460508	476	0.0279001	476	0.0129451	476	0.0111678	476	0.0240948	476	0.0244873	476	0.0322589	476	0.0210088	476	0.0312092	476	0.0196771
475	-0.000202174	475	0.0145258	475	0.0162035	475	0.0228325	475	0.027876	475	0.0182199	475	0.0220803	475	0.0334931	475	0.0128913	475	0.0197825	475	0.0105823	475	0.0141111	475	0.0190429	475	0.0167941	475	0.0228691	475	0.0031896	475	0.025659	475	0.0102088	475	0.00876174	475	0.0222055	475	0.0230001	475	0.029801	475	0.0182977	475	0.0288467	475	0.0165876
474	0.000428469	474	0.0146988	474	0.0162716	474	0.0230288	474	0.0288846	474	0.0184203	474	0.0211925	474	0.0336782	474	0.0126758	474	0.0193844	474	0.00967965	474	0.0134133	474	0.0183985	474	0.0164571	474	0.0219649	474	0.00122237	474	0.0243096	474	0.00964879	474	0.00778859	474	0.0209791	474	0.0213992	474	0.0286399	474	0.0166952	474	0.0266708	474	0.0151343
473	0.000246763	473	0.0141188	473	0.0161191	473	0.0234575	473	0.0282917	473	0.0186704	473	0.021638	473	0.033913	473	0.0124026	473	0.0188273	473	0.00973209	473	0.0128715	473	0.0178564	473	0.0157758	473	0.0207282	473	-0.000237051	473	0.0232104	473	0.0078741	473	0.00636555	473	0.0198108	473	0.0197285	473	0.0271397	473	0.0153628	473	0.0254877	473	0.0136658
472	-0.00027001	472	0.0144218	472	0.0161081	472	0.0228674	472	0.0285257	472	0.0184813	472	0.0209077	472	0.0330284	472	0.0105807	472	0.017875	472	0.00818422	472	0.0108067	472	0.0152629	472	0.0136745	472	0.0189454	472	-0.00232516	472	0.0206181	472	0.00499803	472	0.003909	472	0.0163894	472	0.0167134	472	0.0241964	472	0.0118487	472	0.0227237	472	0.0102337
471	0.000435724	471	0.0150953	471	0.0164113	471	0.0238948	471	0.0287062	471	0.0183719	471	0.0211984	471	0.0334563	471	0.0106714	471	0.0177679	471	0.00731458	471	0.0103509	471	0.0139843	471	0.0123293	471	0.0174053	471	-0.0036225	471	0.0199253	471	0.00344257	471	0.00169968	471	0.0147311	471	0.0146309	471	0.021812	471	0.00939232	471	0.0195685	471	0.00741737
470	-0.000189547	470	0.0132479	470	0.0158278	470	0.0231109	470	0.0285014	470	0.0180086	470	0.0199987	470	0.0315454	470	0.00876184	470	0.0157637	470	0.0048499	470	0.00804373	470	0.0112211	470	0.0092499	470	0.0146839	470	-0.00740533	470	0.0162923	470	-0.000377771	470	-0.0010621	470	0.0111263	470	0.010728	470	0.0183439	470	0.00575134	470	0.0158717	470	0.00347414
469	0.000421732	469	0.0150039	469	0.0168753	469	0.023865	469	0.0291947	469	0.0181744	469	0.0210176	469	0.0323411	469	0.00833421	469	0.0157507	469	0.00446279	469	0.00713668	469	0.0108396	469	0.00802759	469	0.0135637	469	-0.00912188	469	0.0143957	469	-0.00203963	469	-0.00409757	469	0.00895598	469	0.00821902	469	0.0153245	469	0.00227316	469	0.0124152	469	0.00109309
468	0.000673479	468	0.0146843	468	0.0161193	468	0.0226037	468	0.0285267	468	0.0179683	468	0.0206535	468	0.031518	468	0.00759728	468	0.0135599	468	0.00270867	468	0.00422389	468	0.00751857	468	0.00498758	468	0.0102728	468	-0.0124157	468	0.0107308	468	-0.00618326	468	-0.00815236	468	0.00363783	468	0.00365626	468	0.0106463	468	-0.00178546	468	0.00766364	468	-0.00415387
467	8.35162e-05	467	0.0138687	467	0.0161475	467	0.0229686	467	0.0279792	467	0.01755	467	0.0193303	467	0.0300145	467	0.00604409	467	0.0114227	467	-0.000346578	467	0.00130319	467	0.005414	467	0.00205255	467	0.00587947	467	-0.0162219	467	0.00610996	467	-0.0106834	467	-0.0130361	467	-0.00058375	467	-0.00141227	467	0.0064874	467	-0.00701569	467	0.00229931	467	-0.0101917
466	-0.000300277	466	0.0138615	466	0.0159405	466	0.0229472	466	0.0278566	466	0.0177704	466	0.018791	466	0.0297511	466	0.00524684	466	0.00967134	466	-0.00285663	466	-0.00118773	466	0.00213332	466	-0.00202267	466	0.00310653	466	-0.0204265	466	0.00260465	466	-0.0149137	466	-0.0177006	466	-0.0054674	466	-0.00661944	466	0.00060828	466	-0.0130329	466	-0.00353588	466	-0.0158427
465	0.00041984	465	0.014208	465	0.0163179	465	0.0230755	465	0.0287117	465	0.0175998	465	0.018712	465	0.0284374	465	0.00365334	465	0.00813753	465	-0.00482588	465	-0.00363908	465	-0.000832523	465	-0.00561236	465	-0.00104655	465	-0.0244933	465	-0.00198649	465	-0.0200723	465	-0.0227459	465	-0.0115461	465	-0.0120537	465	-0.00535072	465	-0.0196585	465	-0.00973183	465	-0.0227149
464	-0.000126616	464	0.0146073	464	0.0160193	464	0.0230682	464	0.0276942	464	0.0172542	464	0.0170754	464	0.0264856	464	0.00104251	464	0.00621939	464	-0.00852529	464	-0.00748676	464	-0.00614891	464	-0.00969351	464	-0.00643145	464	-0.0299821	464	-0.00832076	464	-0.0270259	464	-0.0297826	464	-0.0176831	464	-0.0206247	464	-0.0133645	464	-0.027216	464	-0.0179634	464	-0.0308234
463	0.000187299	463	0.0145002	463	0.0169585	463	0.0231944	463	0.0278935	463	0.0169683	463	0.0169475	463	0.0263903	463	0.000199808	463	0.00308851	463	-0.0111048	463	-0.0115786	463	-0.00967012	463	-0.0149779	463	-0.0116499	463	-0.03658	463	-0.0146146	463	-0.0330273	463	-0.0370176	463	-0.0255661	463	-0.0273946	463	-0.0209594	463	-0.0353003	463	-0.0259716	463	-0.0394922
462	0.00107402	462	0.0145102	462	0.0165905	462	0.0232561	462	0.0288205	462	0.0160654	462	0.0165694	462	0.0253389	462	-0.00204076	462	0.000851447	462	-0.0153057	462	-0.0159469	462	-0.0147745	462	-0.0204237	462	-0.0182153	462	-0.0425004	462	-0.0217342	462	-0.0408654	462	-0.0446393	462	-0.0333208	462	-0.0356244	462	-0.0287994	462	-0.0447205	462	-0.0361008	462	-0.0490655
461	0.000120982	461	0.0137876	461	0.0156568	461	0.0227386	461	0.0274628	461	0.0156723	461	0.0153983	461	0.0228957	461	-0.00646553	461	-0.00350455	461	-0.0202089	461	-0.0214235	461	-0.020496	461	-0.0269557	461	-0.0260149	461	-0.0509741	461	-0.03061	461	-0.0499437	461	-0.0546426	461	-0.0443432	461	-0.0471145	461	-0.0408146	461	-0.0559342	461	-0.0468887	461	-0.0607583
460	0.000228219	460	0.0142465	460	0.015789	460	0.0217373	460	0.027699	460	0.0152776	460	0.0132396	460	0.020586	460	-0.00880228	460	-0.00767103	460	-0.0256781	460	-0.028236	460	-0.0271217	460	-0.0349442	460	-0.0339451	460	-0.0599523	460	-0.0400291	460	-0.0599589	460	-0.0648449	460	-0.0549342	460	-0.0592604	460	-0.052069	460	-0.0681706	460	-0.0606355	460	-0.0737787
459	0.000868851	459	0.0135542	459	0.0161233	459	0.0219073	459	0.0271716	459	0.0144969	459	0.0125402	459	0.0184563	459	-0.0125283	459	-0.0126827	459	-0.0306032	459	-0.0342473	459	-0.0350642	459	-0.043283	459	-0.0430546	459	-0.0690702	459	-0.0502057	459	-0.071958	459	-0.077217	459	-0.0672486	459	-0.071712	459	-0.0654588	459	-0.0817798	459	-0.0741498	459	-0.0883684
458	-0.000315953	458	0.0136998	458	0.015846	458	0.0209233	458	0.0267276	458	0.0135644	458	0.0105134	458	0.0157188	458	-0.0167185	458	-0.0171799	458	-0.0370488	458	-0.0415433	458	-0.0426266	458	-0.0529026	458	-0.0536816	458	-0.0804347	458	-0.0628252	458	-0.0838773	458	-0.0901309	458	-0.0812481	458	-0.0862733	458	-0.0803808	458	-0.0977111	458	-0.0907234	458	-0.104237
457	-0.000230634	457	0.0136047	457	0.0152402	457	0.0213279	457	0.0258959	457	0.0120466	457	0.00920365	457	0.0133147	457	-0.0208201	457	-0.0231878	457	-0.0441027	457	-0.0496396	457	-0.0522825	457	-0.0637361	457	-0.0646063	457	-0.093393	457	-0.0759557	457	-0.0978388	457	-0.104875	457	-0.0964634	457	-0.102652	457	-0.0970831	457	-0.114684	457	-0.107687	457	-0.123392
456	0.000892792	456	0.0146907	456	0.0160411	456	0.0221669	456	0.0265206	456	0.012201	456	0.00755071	456	0.0108864	456	-0.024628	456	-0.0283394	456	-0.0508261	456	-0.0581063	456	-0.0620968	456	-0.0746718	456	-0.0775207	456	-0.106218	456	-0.089372	456	-0.112764	456	-0.119448	456	-0.112909	456	-0.119501	456	-0.114121	456	-0.133108	456	-0.126111	456	-0.141738
455	0.000800147	455	0.0132408	455	0.0157126	455	0.021624	455	0.0268316	455	0.0110867	455	0.0059542	455	0.00776232	455	-0.0301094	455	-0.0354831	455	-0.0598149	455	-0.067881	455	-0.0728036	455	-0.08714	455	-0.0902522	455	-0.120726	455	-0.105387	455	-0.129504	455	-0.138222	455	-0.131192	455	-0.139107	455	-0.133946	455	-0.153952	455	-0.147755	455	-0.163463
454	0.000277871	454	0.0152125	454	0.0157184	454	0.0222339	454	0.0267641	454	0.00980794	454	0.00330678	454	0.00357339	454	-0.0351489	454	-0.0425105	454	-0.0693401	454	-0.0792894	454	-0.0857552	454	-0.101611	454	-0.106286	454	-0.137259	454	-0.123533	454	-0.148649	454	-0.157589	454	-0.151911	454	-0.161182	454	-0.156925	454	-0.177587	454	-0.171599	454	-0.187063
453	0.000794364	453	0.0137777	453	0.0137878	453	0.0204499	453	0.0238993	453	0.00905973	453	0.00144848	453	0.000158296	453	-0.0420374	453	-0.0520665	453	-0.0795695	453	-0.0916784	453	-0.0989653	453	-0.11741	453	-0.123203	453	-0.155446	453	-0.143524	453	-0.170058	453	-0.179334	453	-0.174348	453	-0.184197	453	-0.181229	453	-0.202706	453	-0.196982	453	-0.214878
452	0.000411704	452	0.0126363	452	0.014099	452	0.0201934	452	0.0234757	452	0.00643451	452	-0.00207987	452	-0.00597747	452	-0.0478427	452	-0.0599631	452	-0.0916274	452	-0.103863	452	-0.113876	452	-0.133369	452	-0.141582	452	-0.175043	452	-0.164062	452	-0.192266	452	-0.202891	452	-0.198889	452	-0.210519	452	-0.207695	452	-0.230759	452	-0.225717	452	-0.244081
451	0.000900989	451	0.0137578	451	0.0145932	451	0.0199614	451	0.0235439	451	0.00685462	451	-0.0045196	451	-0.010117	451	-0.0555982	451	-0.0689111	451	-0.10326	451	-0.11824	451	-0.128255	451	-0.15211	451	-0.161197	451	-0.196158	451	-0.187377	451	-0.21574	451	-0.227432	451	-0.224361	451	-0.237739	451	-0.235001	451	-0.25975	451	-0.255793	451	-0.273785
450	0.00053052	450	0.0125136	450	0.0140473	450	0.0187557	450	0.0222915	450	0.00409256	450	-0.00815942	450	-0.015167	450	-0.0635982	450	-0.0799733	450	-0.116444	450	-0.134445	450	-0.146507	450	-0.171836	450	-0.182892	450	-0.219581	450	-0.211208	450	-0.241852	450	-0.255723	450	-0.253622	450	-0.268037	450	-0.266237	450	-0.292133	450	-0.28867	450	-0.30818
449	0.000693495	449	0.0118789	449	0.0150035	449	0.0184887	449	0.0219074	449	0.00328923	449	-0.0113103	449	-0.0204079	449	-0.0718213	449	-0.0908499	449	-0.129779	449	-0.151486	449	-0.165604	449	-0.19246	449	-0.206096	449	-0.244257	449	-0.23796	449	-0.269983	449	-0.284903	449	-0.284818	449	-0.300701	449	-0.299443	449	-0.326242	449	-0.323839	449	-0.344198
448	0.000884777	448	0.0114806	448	0.0134757	448	0.0173786	448	0.0201996	448	0.000301935	448	-0.01513	448	-0.0270073	448	-0.0813036	448	-0.102496	448	-0.145675	448	-0.168423	448	-0.18536	448	-0.215508	448	-0.230716	448	-0.270073	448	-0.266935	448	-0.300204	448	-0.316981	448	-0.317638	448	-0.335536	448	-0.335508	448	-0.36307	448	-0.362231	448	-0.383062
447	0.000178417	447	0.0117038	447	0.0140142	447	0.0177458	447	0.0197218	447	-0.000414961	447	-0.0177146	447	-0.0327148	447	-0.0905709	447	-0.115092	447	-0.160746	447	-0.186504	447	-0.205831	447	-0.239364	447	-0.256064	447	-0.297938	447	-0.296416	447	-0.330673	447	-0.349469	447	-0.352353	447	-0.371944	447	-0.371865	447	-0.401015	447	-0.402075	447	-0.422739
446	0.00136945	446	0.0122706	446	0.0145525	446	0.0176956	446	0.0206291	446	-0.0021963	446	-0.0224332	446	-0.0387197	446	-0.100149	446	-0.127805	446	-0.177212	446	-0.20638	446	-0.22778	446	-0.263108	446	-0.282966	446	-0.327008	446	-0.327753	446	-0.364503	446	-0.38461	446	-0.388921	446	-0.410701	446	-0.411293	446	-0.44292	446	-0.443857	446	-0.46589
445	0.000767705	445	0.0122675	445	0.0134017	445	0.0162277	445	0.019964	445	-0.00334661	445	-0.026572	445	-0.046706	445	-0.111474	445	-0.141785	445	-0.194127	445	-0.22721	445	-0.251302	445	-0.290741	445	-0.312164	445	-0.357504	445	-0.36118	445	-0.399214	445	-0.421699	445	-0.427951	445	-0.450613	445	-0.452329	445	-0.485951	445	-0.488374	445	-0.512005
444	0.000700703	444	0.0117493	444	0.0122841	444	0.0152321	444	0.0181208	444	-0.00608025	444	-0.0306111	444	-0.05338	444	-0.121658	444	-0.156319	444	-0.213274	444	-0.248995	444	-0.274992	444	-0.318493	444	-0.341614	444	-0.39003	444	-0.395771	444	-0.436427	444	-0.461171	444	-0.467609	444	-0.493013	444	-0.496592	444	-0.531515	444	-0.534359	444	-0.558751
443	0.000577589	443	0.0107001	443	0.0114995	443	0.0152154	443	0.0168137	443	-0.00925276	443	-0.0361002	443	-0.06233	443	-0.133879	443	-0.172865	443	-0.232761	443	-0.271122	443	-0.301169	443	-0.346827	443	-0.373784	443	-0.423989	443	-0.432037	443	-0.475144	443	-0.501014	443	-0.510398	443	-0.538538	443	-0.541938	443	-0.579378	443	-0.582498	443	-0.608546
442	0.000832073	442	0.0102907	442	0.0126623	442	0.0139828	442	0.0155518	442	-0.010993	442	-0.0394018	442	-0.0687038	442	-0.143864	442	-0.185646	442	-0.251325	442	-0.29388	442	-0.326349	442	-0.375257	442	-0.406009	442	-0.457459	442	-0.468753	442	-0.513243	442	-0.540953	442	-0.551985	442	-0.582593	442	-0.587595	442	-0.625603	442	-0.632114	442	-0.657836
441	0.00149245	441	0.0121303	441	0.011619	441	0.0139779	441	0.016034	441	-0.0129236	441	-0.0438809	441	-0.0748814	441	-0.156093	441	-0.201574	441	-0.270795	441	-0.315567	441	-0.350954	441	-0.404405	441	-0.43715	441	-0.4915	441	-0.506378	441	-0.552562	441	-0.583031	441	-0.596013	441	-0.627853	441	-0.633258	441	-0.674529	441	-0.681443	441	-0.708774
440	-5.53407e-05	440	0.0106518	440	0.0099257	440	0.0119153	440	0.0134705	440	-0.0160779	440	-0.0501349	440	-0.0859183	440	-0.16944	440	-0.219774	440	-0.292467	440	-0.342158	440	-0.379736	440	-0.43708	440	-0.471876	440	-0.528758	440	-0.545402	440	-0.595134	440	-0.626642	440	-0.641443	440	-0.676738	440	-0.683043	440	-0.726237	440	-0.734365	440	-0.762802
439	0.00173877	439	0.0111903	439	0.0113203	439	0.0123015	439	0.0138694	439	-0.0168517	439	-0.0530706	439	-0.0907925	439	-0.180209	439	-0.233412	439	-0.310863	439	-0.363288	439	-0.404004	439	-0.465451	439	-0.502909	439	-0.562698	439	-0.58239	439	-0.634198	439	-0.667187	439	-0.684889	439	-0.721699	439	-0.729309	439	-0.774432	439	-0.783466	439	-0.813453
438	0.00015612	438	0.0108861	438	0.00980699	438	0.0111435	438	0.012951	438	-0.0189783	438	-0.0579271	438	-0.100415	438	-0.192719	438	-0.251227	438	-0.332609	438	-0.388018	438	-0.43203	438	-0.496675	438	-0.537704	438	-0.599319	438	-0.622311	438	-0.67478	438	-0.711442	438	-0.730708	438	-0.769768	438	-0.778797	438	-0.825907	438	-0.835972	438	-0.866217
437	0.00283846	437	0.0110663	437	0.0116839	437	0.0106488	437	0.0115284	437	-0.0199261	437	-0.0627825	437	-0.106421	437	-0.204192	437	-0.265456	437	-0.351102	437	-0.411528	437	-0.458117	437	-0.525075	437	-0.569758	437	-0.63372	437	-0.658515	437	-0.71405	437	-0.752779	437	-0.77385	437	-0.815545	437	-0.825414	437	-0.874347	437	-0.886256	437	-0.918737
436	0.00153002	436	0.00970731	436	0.00986111	436	0.00932892	436	0.0126926	436	-0.0228267	436	-0.0656513	436	-0.116057	436	-0.215743	436	-0.280934	436	-0.371483	436	-0.4346	436	-0.484927	436	-0.556387	436	-0.602233	436	-0.669378	436	-0.696731	436	-0.755018	436	-0.795057	436	-0.81812	436	-0.861648	436	-0.872882	436	-0.924167	436	-0.936506	436	-0.969891
435	-0.000549936	435	0.00946713	435	0.00749653	435	0.0091273	435	0.00912058	435	-0.0280651	435	-0.0730947	435	-0.123427	435	-0.228342	435	-0.298091	435	-0.390808	435	-0.458589	435	-0.511562	435	-0.585854	435	-0.634222	435	-0.702543	435	-0.733976	435	-0.794627	435	-0.835986	435	-0.861217	435	-0.907113	435	-0.91873	435	-0.971976	435	-0.986556	435	-1.02097
434	0.000796335	434	0.00840441	434	0.00876803	434	0.0103441	434	0.00720242	434	-0.027105	434	-0.0776369	434	-0.13148	434	-0.239814	434	-0.311665	434	-0.410035	434	-0.480649	434	-0.534757	434	-0.613357	434	-0.664995	434	-0.73574	434	-0.770276	434	-0.830773	434	-0.874113	434	-0.902066	434	-0.951399	434	-0.962684	434	-1.01782	434	-1.03255	434	-1.06787
433	0.00557263	433	0.00982931	433	0.0101317	433	0.0109953	433	0.00910052	433	-0.0264349	433	-0.0794172	433	-0.133971	433	-0.248195	433	-0.323567	433	-0.425197	433	-0.49803	433	-0.555518	433	-0.63787	433	-0.691081	433	-0.764612	433	-0.799444	433	-0.86256	433	-0.909154	433	-0.937722	433	-0.988127	433	-1.00179	433	-1.05892	433	-1.07468	433	-1.11119
432	-0.000378236	432	0.00819245	432	0.00607462	432	0.00641223	432	0.00700031	432	-0.0319044	432	-0.0855635	432	-0.144525	432	-0.260331	432	-0.338582	432	-0.444017	432	-0.520774	432	-0.580833	432	-0.665874	432	-0.722264	432	-0.796165	432	-0.83461	432	-0.90057	432	-0.947656	432	-0.977009	432	-1.03	432	-1.04515	432	-1.10295	432	-1.11965	432	-1.15717
431	-0.000949287	431	0.00923533	431	0.00755945	431	0.00584242	431	0.00613973	431	-0.0325325	431	-0.0878184	431	-0.150632	431	-0.270287	431	-0.350832	431	-0.459517	431	-0.538377	431	-0.600691	431	-0.689223	431	-0.745922	431	-0.822501	431	-0.863239	431	-0.930341	431	-0.978921	431	-1.01054	431	-1.06513	431	-1.0815	431	-1.14007	431	-1.15803	431	-1.19748
430	-0.000451631	430	0.00664642	430	0.00546111	430	0.00700665	430	0.00604722	430	-0.0328663	430	-0.0910939	430	-0.156804	430	-0.27861	430	-0.361887	430	-0.472595	430	-0.554131	430	-0.618736	430	-0.709103	430	-0.770033	430	-0.846103	430	-0.889366	430	-0.957543	430	-1.00858	430	-1.04236	430	-1.09833	430	-1.11356	430	-1.17403	430	-1.19426	430	-1.23351
429	0.00174914	429	0.0094929	429	0.00724451	429	0.00539563	429	0.00369372	429	-0.0353042	429	-0.093224	429	-0.16259	429	-0.286013	429	-0.371142	429	-0.485218	429	-0.569635	429	-0.634461	429	-0.727632	429	-0.790375	429	-0.869355	429	-0.913186	429	-0.982985	429	-1.03428	429	-1.06946	429	-1.12708	429	-1.14425	429	-1.20535	429	-1.22498	429	-1.26537
428	0.00327694	428	0.00752421	428	0.00699531	428	0.0047406	428	0.00758245	428	-0.0368148	428	-0.0962364	428	-0.164964	428	-0.291725	428	-0.381948	428	-0.495951	428	-0.583358	428	-0.649732	428	-0.744771	428	-0.807456	428	-0.888821	428	-0.934409	428	-1.00657	428	-1.05968	428	-1.09375	428	-1.15274	428	-1.17081	428	-1.23379	428	-1.25379	428	-1.29487
427	-0.00109582	427	0.0090388	427	0.00280308	427	0.00310486	427	0.00245751	427	-0.0407563	427	-0.102676	427	-0.170944	427	-0.29984	427	-0.389864	427	-0.508462	427	-0.596153	427	-0.664517	427	-0.763413	427	-0.825827	427	-0.908274	427	-0.955495	427	-1.02734	427	-1.08156	427	-1.11841	427	-1.17794	427	-1.19568	427	-1.2613	427	-1.28108	427	-1.32121
426	0.00017215	426	0.0110454	426	0.00820617	426	0.00465657	426	0.00632591	426	-0.0385837	426	-0.100617	426	-0.173273	426	-0.302408	426	-0.395984	426	-0.514636	426	-0.603115	426	-0.674137	426	-0.77264	426	-0.838778	426	-0.921594	426	-0.969554	426	-1.04168	426	-1.09752	426	-1.13552	426	-1.19614	426	-1.21329	426	-1.27978	426	-1.30084	426	-1.34216
425	0.00062119	425	0.008823	425	0.00526332	425	0.00471854	425	0.00351962	425	-0.0383539	425	-0.104062	425	-0.174507	425	-0.305426	425	-0.401399	425	-0.521461	425	-0.611964	425	-0.684614	425	-0.782386	425	-0.848896	425	-0.932899	425	-0.983092	425	-1.05606	425	-1.11165	425	-1.15041	425	-1.21133	425	-1.22957	425	-1.29533	425	-1.31805	425	-1.35942
424	-0.00331177	424	0.00617071	424	0.00808286	424	0.00591271	424	0.00408036	424	-0.0381568	424	-0.101955	424	-0.17482	424	-0.310819	424	-0.403439	424	-0.526517	424	-0.616158	424	-0.688184	424	-0.789056	424	-0.855744	424	-0.941191	424	-0.992431	424	-1.06486	424	-1.12082	424	-1.15967	424	-1.22195	424	-1.23978	424	-1.30719	424	-1.32865	424	-1.37169
423	-0.00200031	423	0.00909912	423	0.00243075	423	0.00193254	423	0.0015872	423	-0.0449086	423	-0.107142	423	-0.178263	423	-0.31212	423	-0.409356	423	-0.531787	423	-0.624858	423	-0.697126	423	-0.799299	423	-0.86543	423	-0.951201	423	-1.00171	423	-1.07592	423	-1.13233	423	-1.17114	423	-1.23459	423	-1.25355	423	-1.32063	423	-1.34395	423	-1.38512
422	-0.00274326	422	0.00736002	422	0.00248839	422	0.002447	422	-0.0009139	422	-0.040305	422	-0.108055	422	-0.179879	422	-0.315547	422	-0.411648	422	-0.535592	422	-0.628082	422	-0.701015	422	-0.80129	422	-0.87144	422	-0.954776	422	-1.00718	422	-1.0807	422	-1.13755	422	-1.17715	422	-1.24115	422	-1.2596	422	-1.32656	422	-1.34945	422	-1.39178
421	-0.00326383	421	0.00781113	421	0.00394933	421	0.00294267	421	0.000613076	421	-0.0413047	421	-0.111568	421	-0.181837	421	-0.31501	421	-0.41506	421	-0.536587	421	-0.629813	421	-0.701649	421	-0.805283	421	-0.872628	421	-0.958638	421	-1.00924	421	-1.08546	421	-1.14114	421	-1.18097	421	-1.24446	421	-1.26371	421	-1.33102	421	-1.35395	421	-1.3967
420	-0.000563276	420	0.003829	420	0.00488752	420	0.00302279	420	0.00111084	420	-0.0417555	420	-0.107369	420	-0.180179	420	-0.31454	420	-0.412607	420	-0.536622	420	-0.628594	420	-0.702733	420	-0.805034	420	-0.873254	420	-0.958612	420	-1.00936	420	-1.0863	420	-1.14143	420	-1.18169	420	-1.2446	420	-1.26278	420	-1.33075	420	-1.35367	420	-1.39692
419	0.000383851	419	0.0108078	419	0.00759101	419	0.0015043	419	-0.000542542	419	-0.0387558	419	-0.107328	419	-0.181217	419	-0.314506	419	-0.412258	419	-0.536291	419	-0.628415	419	-0.700786	419	-0.802229	419	-0.871935	419	-0.956841	419	-1.0087	419	-1.08299	419	-1.14022	419	-1.18008	419	-1.24376	419	-1.26202	419	-1.32956	419	-1.35276	419	-1.39465
418	0.00560995	418	0.0119542	418	0.0104526	418	0.0106394	418	0.00761124	418	-0.0362642	418	-0.100722	418	-0.173874	418	-0.309856	418	-0.407193	418	-0.529618	418	-0.622009	418	-0.694146	418	-0.797752	418	-0.864561	418	-0.951922	418	-1.00206	418	-1.07717	418	-1.13288	418	-1.17231	418	-1.23549	418	-1.25474	418	-1.32338	418	-1.34568	418	-1.38743
417	0.00252716	417	0.0121116	417	0.00553637	417	0.00911424	417	0.00774635	417	-0.0368506	417	-0.102398	417	-0.176889	417	-0.30865	417	-0.407036	417	-0.529976	417	-0.620318	417	-0.693746	417	-0.794861	417	-0.862745	417	-0.948218	417	-0.999038	417	-1.07322	417	-1.13121	417	-1.16955	417	-1.23318	417	-1.25198	417	-1.31883	417	-1.34119	417	-1.38483
416	0.00251021	416	0.0123848	416	0.00941353	416	0.00975981	416	0.0076154	416	-0.0368798	416	-0.102569	416	-0.173516	416	-0.309378	416	-0.404678	416	-0.527885	416	-0.618119	416	-0.691259	416	-0.79298	416	-0.859902	416	-0.944811	416	-0.993621	416	-1.07013	416	-1.12595	416	-1.16571	416	-1.22809	416	-1.24671	416	-1.31326	416	-1.33644	416	-1.37779
415	6.45126e-05	415	0.0105138	415	0.00386815	415	0.00417909	415	0.00295688	415	-0.0417059	415	-0.102267	415	-0.176541	415	-0.312523	415	-0.406117	415	-0.526212	415	-0.617823	415	-0.69053	415	-0.790729	415	-0.858131	415	-0.942192	415	-0.992665	415	-1.06778	415	-1.12321	415	-1.16166	415	-1.22554	415	-1.24303	415	-1.30986	415	-1.3322	415	-1.37459
414	-0.000286411	414	0.0106928	414	0.0066363	414	0.00731353	414	0.00579848	414	-0.0371961	414	-0.102482	414	-0.17182	414	-0.306759	414	-0.401834	414	-0.5233	414	-0.612238	414	-0.683973	414	-0.784554	414	-0.851882	414	-0.936297	414	-0.984283	414	-1.05956	414	-1.11468	414	-1.15304	414	-1.21531	414	-1.23346	414	-1.30071	414	-1.32327	414	-1.36388
413	-0.000592281	413	0.0109837	413	0.00843771	413	0.00797828	413	0.00693542	413	-0.0378809	413	-0.102301	413	-0.175225	413	-0.306987	413	-0.398948	413	-0.520415	413	-0.610687	413	-0.681837	413	-0.781568	413	-0.846968	413	-0.93241	413	-0.980455	413	-1.0552	413	-1.10976	413	-1.14793	413	-1.20941	413	-1.22814	413	-1.29416	413	-1.31601	413	-1.35808
412	0.000788555	412	0.00636665	412	0.00688879	412	0.00574753	412	0.0065666	412	-0.0364071	412	-0.102078	412	-0.172701	412	-0.305358	412	-0.399712	412	-0.518368	412	-0.609123	412	-0.677014	412	-0.77756	412	-0.842374	412	-0.92653	412	-0.975074	412	-1.04871	412	-1.10315	412	-1.14134	412	-1.20293	412	-1.22194	412	-1.28725	412	-1.30833	412	-1.35055
411	-0.0012948	411	0.00667368	411	0.00478349	411	0.00284769	411	0.00282512	411	-0.0408821	411	-0.103325	411	-0.171891	411	-0.303166	411	-0.397801	411	-0.515546	411	-0.6059	411	-0.675483	411	-0.773569	411	-0.839869	411	-0.923126	411	-0.970049	411	-1.04504	411	-1.09851	411	-1.13612	411	-1.19768	411	-1.21453	411	-1.28001	411	-1.30289	411	-1.34372
410	0.00110298	410	0.00799257	410	0.0050801	410	0.00661546	410	0.00773246	410	-0.0381782	410	-0.0995068	410	-0.169451	410	-0.299177	410	-0.391857	410	-0.513521	410	-0.598878	410	-0.667959	410	-0.768197	410	-0.831407	410	-0.915278	410	-0.963781	410	-1.03569	410	-1.09037	410	-1.12718	410	-1.1878	410	-1.20567	410	-1.27113	410	-1.29139	410	-1.33408
409	-0.00263701	409	0.00474827	409	0.00415079	409	0.00276442	409	0.0041257	409	-0.0389747	409	-0.100621	409	-0.171141	409	-0.300343	409	-0.394143	409	-0.511159	409	-0.597819	409	-0.668272	409	-0.764845	409	-0.830806	409	-0.913783	409	-0.960084	409	-1.03318	409	-1.08661	409	-1.12298	409	-1.18333	409	-1.2025	409	-1.26607	409	-1.28766	409	-1.32838
408	-0.00185202	408	0.00718855	408	0.00544252	408	0.00646084	408	0.00694728	408	-0.0395198	408	-0.0998235	408	-0.16688	408	-0.297501	408	-0.389674	408	-0.505692	408	-0.593071	408	-0.662479	408	-0.758662	408	-0.821769	408	-0.904756	408	-0.951544	408	-1.02525	408	-1.07881	408	-1.11421	408	-1.17506	408	-1.19225	408	-1.2569	408	-1.27764	408	-1.31836
407	-0.00297655	407	0.00679443	407	0.00518103	407	0.00509011	407	0.00582568	407	-0.037039	407	-0.0984187	407	-0.164683	407	-0.295706	407	-0.3864	407	-0.504709	407	-0.589685	407	-0.657522	407	-0.754075	407	-0.81853	407	-0.900884	407	-0.947013	407	-1.01923	407	-1.07219	407	-1.10723	407	-1.16802	407	-1.18559	407	-1.24904	407	-1.27056	407	-1.31027
406	0.00223793	406	0.011199	406	0.00688318	406	0.00969678	406	0.00505585	406	-0.033572	406	-0.0947374	406	-0.162972	406	-0.291601	406	-0.382567	406	-0.496702	406	-0.582623	406	-0.649846	406	-0.746215	406	-0.810323	406	-0.891183	406	-0.937567	406	-1.00935	406	-1.06171	406	-1.09583	406	-1.15702	406	-1.17308	406	-1.2383	406	-1.25883	406	-1.29847
405	0.000712785	405	0.0104936	405	0.00894773	405	0.0055143	405	0.00682033	405	-0.0349174	405	-0.0973268	405	-0.161404	405	-0.289431	405	-0.379307	405	-0.494294	405	-0.57868	405	-0.647639	405	-0.740521	405	-0.804106	405	-0.884999	405	-0.929334	405	-1.00239	405	-1.05471	405	-1.09035	405	-1.14866	405	-1.16535	405	-1.22963	405	-1.25018	405	-1.29043
404	-0.000639327	404	0.0105613	404	0.00621587	404	0.00542444	404	0.00592276	404	-0.032354	404	-0.0949432	404	-0.163004	404	-0.287721	404	-0.377298	404	-0.491291	404	-0.573647	404	-0.642159	404	-0.7366	404	-0.79818	404	-0.880073	404	-0.923821	404	-0.994698	404	-1.0471	404	-1.08108	404	-1.13999	404	-1.15585	404	-1.21975	404	-1.23985	404	-1.28052
403	0.00100899	403	0.00832321	403	0.00927404	403	0.00604945	403	0.00647416	403	-0.0329935	403	-0.0896454	403	-0.158795	403	-0.284183	403	-0.371234	403	-0.485515	403	-0.569259	403	-0.633704	403	-0.72866	403	-0.790534	403	-0.871998	403	-0.915461	403	-0.985574	403	-1.03881	403	-1.07095	403	-1.12905	403	-1.14447	403	-1.20871	403	-1.22799	403	-1.26789
402	0.00172333	402	0.0138105	402	0.00705274	402	0.00853739	402	0.0075112	402	-0.0335679	402	-0.0893795	402	-0.156129	402	-0.280468	402	-0.367925	402	-0.480198	402	-0.563261	402	-0.627716	402	-0.720119	402	-0.780997	402	-0.862186	402	-0.905132	402	-0.975595	402	-1.02653	402	-1.05959	402	-1.11695	402	-1.13327	402	-1.1956	402	-1.2145	402	-1.25542
401	0.000115208	401	0.0100681	401	0.00716955	401	0.00948978	401	0.00655604	401	-0.0316999	401	-0.0900076	401	-0.154844	401	-0.277462	401	-0.363572	401	-0.475039	401	-0.558113	401	-0.62244	401	-0.713	401	-0.773369	401	-0.853462	401	-0.896019	401	-0.965197	401	-1.01648	401	-1.04764	401	-1.1049	401	-1.1208	401	-1.18337	401	-1.20261	401	-1.24246
400	-0.000880472	400	0.00900428	400	0.00487259	400	0.00697419	400	0.00892812	400	-0.0306337	400	-0.089628	400	-0.151519	400	-0.276617	400	-0.359789	400	-0.471083	400	-0.551602	400	-0.615639	400	-0.704908	400	-0.764003	400	-0.842936	400	-0.884682	400	-0.954325	400	-1.00387	400	-1.0355	400	-1.09216	400	-1.10707	400	-1.16878	400	-1.18796	400	-1.22781
New: 351.00
New:1
New: 351.00
New:1
New: 400.00
New: 0.02
New: 351.00
New:1
New: 400.00
New: 0.02
New: 351.00
New:1
New: 400.00
New: 0.02
New: 351.00
New:1
New: 400.00
New: 0.02
New: 351.00
New:1
New: 400.00
New: 0.02
New: 351.00
New:1
New: 400.00
New: 0.02
New: 351.00
New:1
New: 400.00
New: 0.02
New: 351.00
New:1
New: 400.00
New: 0.02
New: 351.00
New:1
New: 400.00
New: 0.02
New: 351.00
New:1
New: 400.00
New: 0.02
New: 351.00
New:1
New: 400.00
New: 0.02
New: 351.00
New:1
New: 400.00
New: 0.02
New: 351.00
New:1
New: 400.00
New: 0.02
New: 351.00
New:1
New: 400.00
New: 0.02
New: 351.00
New:1
New: 400.00
New: 0.02
New: 351.00
New:1
New: 400.00
New: 0.02
New: 351.00
New:1
New: 400.00
New: 0.02
New: 351.00
New:1
New: 400.00
New: 0.02
New: 351.00
New:1
New: 400.00
New: 0.02
New: 351.00
New:1
New: 400.00
New: 0.02
New: 351.00
New:1
New: 400.00
New: 0.02
New: 351.00
New:1
New: 400.00
New: 0.02
New: 351.00
New:1
New: 400.00
New: 0.02
New: 351.00
New:1
New: 400.00
New: 0.02
New: 351.00
New:1
New: 400.00
New: 0.02
New: 351.00
New:1
New: 400.00
New: 0.02
New: 351.00
New:1
New: 400.00
New: 0.02
[truncated: 4 more columns]

## Sheet: 20221221 wt titration 2
333.1		305.1		291.9		280.1		269.6		255.6		242.1		230.9		219		207.4		197.2		188.7		179.9		172.6		164.3		156.4		147.4		137.5		124.2		111.9		98.5		78.2		37.5		26.8
Wavelength (nm)	Abs	Wavelength (nm)	Abs	Wavelength (nm)	Abs	Wavelength (nm)	Abs	Wavelength (nm)	Abs	Wavelength (nm)	Abs	Wavelength (nm)	Abs	Wavelength (nm)	Abs	Wavelength (nm)	Abs	Wavelength (nm)	Abs	Wavelength (nm)	Abs	Wavelength (nm)	Abs	Wavelength (nm)	Abs	Wavelength (nm)	Abs	Wavelength (nm)	Abs	Wavelength (nm)	Abs	Wavelength (nm)	Abs	Wavelength (nm)	Abs	Wavelength (nm)	Abs	Wavelength (nm)	Abs	Wavelength (nm)	Abs	Wavelength (nm)	Abs	Wavelength (nm)	Abs	Wavelength (nm)	Abs
800	0.00135699	800	0.00536098	800	0.0120269	800	0.00982984	800	0.00840683	800	0.0131862	800	0.00934463	800	0.0142706	800	0.00775283	800	0.0153237	800	0.017214	800	0.0114089	800	0.0186188	800	0.0135849	800	0.00626585	800	0.018078	800	0.0242173	800	0.0157531	800	0.0112372	800	0.00813951	800	0.0183877	800	0.0185555	800	0.00570654	800	0.0191453
799	-0.0017704	799	0.00448528	799	0.0126165	799	0.00713194	799	0.00898327	799	0.0104248	799	0.00907144	799	0.0130713	799	0.00697708	799	0.0154525	799	0.0185492	799	0.0114393	799	0.0197942	799	0.011887	799	0.00792503	799	0.0184508	799	0.0220505	799	0.0135284	799	0.0108401	799	0.00797317	799	0.0171586	799	0.0184534	799	0.00417279	799	0.0182398
798	-0.000283411	798	0.00605247	798	0.0106635	798	0.0092289	798	0.00943258	798	0.0108453	798	0.00737466	798	0.0147583	798	0.0064657	798	0.0158393	798	0.0168647	798	0.0115519	798	0.0189043	798	0.0104478	798	0.00568131	798	0.0170551	798	0.0219883	798	0.0114813	798	0.0106564	798	0.00781587	798	0.0181172	798	0.0176537	798	0.00380767	798	0.0170321
797	0.00214375	797	0.00646998	797	0.0125384	797	0.010622	797	0.0110188	797	0.0122196	797	0.00965734	797	0.0164313	797	0.00991002	797	0.0161155	797	0.0185223	797	0.0111543	797	0.018221	797	0.0123341	797	0.00728309	797	0.0179956	797	0.0250604	797	0.0141793	797	0.0103801	797	0.00894223	797	0.0179539	797	0.020231	797	0.00430365	797	0.0205163
796	-0.00247838	796	0.00385389	796	0.00936875	796	0.00661659	796	0.00779384	796	0.0120782	796	0.00844278	796	0.0147448	796	0.00657262	796	0.0149228	796	0.0157356	796	0.0101939	796	0.0185216	796	0.0116223	796	0.00669087	796	0.0180093	796	0.0216831	796	0.0124063	796	0.0105912	796	0.00725446	796	0.0171623	796	0.0190354	796	0.00193153	796	0.0172562
795	-0.000841617	795	0.00341499	795	0.00925336	795	0.00645989	795	0.00743506	795	0.0112661	795	0.00746864	795	0.0132957	795	0.00639397	795	0.0153395	795	0.0152613	795	0.0087204	795	0.0188418	795	0.0106267	795	0.00668359	795	0.0149365	795	0.0207843	795	0.0115188	795	0.00955709	795	0.00756338	795	0.0160309	795	0.0180393	795	0.0024571	795	0.0164611
794	-0.000502105	794	0.00465469	794	0.0106894	794	0.008531	794	0.00888476	794	0.010767	794	0.00866156	794	0.0126172	794	0.00646249	794	0.0146725	794	0.0179759	794	0.0120195	794	0.0200583	794	0.0112999	794	0.00596672	794	0.018609	794	0.0239013	794	0.0134392	794	0.0105932	794	0.00920693	794	0.0191143	794	0.0181719	794	0.00440159	794	0.0203155
793	0.000167489	793	0.00506641	793	0.0116494	793	0.00831737	793	0.00859526	793	0.0132605	793	0.00795811	793	0.0155519	793	0.00793525	793	0.0155399	793	0.0191184	793	0.00974109	793	0.0182323	793	0.0134207	793	0.00750219	793	0.0173996	793	0.022557	793	0.013741	793	0.00977914	793	0.00900262	793	0.0186612	793	0.0192877	793	0.00397585	793	0.0193629
792	-0.00139622	792	0.00582224	792	0.011105	792	0.00812767	792	0.00929686	792	0.0121737	792	0.00743361	792	0.0128436	792	0.00633763	792	0.0167525	792	0.0182066	792	0.0111735	792	0.0201663	792	0.0133099	792	0.00656082	792	0.0172821	792	0.0221871	792	0.012549	792	0.0121563	792	0.00705669	792	0.0175771	792	0.0182628	792	0.00431387	792	0.0176054
791	0.001315	791	0.00581277	791	0.0124064	791	0.0085857	791	0.00921296	791	0.0123677	791	0.00866608	791	0.0136321	791	0.00818726	791	0.0165902	791	0.0182576	791	0.0115454	791	0.0201248	791	0.0135162	791	0.00732056	791	0.0187049	791	0.0245857	791	0.0129239	791	0.0115228	791	0.00821511	791	0.0182849	791	0.0197808	791	0.00492791	791	0.0194975
790	0.000723442	790	0.00667852	790	0.0113318	790	0.00761819	790	0.00870387	790	0.0128845	790	0.00972219	790	0.0135592	790	0.00968524	790	0.0180925	790	0.0185824	790	0.0113345	790	0.0213205	790	0.0136775	790	0.00855743	790	0.0198526	790	0.0246099	790	0.0146954	790	0.0124294	790	0.0093797	790	0.0189239	790	0.0194057	790	0.00469352	790	0.0200093
789	0.00184763	789	0.00812087	789	0.0130266	789	0.00972979	789	0.00971335	789	0.0135212	789	0.0086702	789	0.0167663	789	0.00898692	789	0.0181974	789	0.0194382	789	0.0125227	789	0.0217408	789	0.0152365	789	0.00798242	789	0.0208844	789	0.0253716	789	0.0157381	789	0.0145641	789	0.010632	789	0.0197368	789	0.0211078	789	0.00588081	789	0.0210134
788	0.000517484	788	0.00606215	788	0.00961142	788	0.00841441	788	0.00929192	788	0.013238	788	0.00915788	788	0.0142827	788	0.00714729	788	0.0157582	788	0.0165058	788	0.0105883	788	0.0188967	788	0.0124922	788	0.00534018	788	0.0174788	788	0.022274	788	0.0125862	788	0.0108058	788	0.00668243	788	0.0169933	788	0.0187399	788	0.00448839	788	0.0183804
787	0.000699199	787	0.00429672	787	0.0103527	787	0.00854555	787	0.007846	787	0.0128854	787	0.0066321	787	0.0129996	787	0.00736947	787	0.0162969	787	0.01622	787	0.0100336	787	0.0192918	787	0.0122322	787	0.00525509	787	0.0165038	787	0.0205683	787	0.0121613	787	0.0109392	787	0.00565156	787	0.0151852	787	0.016981	787	0.00296944	787	0.0179731
786	-0.00153806	786	0.00473249	786	0.011148	786	0.00902352	786	0.00815587	786	0.011627	786	0.00887319	786	0.0155873	786	0.00652366	786	0.0164223	786	0.0166165	786	0.01104	786	0.0190403	786	0.0120078	786	0.00637217	786	0.0165376	786	0.0215318	786	0.0140073	786	0.0102233	786	0.00736737	786	0.0174048	786	0.0196721	786	0.00441422	786	0.0186926
785	0.000280617	785	0.00661712	785	0.0115853	785	0.0082073	785	0.00933595	785	0.0118057	785	0.00835049	785	0.0144367	785	0.00797546	785	0.0165127	785	0.0184557	785	0.0111516	785	0.0198147	785	0.0125047	785	0.00595223	785	0.0175556	785	0.0230324	785	0.0121105	785	0.010959	785	0.0077235	785	0.0183749	785	0.0197054	785	0.00430482	785	0.018124
784	-0.00119382	784	0.00276338	784	0.00999642	784	0.00684487	784	0.00703646	784	0.0111187	784	0.00702754	784	0.0150155	784	0.00607706	784	0.0158567	784	0.0169563	784	0.00997491	784	0.0173516	784	0.0113885	784	0.00471487	784	0.0168562	784	0.0218089	784	0.0124011	784	0.0107377	784	0.00655493	784	0.0158527	784	0.0181213	784	0.00318144	784	0.0183142
783	-0.00046968	783	0.00562946	783	0.0120826	783	0.00863199	783	0.00829574	783	0.0120684	783	0.00742685	783	0.0153451	783	0.00739204	783	0.0158114	783	0.0180251	783	0.0103707	783	0.0185273	783	0.0131526	783	0.00553525	783	0.0169337	783	0.0229168	783	0.0134426	783	0.0104565	783	0.00697637	783	0.0182876	783	0.0179373	783	0.00425293	783	0.0203117
782	-0.0004929	782	0.00367336	782	0.00969646	782	0.00559508	782	0.00840889	782	0.0115823	782	0.00741136	782	0.0137625	782	0.00516083	782	0.0172128	782	0.0174152	782	0.0100485	782	0.0177095	782	0.0119823	782	0.00691101	782	0.0160182	782	0.0223501	782	0.0126112	782	0.0107325	782	0.00639292	782	0.017046	782	0.0184654	782	0.00297549	782	0.0181585
781	-0.00121855	781	0.00387366	781	0.00982653	781	0.00754749	781	0.00764846	781	0.0110609	781	0.00679727	781	0.0123936	781	0.00753256	781	0.0157441	781	0.0164609	781	0.00922412	781	0.0191529	781	0.011556	781	0.00552355	781	0.0171818	781	0.0218889	781	0.012124	781	0.00959263	781	0.00700052	781	0.0165494	781	0.0166663	781	0.00391909	781	0.0172658
780	-1.05613e-05	780	0.00332066	780	0.0114452	780	0.00716771	780	0.00811032	780	0.0119048	780	0.008363	780	0.0142987	780	0.00804992	780	0.0152078	780	0.0180983	780	0.0108959	780	0.0179781	780	0.0126077	780	0.00802601	780	0.0183321	780	0.0225547	780	0.0136564	780	0.0103693	780	0.00840282	780	0.0175489	780	0.0195532	780	0.00381339	780	0.0169944
779	0.000673583	779	0.00521116	779	0.012369	779	0.00969561	779	0.0106335	779	0.0121561	779	0.00885074	779	0.0150231	779	0.00804676	779	0.0165385	779	0.0183499	779	0.0107574	779	0.0205685	779	0.0127094	779	0.00694868	779	0.0186198	779	0.022407	779	0.0136544	779	0.0112651	779	0.00780812	779	0.0177644	779	0.0191763	779	0.00450299	779	0.0186383
778	-0.00118277	778	0.00501673	778	0.0118158	778	0.00873678	778	0.00756016	778	0.0112267	778	0.00862845	778	0.0138332	778	0.00724764	778	0.0151348	778	0.0184289	778	0.011748	778	0.0188988	778	0.0123811	778	0.00651241	778	0.0188092	778	0.0232899	778	0.0129425	778	0.0109299	778	0.00795835	778	0.0189169	778	0.0190957	778	0.00286882	778	0.0186179
777	-0.000731077	777	0.00448002	777	0.0113074	777	0.00563056	777	0.00713489	777	0.0105984	777	0.00649452	777	0.0128694	777	0.00619642	777	0.0151186	777	0.0172151	777	0.00892511	777	0.017583	777	0.0120351	777	0.00468737	777	0.0166919	777	0.0220244	777	0.0133124	777	0.00928356	777	0.00704335	777	0.016022	777	0.0185835	777	0.00392533	777	0.0164144
776	-0.000140228	776	0.00433588	776	0.0104654	776	0.00855613	776	0.00884553	776	0.0129845	776	0.00843565	776	0.0140991	776	0.00670854	776	0.0163048	776	0.0179848	776	0.0102243	776	0.0202943	776	0.0116465	776	0.00641788	776	0.0168485	776	0.0228214	776	0.0133545	776	0.0114507	776	0.00670218	776	0.0177824	776	0.019127	776	0.00392488	776	0.0187704
775	-0.00108399	775	0.00340054	775	0.0105508	775	0.00778035	775	0.00836627	775	0.0116978	775	0.00633064	775	0.01337	775	0.00715786	775	0.0146012	775	0.0167415	775	0.00995526	775	0.0193758	775	0.0114244	775	0.00465605	775	0.0175674	775	0.0227151	775	0.0131197	775	0.0105021	775	0.0069683	775	0.015365	775	0.0182272	775	0.00356621	775	0.0190047
774	-0.00109014	774	0.00442275	774	0.00965951	774	0.00711371	774	0.00577203	774	0.0116713	774	0.00784017	774	0.0130891	774	0.00638512	774	0.0153544	774	0.0174527	774	0.00962415	774	0.0183541	774	0.0127056	774	0.00596389	774	0.0165511	774	0.0218458	774	0.0119681	774	0.010687	774	0.00740712	774	0.0184405	774	0.0186624	774	0.00243062	774	0.0168998
773	0.00180058	773	0.00534987	773	0.0130406	773	0.0100438	773	0.0108096	773	0.0125471	773	0.00922383	773	0.0152894	773	0.00893375	773	0.0178619	773	0.0199049	773	0.0113598	773	0.0200941	773	0.0137866	773	0.00829038	773	0.0194572	773	0.0237497	773	0.0148784	773	0.010207	773	0.00841966	773	0.0195571	773	0.0198073	773	0.0056303	773	0.0199051
772	0.00155753	772	0.00480708	772	0.0115747	772	0.00995746	772	0.00895563	772	0.0123699	772	0.00794069	772	0.0148553	772	0.00673425	772	0.0164882	772	0.0188191	772	0.0111016	772	0.0192292	772	0.0133765	772	0.00684463	772	0.0182074	772	0.0234701	772	0.0145669	772	0.0113747	772	0.00912561	772	0.0186411	772	0.020372	772	0.00371641	772	0.0201118
771	-0.000399289	771	0.00644644	771	0.0114799	771	0.008096	771	0.0106072	771	0.0130949	771	0.00861633	771	0.0142384	771	0.00854135	771	0.0167263	771	0.0195705	771	0.010868	771	0.0211748	771	0.0135876	771	0.00730918	771	0.0177512	771	0.0233522	771	0.01456	771	0.0110301	771	0.00893732	771	0.0183037	771	0.0202251	771	0.00467426	771	0.0205973
770	-0.000208332	770	0.00463376	770	0.0129504	770	0.00981983	770	0.00966801	770	0.0137903	770	0.00839651	770	0.0164825	770	0.00873747	770	0.0181983	770	0.0194648	770	0.0123446	770	0.0195429	770	0.0138898	770	0.00794812	770	0.0180844	770	0.0238289	770	0.0148251	770	0.012326	770	0.00823722	770	0.0203429	770	0.0206171	770	0.0056747	770	0.0198649
769	-0.000714124	769	0.00437764	769	0.010853	769	0.00825205	769	0.00834703	769	0.0117811	769	0.0068435	769	0.0145779	769	0.00680553	769	0.016987	769	0.0178353	769	0.0120729	769	0.0180191	769	0.0122024	769	0.00620776	769	0.0177585	769	0.0231531	769	0.0147483	769	0.0108064	769	0.00810462	769	0.0175451	769	0.0175974	769	0.00360189	769	0.018194
768	-0.000678872	768	0.00414564	768	0.0112811	768	0.0086533	768	0.00945007	768	0.0125442	768	0.00908389	768	0.0152119	768	0.00822308	768	0.0160622	768	0.0185727	768	0.011041	768	0.0188238	768	0.0135637	768	0.00608625	768	0.0180704	768	0.0243632	768	0.0149188	768	0.0109788	768	0.00819219	768	0.0183313	768	0.0189852	768	0.00420549	768	0.0197445
767	0.0017593	767	0.00752202	767	0.0145788	767	0.0107861	767	0.0102828	767	0.0147088	767	0.0100495	767	0.0163616	767	0.010023	767	0.0191308	767	0.0211683	767	0.0130745	767	0.0222431	767	0.0145952	767	0.00836215	767	0.0197695	767	0.0264885	767	0.0157387	767	0.0140856	767	0.00991789	767	0.0197678	767	0.0219957	767	0.00568579	767	0.0213884
766	-0.00012615	766	0.00552796	766	0.0124432	766	0.0082168	766	0.00753759	766	0.0118756	766	0.00920042	766	0.0139272	766	0.00843304	766	0.0161062	766	0.0183954	766	0.010288	766	0.0198834	766	0.0134203	766	0.00722082	766	0.0175819	766	0.0226958	766	0.0130708	766	0.0115423	766	0.00681552	766	0.0189914	766	0.0203793	766	0.00406471	766	0.0193498
765	0.00089051	765	0.00609232	765	0.0131596	765	0.0102936	765	0.0103852	765	0.0127843	765	0.00994403	765	0.016121	765	0.00813205	765	0.0184844	765	0.0198125	765	0.0117297	765	0.0208146	765	0.0140068	765	0.00825213	765	0.0195129	765	0.0247675	765	0.015162	765	0.0122173	765	0.00930088	765	0.0199808	765	0.0212375	765	0.00588592	765	0.0202596
764	-0.000903877	764	0.00470247	764	0.0109801	764	0.00791532	764	0.00877687	764	0.0113685	764	0.00832057	764	0.0143322	764	0.00716234	764	0.0175785	764	0.0181958	764	0.011077	764	0.01894	764	0.0116926	764	0.00637199	764	0.0180165	764	0.0229178	764	0.0124954	764	0.0100161	764	0.00707634	764	0.0173603	764	0.0200912	764	0.00412128	764	0.0191884
763	-0.000176092	763	0.00540986	763	0.011828	763	0.0080673	763	0.00873799	763	0.0122499	763	0.00848467	763	0.0145973	763	0.00804702	763	0.0166832	763	0.0190797	763	0.0110261	763	0.0207096	763	0.0135634	763	0.00771299	763	0.0180375	763	0.0234529	763	0.0137568	763	0.0110842	763	0.00771789	763	0.018121	763	0.020204	763	0.00449496	763	0.0192193
762	0.00158187	762	0.00620758	762	0.0125179	762	0.0107762	762	0.00963458	762	0.0138631	762	0.00892374	762	0.0147702	762	0.00932569	762	0.018184	762	0.0204555	762	0.0109353	762	0.0204654	762	0.0142941	762	0.00785103	762	0.0188474	762	0.0244877	762	0.0152136	762	0.0120597	762	0.0096687	762	0.0195731	762	0.0210644	762	0.00610571	762	0.0212895
761	0.00108203	761	0.00646793	761	0.0118541	761	0.00888125	761	0.00889729	761	0.0127489	761	0.0086176	761	0.0162447	761	0.00780301	761	0.0172287	761	0.0189192	761	0.0115733	761	0.0197862	761	0.0127814	761	0.00732377	761	0.0189797	761	0.0247597	761	0.0142944	761	0.01266	761	0.0088226	761	0.019617	761	0.0202521	761	0.00407644	761	0.0197785
760	-0.000762345	760	0.00524579	760	0.0121091	760	0.00979486	760	0.00870622	760	0.0126934	760	0.00870131	760	0.015208	760	0.00828318	760	0.0169009	760	0.0189466	760	0.0119641	760	0.0210378	760	0.012802	760	0.00713981	760	0.0184494	760	0.0248736	760	0.0143982	760	0.0124697	760	0.00831487	760	0.0190985	760	0.020082	760	0.00501411	760	0.0195689
759	0.000546849	759	0.00563305	759	0.0119718	759	0.00932852	759	0.00914678	759	0.0135278	759	0.0074629	759	0.014751	759	0.00829484	759	0.0171152	759	0.0181597	759	0.0114602	759	0.019833	759	0.0137873	759	0.00666309	759	0.0183877	759	0.0239895	759	0.014078	759	0.0126681	759	0.00836801	759	0.0183576	759	0.0205439	759	0.00488254	759	0.0190255
758	0.000810754	758	0.00660035	758	0.012909	758	0.00968887	758	0.0100066	758	0.0131376	758	0.00813155	758	0.0154853	758	0.00908323	758	0.0175275	758	0.0190905	758	0.0120199	758	0.0205774	758	0.0148074	758	0.00819111	758	0.0183121	758	0.0250929	758	0.0150035	758	0.0120868	758	0.00806097	758	0.0193875	758	0.0199889	758	0.00509364	758	0.0202082
757	0.000614968	757	0.00611949	757	0.0126446	757	0.00996623	757	0.0093537	757	0.0127102	757	0.00928544	757	0.0152897	757	0.00767191	757	0.0174595	757	0.0197555	757	0.01188	757	0.0215754	757	0.0147778	757	0.00842987	757	0.0193478	757	0.0249483	757	0.0142384	757	0.0122089	757	0.00931337	757	0.0191954	757	0.0199556	757	0.00634724	757	0.0203091
756	0.000861096	756	0.00538659	756	0.0119533	756	0.00890326	756	0.00882086	756	0.0124005	756	0.00917182	756	0.0150625	756	0.00929181	756	0.0172171	756	0.0190626	756	0.0115387	756	0.0208462	756	0.0145258	756	0.0078999	756	0.019421	756	0.0246078	756	0.0154854	756	0.0116683	756	0.00865755	756	0.0193126	756	0.020971	756	0.00589487	756	0.0216042
755	-0.00127911	755	0.0051497	755	0.0116351	755	0.00892871	755	0.0078912	755	0.012288	755	0.00722163	755	0.0156084	755	0.00761003	755	0.0170553	755	0.019322	755	0.0112064	755	0.019108	755	0.0126496	755	0.00658568	755	0.0182939	755	0.022801	755	0.0134223	755	0.0102022	755	0.00810921	755	0.0179375	755	0.0191145	755	0.00442437	755	0.0195293
754	0.000544801	754	0.00518805	754	0.0120787	754	0.00900294	754	0.00836068	754	0.0128442	754	0.00861982	754	0.0149766	754	0.00790749	754	0.0174218	754	0.0183673	754	0.0118761	754	0.0203574	754	0.0143381	754	0.00758271	754	0.0188739	754	0.0246905	754	0.0143109	754	0.0119903	754	0.00868972	754	0.017929	754	0.0198722	754	0.00509289	754	0.0200245
753	0.000416783	753	0.00503511	753	0.012943	753	0.00903972	753	0.00973403	753	0.0132223	753	0.00869698	753	0.0153558	753	0.00921986	753	0.0169587	753	0.0187195	753	0.011567	753	0.0195713	753	0.0146156	753	0.00713547	753	0.0193548	753	0.0237986	753	0.0133401	753	0.0124614	753	0.00860271	753	0.0182983	753	0.0215406	753	0.00507984	753	0.0206129
752	0.00069308	752	0.00449875	752	0.0131223	752	0.00916087	752	0.00926941	752	0.0136978	752	0.00839789	752	0.0154582	752	0.00857414	752	0.0178202	752	0.0197724	752	0.0110557	752	0.019788	752	0.0139348	752	0.0077136	752	0.0186249	752	0.023902	752	0.0149717	752	0.0116488	752	0.00883581	752	0.0191946	752	0.019944	752	0.00473521	752	0.0211401
751	-0.00100828	751	0.00500217	751	0.0118853	751	0.00927806	751	0.0082851	751	0.0128147	751	0.00821574	751	0.0150299	751	0.0075914	751	0.0164792	751	0.0179774	751	0.0110981	751	0.0195521	751	0.0137085	751	0.0071306	751	0.0178643	751	0.0238477	751	0.0141202	751	0.0113639	751	0.00779397	751	0.0179577	751	0.0197038	751	0.0045032	751	0.0198197
750	0.000377841	750	0.00662116	750	0.0130516	750	0.00849705	750	0.00980328	750	0.0129321	750	0.00939433	750	0.0159303	750	0.0077351	750	0.0176423	750	0.0204228	750	0.0116993	750	0.0208269	750	0.0140968	750	0.0073244	750	0.0192243	750	0.0249138	750	0.014786	750	0.0124697	750	0.00846693	750	0.0193542	750	0.0216473	750	0.00448821	750	0.02041
749	-0.00173075	749	0.00362157	749	0.0111959	749	0.00798775	749	0.00754014	749	0.0116151	749	0.00859782	749	0.0143918	749	0.00777049	749	0.0167632	749	0.0184353	749	0.0106071	749	0.0197512	749	0.0122955	749	0.00645295	749	0.0173685	749	0.0231669	749	0.0132026	749	0.0113683	749	0.00735375	749	0.0186792	749	0.019505	749	0.00369894	749	0.0198163
748	-0.0006889	748	0.00535296	748	0.012111	748	0.00903182	748	0.00897841	748	0.0124374	748	0.00868222	748	0.0147753	748	0.0077191	748	0.0173598	748	0.0197858	748	0.0115225	748	0.0199382	748	0.0139802	748	0.00651171	748	0.0190049	748	0.0247121	748	0.0147084	748	0.0119161	748	0.0086773	748	0.0199544	748	0.0213473	748	0.00450045	748	0.0203008
747	-0.000860993	747	0.00518923	747	0.0123771	747	0.0095848	747	0.00876264	747	0.0128713	747	0.00884202	747	0.0152659	747	0.00823152	747	0.0163864	747	0.0191889	747	0.0116351	747	0.0205508	747	0.014473	747	0.00637921	747	0.0192255	747	0.0251347	747	0.0148609	747	0.0110974	747	0.00861454	747	0.0203238	747	0.0200938	747	0.00556933	747	0.0205626
746	-4.83523e-05	746	0.00505583	746	0.0124415	746	0.00915003	746	0.00961793	746	0.0139402	746	0.00931567	746	0.0158355	746	0.00817578	746	0.0171438	746	0.0205307	746	0.0119397	746	0.0210783	746	0.0141233	746	0.00744033	746	0.019574	746	0.0251139	746	0.014882	746	0.0127409	746	0.00956429	746	0.0188741	746	0.0211084	746	0.00564784	746	0.0205834
745	0.000257538	745	0.00502073	745	0.0123249	745	0.00938576	745	0.00987433	745	0.0121853	745	0.00958948	745	0.0156072	745	0.00865602	745	0.0177487	745	0.0199016	745	0.0114941	745	0.0209118	745	0.0140924	745	0.00774424	745	0.0194788	745	0.0247397	745	0.0141678	745	0.0118219	745	0.00891415	745	0.0200985	745	0.0206606	745	0.00497543	745	0.0209386
744	0.00060631	744	0.00502301	744	0.0126377	744	0.00975436	744	0.00893224	744	0.0133366	744	0.010132	744	0.0159876	744	0.00908315	744	0.0175621	744	0.0199053	744	0.011722	744	0.0210929	744	0.013493	744	0.00688873	744	0.0195621	744	0.0255495	744	0.014406	744	0.0119845	744	0.00908979	744	0.0191999	744	0.0214506	744	0.0044193	744	0.0212443
743	-0.000245123	743	0.00530899	743	0.0115102	743	0.00990057	743	0.00898134	743	0.0132687	743	0.00907572	743	0.0149491	743	0.00730863	743	0.0175784	743	0.0198932	743	0.0122999	743	0.0204097	743	0.0141704	743	0.00699979	743	0.0191484	743	0.0240599	743	0.0148663	743	0.0123894	743	0.00772664	743	0.0189508	743	0.0212749	743	0.00471898	743	0.0206789
742	-0.0010559	742	0.00412839	742	0.0118503	742	0.00813295	742	0.00854549	742	0.0131448	742	0.00777384	742	0.015197	742	0.00715005	742	0.0167023	742	0.0189598	742	0.0107148	742	0.0192979	742	0.0127909	742	0.00580039	742	0.0182739	742	0.0239239	742	0.0139732	742	0.0113818	742	0.00795292	742	0.0179731	742	0.0208091	742	0.00461474	742	0.0194764
741	-0.000881712	741	0.0051678	741	0.0127919	741	0.00858898	741	0.00934378	741	0.0134585	741	0.00853203	741	0.0159911	741	0.00817251	741	0.0167766	741	0.0202425	741	0.0118918	741	0.0208245	741	0.0143615	741	0.00790062	741	0.019753	741	0.0251516	741	0.0148063	741	0.012127	741	0.00789919	741	0.0190238	741	0.0218392	741	0.00507754	741	0.0205403
740	-0.000413306	740	0.00473788	740	0.0129753	740	0.00862378	740	0.00943112	740	0.0138557	740	0.00857013	740	0.0156324	740	0.00812786	740	0.0170081	740	0.0200547	740	0.0111234	740	0.0209799	740	0.0131175	740	0.00706561	740	0.0198071	740	0.0249214	740	0.0141467	740	0.0125058	740	0.00713847	740	0.0191837	740	0.0211916	740	0.00456378	740	0.020723
739	0.000368695	739	0.00464381	739	0.0128798	739	0.00903809	739	0.00944819	739	0.0129178	739	0.00866774	739	0.0159654	739	0.00814814	739	0.0172028	739	0.0198826	739	0.0120266	739	0.0207538	739	0.0137748	739	0.00728875	739	0.0191366	739	0.0240042	739	0.0146599	739	0.011656	739	0.00817264	739	0.0192114	739	0.0214878	739	0.00465129	739	0.0208263
738	-4.91831e-06	738	0.00595433	738	0.0127039	738	0.00910374	738	0.00945448	738	0.0136619	738	0.00907509	738	0.0153505	738	0.00812698	738	0.0176773	738	0.0200234	738	0.0119296	738	0.0209865	738	0.0143414	738	0.00758603	738	0.0190582	738	0.0248903	738	0.0153057	738	0.0116788	738	0.00900682	738	0.0193107	738	0.0212631	738	0.00487008	738	0.0207619
737	5.76519e-05	737	0.0058527	737	0.0128293	737	0.0093136	737	0.00921758	737	0.0140531	737	0.00881547	737	0.0159384	737	0.00890358	737	0.0180798	737	0.0203017	737	0.012	737	0.0217056	737	0.014868	737	0.0082292	737	0.0203591	737	0.0250518	737	0.01565	737	0.0126087	737	0.0093282	737	0.0205774	737	0.0220228	737	0.00548061	737	0.0213378
736	-0.000524961	736	0.00586795	736	0.0125055	736	0.0097654	736	0.00940472	736	0.013389	736	0.00945634	736	0.0149811	736	0.00727125	736	0.01753	736	0.0198885	736	0.0117304	736	0.0205371	736	0.0142712	736	0.00814716	736	0.019711	736	0.0249759	736	0.0144226	736	0.0123181	736	0.00818343	736	0.0191174	736	0.021133	736	0.00468428	736	0.0213276
735	-0.000466215	735	0.00573578	735	0.0124789	735	0.00885541	735	0.00920391	735	0.0127063	735	0.00873126	735	0.0157902	735	0.00807226	735	0.0179716	735	0.020393	735	0.0119883	735	0.0210916	735	0.0135413	735	0.00721413	735	0.0193474	735	0.0251032	735	0.0151471	735	0.0116337	735	0.00875249	735	0.0193089	735	0.0212828	735	0.00400775	735	0.0202141
734	0.000402377	734	0.00615905	734	0.0136144	734	0.0102191	734	0.0103703	734	0.0137206	734	0.00965755	734	0.0162237	734	0.00865755	734	0.0184541	734	0.020568	734	0.0124504	734	0.0215026	734	0.0139078	734	0.00841203	734	0.0210616	734	0.0264058	734	0.0152008	734	0.0130674	734	0.00865375	734	0.0215797	734	0.0220997	734	0.00575952	734	0.0223057
733	-0.000516842	733	0.0050265	733	0.0135146	733	0.00987864	733	0.00963294	733	0.0136173	733	0.00925558	733	0.0158652	733	0.00871076	733	0.0178488	733	0.020453	733	0.0118741	733	0.021003	733	0.0143502	733	0.00805064	733	0.0196539	733	0.0255174	733	0.0152533	733	0.0125399	733	0.0092288	733	0.0204833	733	0.0221633	733	0.00514504	733	0.0212579
732	-0.000130963	732	0.00568566	732	0.0128683	732	0.0093693	732	0.00954328	732	0.014187	732	0.00935251	732	0.0158562	732	0.0087563	732	0.0185153	732	0.0205929	732	0.0119478	732	0.0211149	732	0.0148477	732	0.00790022	732	0.0202611	732	0.0251609	732	0.0149174	732	0.01258	732	0.00930099	732	0.0204474	732	0.0218951	732	0.00469687	732	0.0215492
731	-0.000280151	731	0.00581579	731	0.0132778	731	0.00972561	731	0.00951031	731	0.0138586	731	0.00961846	731	0.0165393	731	0.00793813	731	0.0185986	731	0.0210327	731	0.0122122	731	0.0212094	731	0.0148311	731	0.00769744	731	0.0205128	731	0.0257139	731	0.0159067	731	0.0124471	731	0.00934439	731	0.0205264	731	0.0222475	731	0.00522101	731	0.0216622
730	0.000746753	730	0.00573964	730	0.0124656	730	0.00973	730	0.0103105	730	0.0140302	730	0.0100372	730	0.0160157	730	0.00939576	730	0.0185763	730	0.0206006	730	0.012727	730	0.0221343	730	0.0146812	730	0.00786429	730	0.0205093	730	0.0263961	730	0.0156284	730	0.0132174	730	0.00967587	730	0.0210018	730	0.0225233	730	0.00545348	730	0.0218903
729	-5.17716e-06	729	0.00557269	729	0.0124603	729	0.00958054	729	0.00981631	729	0.0143322	729	0.00902804	729	0.0160426	729	0.0091788	729	0.0180671	729	0.0208373	729	0.0116815	729	0.0215777	729	0.0141436	729	0.00759638	729	0.0197582	729	0.025825	729	0.0151467	729	0.0128008	729	0.00920553	729	0.0205389	729	0.0223681	729	0.00497378	729	0.0219949
728	-0.000224166	728	0.00583715	728	0.0125688	728	0.0100592	728	0.0095522	728	0.0138463	728	0.0092297	728	0.0159968	728	0.0090033	728	0.0185612	728	0.0211361	728	0.0125952	728	0.0209139	728	0.0142457	728	0.00742018	728	0.0200355	728	0.0260524	728	0.0155422	728	0.0126526	728	0.00984811	728	0.0200534	728	0.0223928	728	0.00510593	728	0.021336
727	-0.000730767	727	0.00610886	727	0.0125958	727	0.00943716	727	0.00885071	727	0.0136473	727	0.00846326	727	0.0158453	727	0.00862734	727	0.0179337	727	0.020147	727	0.0115419	727	0.0215128	727	0.0146981	727	0.00738264	727	0.0195025	727	0.0255868	727	0.0159401	727	0.0120798	727	0.00937134	727	0.0208828	727	0.0221608	727	0.00579992	727	0.021139
726	-0.000249366	726	0.00528418	726	0.0124723	726	0.00927951	726	0.00955034	726	0.0136058	726	0.00924202	726	0.0163122	726	0.00826827	726	0.0184573	726	0.0208973	726	0.0117695	726	0.0220047	726	0.0146249	726	0.00815009	726	0.0197414	726	0.0261913	726	0.0153047	726	0.01267	726	0.00892556	726	0.0204375	726	0.0220253	726	0.00496216	726	0.0214654
725	-0.000295879	725	0.00561789	725	0.0131712	725	0.00921518	725	0.00936476	725	0.0136358	725	0.00909978	725	0.0162024	725	0.00840929	725	0.0181644	725	0.0206901	725	0.012515	725	0.0217396	725	0.0137779	725	0.00730226	725	0.0198076	725	0.0256024	725	0.0152903	725	0.0128682	725	0.00915315	725	0.0204591	725	0.0220664	725	0.00451758	725	0.0214435
724	-0.000676494	724	0.0058138	724	0.0126313	724	0.0101191	724	0.0103653	724	0.0138063	724	0.00955053	724	0.0167214	724	0.00853541	724	0.0182516	724	0.0208881	724	0.0121045	724	0.0218905	724	0.0143989	724	0.00790966	724	0.0209705	724	0.0258153	724	0.0149381	724	0.0126013	724	0.00886122	724	0.0211407	724	0.0227013	724	0.00501479	724	0.0217531
723	-0.000727821	723	0.00530071	723	0.0132857	723	0.00940938	723	0.00946155	723	0.0131658	723	0.00927848	723	0.0158055	723	0.00772624	723	0.0177628	723	0.0204668	723	0.0114484	723	0.0218369	723	0.0136773	723	0.00720492	723	0.0200675	723	0.0255884	723	0.0148723	723	0.013345	723	0.00918451	723	0.0203507	723	0.0223656	723	0.00516164	723	0.0218822
722	-0.000363184	722	0.00569452	722	0.0137935	722	0.00938499	722	0.0094248	722	0.0138738	722	0.00938967	722	0.0162251	722	0.00879869	722	0.0183158	722	0.0206517	722	0.0127613	722	0.0214578	722	0.014589	722	0.00733119	722	0.0201959	722	0.0256006	722	0.0159172	722	0.0131095	722	0.00931493	722	0.0203227	722	0.0225812	722	0.00500903	722	0.0215509
721	-0.000141625	721	0.00625897	721	0.0132169	721	0.009918	721	0.0100979	721	0.0143406	721	0.00973821	721	0.0164702	721	0.00900093	721	0.0183214	721	0.0205787	721	0.0123824	721	0.0216158	721	0.014578	721	0.00788772	721	0.0209731	721	0.0263	721	0.0158585	721	0.012768	721	0.00904208	721	0.021004	721	0.0226792	721	0.00552292	721	0.0218285
720	-0.000504949	720	0.00569977	720	0.0126405	720	0.00958085	720	0.00914237	720	0.0145419	720	0.00914149	720	0.016206	720	0.0088724	720	0.0183948	720	0.0207185	720	0.0117381	720	0.0218276	720	0.0144539	720	0.00795476	720	0.0207343	720	0.026413	720	0.0160624	720	0.0134852	720	0.00882057	720	0.0207291	720	0.0228657	720	0.00539694	720	0.022318
719	-9.12126e-05	719	0.00626025	719	0.0137814	719	0.0104477	719	0.0106022	719	0.0142845	719	0.0101275	719	0.0170763	719	0.00939864	719	0.0191247	719	0.0211813	719	0.0127198	719	0.0222602	719	0.0152776	719	0.00857604	719	0.0213179	719	0.0268514	719	0.0165384	719	0.0137171	719	0.00949396	719	0.0217641	719	0.0236844	719	0.00588091	719	0.0223261
718	0.000445312	718	0.00606263	718	0.0136086	718	0.010044	718	0.0100534	718	0.0150282	718	0.00984528	718	0.0169044	718	0.00905276	718	0.0186138	718	0.0209554	718	0.0130143	718	0.0220373	718	0.0145234	718	0.00818348	718	0.0212878	718	0.0262579	718	0.0168398	718	0.0133226	718	0.00917097	718	0.021389	718	0.0233142	718	0.00602803	718	0.0224461
717	0.00023529	717	0.00610229	717	0.0133916	717	0.0101612	717	0.00965136	717	0.0145912	717	0.00937187	717	0.0164722	717	0.00828532	717	0.0194929	717	0.0211304	717	0.0125987	717	0.0226008	717	0.0151819	717	0.00791493	717	0.0214887	717	0.0263873	717	0.016497	717	0.0134301	717	0.00959237	717	0.0208717	717	0.0229574	717	0.00559773	717	0.0220219
716	0.000105809	716	0.00551165	716	0.0139339	716	0.00985195	716	0.00982589	716	0.0144059	716	0.00929139	716	0.017118	716	0.0089412	716	0.018432	716	0.0208537	716	0.0125345	716	0.0221177	716	0.0147311	716	0.00789518	716	0.0206308	716	0.0267527	716	0.0160569	716	0.0137503	716	0.00908365	716	0.0215845	716	0.0233472	716	0.00536329	716	0.022316
715	6.05515e-05	715	0.00648522	715	0.0136486	715	0.0104475	715	0.0102267	715	0.0147906	715	0.0098828	715	0.017192	715	0.00958257	715	0.0194093	715	0.0209758	715	0.0132925	715	0.0230051	715	0.0156303	715	0.00846152	715	0.0214389	715	0.0272465	715	0.0162493	715	0.0133921	715	0.00981642	715	0.0211919	715	0.023744	715	0.00621228	715	0.0225849
714	0.000313255	714	0.00537849	714	0.0133583	714	0.010042	714	0.0100759	714	0.0142226	714	0.00910877	714	0.0168146	714	0.00907596	714	0.0185642	714	0.0207719	714	0.0127415	714	0.0219862	714	0.0146177	714	0.00813595	714	0.0203688	714	0.0264286	714	0.0155929	714	0.0129529	714	0.00932865	714	0.0213496	714	0.022704	714	0.00530362	714	0.0224755
713	-0.000211954	713	0.00597976	713	0.0137705	713	0.00975666	713	0.00971819	713	0.0142968	713	0.00933339	713	0.0165578	713	0.00872048	713	0.0189334	713	0.0211512	713	0.0129455	713	0.0221806	713	0.0154711	713	0.00764024	713	0.0206812	713	0.0264287	713	0.0164439	713	0.0131788	713	0.0090955	713	0.021469	713	0.0236187	713	0.00591849	713	0.0229106
712	-9.91319e-05	712	0.00598273	712	0.0135448	712	0.0102362	712	0.0106455	712	0.014786	712	0.0100923	712	0.0172027	712	0.00963114	712	0.0192496	712	0.0216594	712	0.0127621	712	0.022363	712	0.0152348	712	0.00805325	712	0.0214678	712	0.0269718	712	0.0162737	712	0.0137941	712	0.0098247	712	0.0214335	712	0.0235197	712	0.00556149	712	0.0227759
711	1.74993e-05	711	0.00597247	711	0.013342	711	0.00948083	711	0.00961772	711	0.0141068	711	0.00887504	711	0.0167794	711	0.00864458	711	0.0189837	711	0.020963	711	0.0123878	711	0.0226955	711	0.0151077	711	0.00789012	711	0.0207109	711	0.0253768	711	0.0155598	711	0.0133038	711	0.00997097	711	0.0214695	711	0.023554	711	0.00559099	711	0.022292
710	0.000751732	710	0.00628597	710	0.013709	710	0.0103477	710	0.0102872	710	0.0139294	710	0.00990446	710	0.0172075	710	0.00957651	710	0.019402	710	0.0214715	710	0.0133957	710	0.0226239	710	0.0151323	710	0.00832405	710	0.0211872	710	0.0273019	710	0.0160596	710	0.0135061	710	0.00972876	710	0.0222015	710	0.0238407	710	0.00562306	710	0.0228528
709	-0.000580441	709	0.00532673	709	0.0132394	709	0.00909354	709	0.00903534	709	0.0138069	709	0.00858488	709	0.0159494	709	0.00819899	709	0.0186257	709	0.0206037	709	0.0121407	709	0.0216423	709	0.0142262	709	0.0071256	709	0.0205539	709	0.0262506	709	0.0155611	709	0.0123099	709	0.00889055	709	0.0205051	709	0.0228059	709	0.00522934	709	0.0222125
708	-0.00037715	708	0.00572143	708	0.0139477	708	0.0102214	708	0.0104647	708	0.0141231	708	0.00978859	708	0.0168652	708	0.00880635	708	0.0191722	708	0.0213004	708	0.0130197	708	0.0222757	708	0.0146777	708	0.00787916	708	0.0211267	708	0.0274149	708	0.0166469	708	0.0129871	708	0.00932061	708	0.0217216	708	0.022895	708	0.00501825	708	0.0225106
707	0.000204055	707	0.00608371	707	0.0139662	707	0.0101986	707	0.0100269	707	0.014734	707	0.0094875	707	0.0169976	707	0.00884109	707	0.0193657	707	0.020768	707	0.0128342	707	0.0227589	707	0.0149803	707	0.00789924	707	0.0211539	707	0.0273384	707	0.0160716	707	0.0137267	707	0.00907567	707	0.0215866	707	0.0233671	707	0.00552193	707	0.0226849
706	0.000347425	706	0.00629878	706	0.0146769	706	0.0109364	706	0.0112145	706	0.0150301	706	0.0100928	706	0.0172476	706	0.00973665	706	0.0194174	706	0.0218025	706	0.0138644	706	0.0227883	706	0.015285	706	0.00922353	706	0.0215459	706	0.0274647	706	0.0167375	706	0.0140217	706	0.0106199	706	0.0221011	706	0.0243409	706	0.00604745	706	0.0235647
705	0.000146125	705	0.00647615	705	0.0142032	705	0.0104938	705	0.0107136	705	0.0150462	705	0.00999022	705	0.0179162	705	0.00987422	705	0.0186546	705	0.021553	705	0.0130802	705	0.0232358	705	0.0158347	705	0.00842394	705	0.0215486	705	0.0272712	705	0.016563	705	0.0137697	705	0.00973898	705	0.0220004	705	0.0241314	705	0.0060521	705	0.0227479
704	0.00065852	704	0.00611101	704	0.0142572	704	0.0108239	704	0.0109059	704	0.0150026	704	0.0100451	704	0.0175184	704	0.00948994	704	0.0198825	704	0.0223786	704	0.0135579	704	0.0232945	704	0.0154916	704	0.00847786	704	0.0220341	704	0.0269669	704	0.0161998	704	0.0138277	704	0.0101492	704	0.0217113	704	0.0242542	704	0.00558787	704	0.0228654
703	0.000315121	703	0.00615588	703	0.0144519	703	0.0104989	703	0.0107944	703	0.0146151	703	0.00980643	703	0.0168421	703	0.009346	703	0.0195235	703	0.0220667	703	0.0127129	703	0.0233288	703	0.0147897	703	0.00867292	703	0.0215451	703	0.027551	703	0.0164242	703	0.0140402	703	0.0097677	703	0.0220627	703	0.0245062	703	0.00550224	703	0.0225538
702	-0.000395306	702	0.00607977	702	0.0132317	702	0.0105642	702	0.0101312	702	0.0145016	702	0.00960578	702	0.0170642	702	0.00879111	702	0.0188128	702	0.0216635	702	0.0129886	702	0.0230357	702	0.0151427	702	0.00761321	702	0.0218327	702	0.0269431	702	0.0158658	702	0.0130557	702	0.00970681	702	0.0212105	702	0.0236146	702	0.00519418	702	0.0231415
701	0.000491749	701	0.00629642	701	0.0149364	701	0.0103204	701	0.0106793	701	0.0154752	701	0.00973252	701	0.0174337	701	0.00907874	701	0.0199505	701	0.02179	701	0.0131082	701	0.0234197	701	0.0154502	701	0.00823619	701	0.021783	701	0.0277766	701	0.0172522	701	0.0141418	701	0.0105256	701	0.022525	701	0.0243223	701	0.00591825	701	0.0244636
700	7.56972e-05	700	0.00573743	700	0.0137129	700	0.0108549	700	0.0108239	700	0.0147141	700	0.0100596	700	0.0179191	700	0.00962174	700	0.020178	700	0.0221876	700	0.0136944	700	0.0235023	700	0.0158422	700	0.00763824	700	0.0212507	700	0.0272977	700	0.0167439	700	0.0139432	700	0.00997343	700	0.0220015	700	0.0240227	700	0.00522711	700	0.0235526
699	0.00046796	699	0.00689804	699	0.013696	699	0.0107216	699	0.0107155	699	0.0144001	699	0.00988929	699	0.0175409	699	0.00894979	699	0.0200558	699	0.0214122	699	0.0126234	699	0.0231822	699	0.0150474	699	0.00818623	699	0.0212295	699	0.0276326	699	0.0164134	699	0.0138685	699	0.0100459	699	0.0217659	699	0.024381	699	0.00587115	699	0.0228976
698	-0.000655559	698	0.00517498	698	0.0138038	698	0.0106231	698	0.0101885	698	0.0145645	698	0.0094956	698	0.0165959	698	0.00925725	698	0.0191958	698	0.0214926	698	0.0127509	698	0.0229156	698	0.0147	698	0.00765265	698	0.0219901	698	0.0264437	698	0.0162311	698	0.0133349	698	0.00942358	698	0.0223834	698	0.0235815	698	0.00476355	698	0.0233923
697	0.000710244	697	0.00632668	697	0.0150341	697	0.010788	697	0.0110051	697	0.0158752	697	0.010147	697	0.0177607	697	0.00969556	697	0.0205939	697	0.0227333	697	0.0133645	697	0.0241177	697	0.016247	697	0.0085546	697	0.0224426	697	0.0279623	697	0.0168475	697	0.0133134	697	0.0101589	697	0.0229916	697	0.0245684	697	0.00572555	697	0.0231587
696	-0.000555934	696	0.00615908	696	0.0137952	696	0.0104016	696	0.0100139	696	0.0148431	696	0.00985402	696	0.0172808	696	0.00925082	696	0.0193943	696	0.0216591	696	0.0136942	696	0.023319	696	0.0156933	696	0.00788548	696	0.0219884	696	0.0271353	696	0.0164537	696	0.0134329	696	0.00984983	696	0.0221306	696	0.0243958	696	0.00547602	696	0.0234132
695	-0.000427943	695	0.00609604	695	0.0143812	695	0.0104886	695	0.0109594	695	0.0145602	695	0.0105186	695	0.017673	695	0.0091568	695	0.0200253	695	0.0213105	695	0.0137596	695	0.0237337	695	0.0153364	695	0.00812197	695	0.0227762	695	0.0283887	695	0.0166647	695	0.013596	695	0.00941086	695	0.0225156	695	0.0245669	695	0.00522873	695	0.0232855
694	2.64045e-05	694	0.00658731	694	0.0144939	694	0.0115486	694	0.0112795	694	0.0158499	694	0.0102661	694	0.0186014	694	0.00959943	694	0.0211618	694	0.0225744	694	0.0138754	694	0.024229	694	0.0161791	694	0.00843961	694	0.0229778	694	0.0289862	694	0.0170808	694	0.0140025	694	0.00967155	694	0.0227927	694	0.0248803	694	0.0050035	694	0.0236128
693	0.000575542	693	0.00687982	693	0.0151973	693	0.0109073	693	0.0119296	693	0.015164	693	0.0101742	693	0.0183568	693	0.00976188	693	0.0209378	693	0.0221774	693	0.013921	693	0.0240268	693	0.0163378	693	0.0085823	693	0.0226645	693	0.0289527	693	0.0166803	693	0.0139211	693	0.0104657	693	0.0233281	693	0.0254256	693	0.00598764	693	0.0234186
692	-0.000547195	692	0.00689825	692	0.0146884	692	0.0108362	692	0.0106558	692	0.0150668	692	0.00960488	692	0.0180706	692	0.0089657	692	0.0200479	692	0.022343	692	0.0128458	692	0.0236216	692	0.015887	692	0.00758318	692	0.0217003	692	0.0276285	692	0.016777	692	0.0135084	692	0.00933474	692	0.0224965	692	0.0234864	692	0.00490477	692	0.0229666
691	-0.000777229	691	0.00572427	691	0.01403	691	0.0101263	691	0.0105343	691	0.0142681	691	0.00934153	691	0.0176365	691	0.00839023	691	0.0197106	691	0.021997	691	0.0131438	691	0.0234516	691	0.0155521	691	0.00783664	691	0.0214317	691	0.0272845	691	0.0165273	691	0.0131495	691	0.00837363	691	0.0220865	691	0.0241386	691	0.00462175	691	0.0231586
690	-0.000379323	690	0.0075953	690	0.0148351	690	0.0109321	690	0.0110511	690	0.0157093	690	0.0105451	690	0.0179832	690	0.0108643	690	0.0208129	690	0.0233525	690	0.0139177	690	0.0247394	690	0.0161914	690	0.00813827	690	0.0231447	690	0.0284197	690	0.0170144	690	0.0142502	690	0.010295	690	0.0226974	690	0.0249479	690	0.00617801	690	0.0235832
689	-0.000577701	689	0.0068678	689	0.0141473	689	0.0111565	689	0.0111227	689	0.0149031	689	0.0106396	689	0.0179314	689	0.00960766	689	0.0202839	689	0.0222401	689	0.0135068	689	0.0242595	689	0.0155261	689	0.00790694	689	0.0217737	689	0.0277428	689	0.0165195	689	0.0130058	689	0.00959014	689	0.0227947	689	0.024284	689	0.00411537	689	0.0233575
688	-0.00131994	688	0.00602934	688	0.0144771	688	0.0108245	688	0.0105013	688	0.0149596	688	0.00944657	688	0.0182235	688	0.00890714	688	0.0194414	688	0.0223529	688	0.0126896	688	0.0237214	688	0.0145602	688	0.00738422	688	0.022123	688	0.0273728	688	0.0162616	688	0.0131811	688	0.00873432	688	0.0225019	688	0.0236314	688	0.00443452	688	0.0231728
687	0.00122286	687	0.00754051	687	0.015987	687	0.0120464	687	0.0122292	687	0.0162736	687	0.0110895	687	0.018957	687	0.0110053	687	0.0217444	687	0.0240613	687	0.0145746	687	0.0259854	687	0.0165834	687	0.00927203	687	0.0232219	687	0.0287747	687	0.0174575	687	0.0142166	687	0.0100172	687	0.023424	687	0.0258341	687	0.00570538	687	0.0243135
686	-0.000111658	686	0.00652603	686	0.0155313	686	0.0111179	686	0.0108214	686	0.0161937	686	0.0101132	686	0.0190888	686	0.00987621	686	0.0204755	686	0.0232415	686	0.0137673	686	0.0251656	686	0.0157643	686	0.00780586	686	0.0233681	686	0.0286896	686	0.016275	686	0.0131157	686	0.00890751	686	0.0228943	686	0.0250449	686	0.00458426	686	0.0241034
685	-0.000360028	685	0.00660319	685	0.015437	685	0.0110838	685	0.0116274	685	0.015907	685	0.0105558	685	0.0187732	685	0.0095898	685	0.0210452	685	0.0235359	685	0.013983	685	0.0249996	685	0.0158483	685	0.00803389	685	0.0230526	685	0.0287317	685	0.0173815	685	0.0135264	685	0.00941335	685	0.0226093	685	0.0250078	685	0.00454424	685	0.0239653
684	0.000133333	684	0.0073551	684	0.0153549	684	0.0115059	684	0.0118557	684	0.0165487	684	0.0110005	684	0.0190923	684	0.00986726	684	0.0220251	684	0.0234485	684	0.0141185	684	0.0246567	684	0.0161822	684	0.0080639	684	0.0228373	684	0.029389	684	0.017226	684	0.0142245	684	0.00951505	684	0.0230837	684	0.0255379	684	0.00480098	684	0.0240312
683	-0.000299553	683	0.00631641	683	0.0156953	683	0.0117318	683	0.0117745	683	0.0161064	683	0.0102481	683	0.0191201	683	0.00921811	683	0.0215717	683	0.0235239	683	0.0138932	683	0.0255205	683	0.0160837	683	0.00796729	683	0.0232842	683	0.0288032	683	0.0173003	683	0.0134737	683	0.00940546	683	0.0239379	683	0.0256999	683	0.00406829	683	0.0230891
682	0.000516214	682	0.00769412	682	0.0164312	682	0.011967	682	0.0118538	682	0.0168582	682	0.0112922	682	0.0199165	682	0.0103003	682	0.0219611	682	0.0244581	682	0.0143771	682	0.0261693	682	0.016728	682	0.00771755	682	0.0234191	682	0.0292652	682	0.0176032	682	0.0145011	682	0.00998728	682	0.0235408	682	0.02521	682	0.00476706	682	0.0246849
681	0.00066692	681	0.00713326	681	0.0159883	681	0.0119449	681	0.0119482	681	0.0167256	681	0.011242	681	0.0204313	681	0.0109364	681	0.0227592	681	0.0251906	681	0.0143196	681	0.0261326	681	0.0163331	681	0.00802089	681	0.0245375	681	0.0296886	681	0.0175647	681	0.0140569	681	0.00942943	681	0.0234438	681	0.0260395	681	0.00506614	681	0.0249885
680	-6.05727e-06	680	0.00719526	680	0.0162521	680	0.0121327	680	0.011996	680	0.0170575	680	0.010869	680	0.0195208	680	0.0110502	680	0.0219287	680	0.0245019	680	0.0140099	680	0.0258146	680	0.0166494	680	0.00817404	680	0.0236628	680	0.030046	680	0.0172134	680	0.0138814	680	0.00948306	680	0.0240621	680	0.0259786	680	0.00439702	680	0.0244538
679	-0.000742913	679	0.00659609	679	0.0159033	679	0.0115039	679	0.0118275	679	0.0163205	679	0.0100625	679	0.0192212	679	0.00923898	679	0.0219037	679	0.0235685	679	0.0140461	679	0.0251654	679	0.0159454	679	0.00755305	679	0.0240999	679	0.0292759	679	0.016602	679	0.0138148	679	0.00911308	679	0.023077	679	0.024945	679	0.00391747	679	0.0238951
678	0.000188568	678	0.00747098	678	0.0166991	678	0.0120539	678	0.0123537	678	0.0178926	678	0.0111429	678	0.0202661	678	0.0106693	678	0.0227653	678	0.0252656	678	0.0148152	678	0.0263842	678	0.0166378	678	0.00880583	678	0.024109	678	0.0300364	678	0.0179643	678	0.0151486	678	0.00971621	678	0.0240496	678	0.0256241	678	0.00449556	678	0.0246274
677	0.000452334	677	0.00769892	677	0.0169396	677	0.0118399	677	0.0128711	677	0.0175605	677	0.011872	677	0.0207476	677	0.010784	677	0.0234341	677	0.0246742	677	0.0148134	677	0.02642	677	0.0167606	677	0.00840351	677	0.0244601	677	0.0302334	677	0.0172495	677	0.0151739	677	0.00979026	677	0.0244071	677	0.0261804	677	0.0040953	677	0.0246658
676	-0.000118542	676	0.00715773	676	0.016402	676	0.012242	676	0.0122011	676	0.0174631	676	0.010686	676	0.0200362	676	0.0102483	676	0.0227575	676	0.0242911	676	0.0145257	676	0.02614	676	0.0162326	676	0.00775476	676	0.0240199	676	0.0298573	676	0.0168088	676	0.0140139	676	0.00903891	676	0.0245648	676	0.0263668	676	0.00400694	676	0.02434
675	0.00027813	675	0.00664887	675	0.0168781	675	0.0121089	675	0.0120253	675	0.0175279	675	0.0107482	675	0.0210072	675	0.0101766	675	0.0232446	675	0.0258606	675	0.0140932	675	0.0269956	675	0.0163442	675	0.00860857	675	0.0253179	675	0.0310428	675	0.0175513	675	0.014329	675	0.00975814	675	0.0241657	675	0.0259918	675	0.00431013	675	0.0250517
674	0.000624923	674	0.00774416	674	0.0168682	674	0.0121609	674	0.0122431	674	0.0176486	674	0.0122562	674	0.0205577	674	0.0112114	674	0.0233232	674	0.0257843	674	0.0145424	674	0.0267181	674	0.0169548	674	0.00833722	674	0.0246307	674	0.0304591	674	0.0177525	674	0.0147399	674	0.00978115	674	0.0245414	674	0.0262853	674	0.00398805	674	0.0254418
673	0.000418389	673	0.00764757	673	0.0172405	673	0.0126414	673	0.0133749	673	0.017445	673	0.0119044	673	0.021497	673	0.0111341	673	0.0235861	673	0.0257135	673	0.0157908	673	0.027718	673	0.0173018	673	0.00732156	673	0.0250402	673	0.0312606	673	0.0179754	673	0.0144744	673	0.00929705	673	0.0244102	673	0.0267781	673	0.00380584	673	0.0250603
672	4.49145e-05	672	0.00746701	672	0.0165835	672	0.01173	672	0.0118758	672	0.0172564	672	0.0110835	672	0.0207147	672	0.0106042	672	0.0230658	672	0.0252283	672	0.0148656	672	0.0266451	672	0.0164832	672	0.00773768	672	0.0244176	672	0.0298265	672	0.0171682	672	0.0141259	672	0.00892543	672	0.023515	672	0.0258769	672	0.00268987	672	0.0240878
671	-0.000427529	671	0.00704148	671	0.0167701	671	0.0116391	671	0.0126156	671	0.0174629	671	0.0106358	671	0.0206809	671	0.0097241	671	0.023723	671	0.0248593	671	0.0147075	671	0.0272674	671	0.0166828	671	0.00740984	671	0.0244094	671	0.0304808	671	0.0168849	671	0.0135433	671	0.0083702	671	0.0234124	671	0.0260361	671	0.00272566	671	0.0239646
670	-4.36933e-05	670	0.00718302	670	0.0171908	670	0.0122525	670	0.0119243	670	0.0176284	670	0.0111989	670	0.0213893	670	0.0107242	670	0.0240743	670	0.025462	670	0.0144029	670	0.028303	670	0.0163244	670	0.00836609	670	0.0250484	670	0.0307775	670	0.0176582	670	0.0142697	670	0.00857644	670	0.0243288	670	0.0262741	670	0.0029918	670	0.0252781
669	-0.000696188	669	0.00698832	669	0.0165434	669	0.0118828	669	0.0117851	669	0.0166723	669	0.0107668	669	0.0205576	669	0.0104123	669	0.0231091	669	0.0250374	669	0.0144914	669	0.0265915	669	0.0155999	669	0.00655838	669	0.0244313	669	0.0301831	669	0.0169561	669	0.0125021	669	0.00845307	669	0.0238564	669	0.0258983	669	0.00184687	669	0.0236359
668	0.000121603	668	0.00776208	668	0.0177312	668	0.013363	668	0.0129868	668	0.0182141	668	0.0117064	668	0.0220557	668	0.0112535	668	0.02428	668	0.0265949	668	0.0151446	668	0.0279093	668	0.0171657	668	0.00794219	668	0.0261953	668	0.03078	668	0.0177043	668	0.0142634	668	0.00899675	668	0.0250207	668	0.0265815	668	0.00289782	668	0.0255981
667	-0.00126796	667	0.00670063	667	0.016452	667	0.0122961	667	0.0118567	667	0.0173542	667	0.0110954	667	0.0207171	667	0.0100406	667	0.023349	667	0.0257026	667	0.0150017	667	0.027174	667	0.016424	667	0.00729902	667	0.0245088	667	0.0306653	667	0.0166257	667	0.0127539	667	0.00813176	667	0.0235155	667	0.0255435	667	0.00192333	667	0.023833
666	6.10952e-05	666	0.00725264	666	0.0179117	666	0.0123894	666	0.0124121	666	0.0178864	666	0.0112921	666	0.0220175	666	0.0105227	666	0.0239532	666	0.0255758	666	0.0147655	666	0.0276449	666	0.0162825	666	0.00752389	666	0.0247108	666	0.0309476	666	0.017172	666	0.0135241	666	0.00873028	666	0.0245557	666	0.0267239	666	0.00187357	666	0.0241755
665	-0.000610014	665	0.00813165	665	0.0175913	665	0.0126536	665	0.012762	665	0.0184001	665	0.0117186	665	0.0215744	665	0.0110333	665	0.0239777	665	0.0261766	665	0.0147739	665	0.0282345	665	0.0168195	665	0.00749982	665	0.0251584	665	0.0315149	665	0.0169005	665	0.0131091	665	0.0084697	665	0.0249788	665	0.026251	665	0.00194479	665	0.0246561
664	3.90896e-05	664	0.00837986	664	0.0185605	664	0.0135063	664	0.0122102	664	0.017917	664	0.012192	664	0.0223874	664	0.0106004	664	0.0246782	664	0.026472	664	0.0152214	664	0.0282771	664	0.0166307	664	0.00801854	664	0.0260278	664	0.0315252	664	0.017668	664	0.0142903	664	0.00886014	664	0.024472	664	0.0263149	664	0.00193251	664	0.0243705
663	0.000291859	663	0.00793968	663	0.0181954	663	0.0132707	663	0.013465	663	0.0193457	663	0.0123567	663	0.0222514	663	0.0115701	663	0.0251246	663	0.0267159	663	0.0155382	663	0.0286109	663	0.0178165	663	0.00784655	663	0.025537	663	0.0318316	663	0.0179801	663	0.0142554	663	0.00822002	663	0.0246642	663	0.0264056	663	0.00164256	663	0.0246025
662	-0.000518135	662	0.00775275	662	0.0183129	662	0.0126682	662	0.0135016	662	0.0181544	662	0.0119081	662	0.0218734	662	0.0108475	662	0.0245811	662	0.0263399	662	0.0146749	662	0.0276127	662	0.0167885	662	0.00746556	662	0.0252755	662	0.0308966	662	0.017031	662	0.0133869	662	0.00824912	662	0.0241686	662	0.0258839	662	0.00199258	662	0.0243142
661	-0.000400737	661	0.00796136	661	0.0190155	661	0.0128993	661	0.0131258	661	0.0181598	661	0.0125973	661	0.0225698	661	0.0116637	661	0.0249262	661	0.0267535	661	0.0156043	661	0.0283359	661	0.017192	661	0.00695799	661	0.025597	661	0.0311145	661	0.0173175	661	0.0137787	661	0.00904771	661	0.0248772	661	0.0261258	661	0.00192448	661	0.0244509
660	0.000546538	660	0.00852744	660	0.0181665	660	0.0131684	660	0.0126288	660	0.0186751	660	0.0124023	660	0.0228005	660	0.0114802	660	0.0244352	660	0.0267736	660	0.0150994	660	0.0285491	660	0.0171841	660	0.007703	660	0.0258504	660	0.0314673	660	0.017294	660	0.0134867	660	0.00808885	660	0.0249839	660	0.0260616	660	0.00180331	660	0.0246422
659	-2.17954e-05	659	0.00799381	659	0.018405	659	0.0128827	659	0.013039	659	0.0187031	659	0.0122613	659	0.0228596	659	0.011141	659	0.0254458	659	0.0256683	659	0.0148493	659	0.0282313	659	0.0168163	659	0.00723461	659	0.0256759	659	0.032114	659	0.0172611	659	0.0139637	659	0.00766944	659	0.0235749	659	0.0265571	659	0.00102988	659	0.0239474
658	0.000407662	658	0.00813767	658	0.0191528	658	0.0135223	658	0.014018	658	0.0197001	658	0.0126229	658	0.0231302	658	0.0113112	658	0.0255875	658	0.0272425	658	0.0155262	658	0.0293705	658	0.0172747	658	0.00792255	658	0.0257401	658	0.0323267	658	0.0176388	658	0.0140034	658	0.00880445	658	0.0243298	658	0.0268436	658	0.0013103	658	0.0250777
657	-0.00050288	657	0.0075688	657	0.0179378	657	0.0131897	657	0.0131691	657	0.0185109	657	0.0119679	657	0.0226473	657	0.0111249	657	0.0251019	657	0.0273846	657	0.0152968	657	0.0283769	657	0.0171519	657	0.00735383	657	0.0253605	657	0.0314872	657	0.0167148	657	0.0135922	657	0.00738809	657	0.0238954	657	0.0252783	657	0.00101615	657	0.0237715
656	9.19308e-05	656	0.0081709	656	0.0189252	656	0.0136471	656	0.0128997	656	0.0187422	656	0.012105	656	0.022214	656	0.0109365	656	0.0249938	656	0.0268772	656	0.0158007	656	0.0287771	656	0.01698	656	0.0078043	656	0.0254715	656	0.031779	656	0.0174154	656	0.0137377	656	0.00765895	656	0.0240128	656	0.0260761	656	0.00174181	656	0.0238594
655	0.000439326	655	0.0085964	655	0.0186238	655	0.0137303	655	0.0133686	655	0.0195724	655	0.0124191	655	0.0230287	655	0.0112786	655	0.0262601	655	0.0274314	655	0.0158487	655	0.0289872	655	0.0174625	655	0.00748015	655	0.0264084	655	0.0320655	655	0.0173461	655	0.0137088	655	0.00763795	655	0.0244589	655	0.0262889	655	0.00126926	655	0.0241296
654	-0.000142712	654	0.00821495	654	0.0188484	654	0.0132193	654	0.0139055	654	0.0191474	654	0.0126767	654	0.0231167	654	0.0115379	654	0.0255574	654	0.0269409	654	0.0155968	654	0.0287887	654	0.0168072	654	0.0079985	654	0.0256313	654	0.0319328	654	0.0168729	654	0.0135462	654	0.00781108	654	0.0240216	654	0.0254347	654	0.000790707	654	0.0239737
653	0.000721627	653	0.00813962	653	0.0188856	653	0.0138371	653	0.014065	653	0.0194721	653	0.0126873	653	0.0226198	653	0.0115488	653	0.0259298	653	0.0275532	653	0.0151719	653	0.0292377	653	0.017314	653	0.00795822	653	0.0255764	653	0.0314848	653	0.0175475	653	0.0135356	653	0.007995	653	0.0242557	653	0.0264485	653	0.000722897	653	0.0235842
652	-0.00052191	652	0.00717555	652	0.0171565	652	0.0127435	652	0.0128806	652	0.0180361	652	0.0112103	652	0.0224364	652	0.0105678	652	0.0241173	652	0.0261876	652	0.0147684	652	0.0275832	652	0.0167021	652	0.00716758	652	0.0250482	652	0.0310671	652	0.0167707	652	0.0121999	652	0.00652429	652	0.0230161	652	0.024872	652	-0.000368098	652	0.0227864
651	0.000335638	651	0.0083365	651	0.0188516	651	0.0133474	651	0.0137099	651	0.0191965	651	0.0126405	651	0.0233412	651	0.0120795	651	0.0251952	651	0.0271703	651	0.0158018	651	0.0284435	651	0.017189	651	0.0077619	651	0.0249703	651	0.0315954	651	0.0169482	651	0.0123672	651	0.00737324	651	0.0233594	651	0.0258895	651	0.000762804	651	0.0232736
650	0.000107673	650	0.00836379	650	0.0187257	650	0.0140334	650	0.013488	650	0.0188635	650	0.0125548	650	0.0225511	650	0.0115223	650	0.0249419	650	0.027499	650	0.0151099	650	0.0285612	650	0.0175966	650	0.00760123	650	0.025759	650	0.0312509	650	0.0170242	650	0.013167	650	0.00695859	650	0.0236778	650	0.0252291	650	0.000377322	650	0.0228359
649	0.000134421	649	0.00806846	649	0.0183492	649	0.0137086	649	0.0133851	649	0.0185077	649	0.012258	649	0.021978	649	0.0106697	649	0.0251571	649	0.0264881	649	0.0153009	649	0.0279969	649	0.0167319	649	0.00656524	649	0.0247777	649	0.0311128	649	0.0160513	649	0.012174	649	0.00677169	649	0.0223412	649	0.0252275	649	-0.000192187	649	0.0220155
648	-0.000273063	648	0.00797615	648	0.0180743	648	0.012246	648	0.013032	648	0.0177507	648	0.0116254	648	0.0217922	648	0.0109394	648	0.0243499	648	0.0263208	648	0.0146038	648	0.0277043	648	0.0165897	648	0.0065866	648	0.0247079	648	0.0303563	648	0.0162686	648	0.0117283	648	0.00624408	648	0.0220491	648	0.0242923	648	-0.00107568	648	0.0219071
647	0.000255932	647	0.00800452	647	0.0179326	647	0.0135208	647	0.0125618	647	0.0185744	647	0.0121928	647	0.021726	647	0.0106853	647	0.0236296	647	0.0263961	647	0.0146102	647	0.0275491	647	0.0165059	647	0.00724319	647	0.0247809	647	0.0304442	647	0.0163952	647	0.0125326	647	0.00633836	647	0.0225158	647	0.0241177	647	-0.000506707	647	0.0214764
646	0.000317504	646	0.008122	646	0.0184074	646	0.0139808	646	0.0142303	646	0.019816	646	0.0128757	646	0.0222438	646	0.0116804	646	0.0250658	646	0.0268033	646	0.0160818	646	0.0287621	646	0.0174088	646	0.00776843	646	0.0254522	646	0.0308689	646	0.0166463	646	0.0133773	646	0.00715455	646	0.0227547	646	0.0246251	646	0.000517821	646	0.0223984
645	-0.000424167	645	0.00783506	645	0.0174765	645	0.0129451	645	0.012504	645	0.0179914	645	0.0123799	645	0.0214021	645	0.0102133	645	0.0244482	645	0.0256903	645	0.014421	645	0.0271718	645	0.0159507	645	0.00600268	645	0.0238703	645	0.0302542	645	0.0160844	645	0.0116542	645	0.00604139	645	0.0211593	645	0.0233818	645	-0.001133	645	0.02148
644	8.39822e-05	644	0.00848612	644	0.017814	644	0.0139016	644	0.0133784	644	0.0188932	644	0.0120959	644	0.021927	644	0.0107362	644	0.0243344	644	0.0268256	644	0.015074	644	0.0274373	644	0.0167995	644	0.00764088	644	0.0243773	644	0.0304242	644	0.0162464	644	0.0124848	644	0.00635633	644	0.0219467	644	0.0239795	644	-0.000364529	644	0.0221115
643	0.000502427	643	0.00824893	643	0.0175002	643	0.012959	643	0.0130776	643	0.0180975	643	0.0116467	643	0.0214492	643	0.0108709	643	0.0237903	643	0.0259105	643	0.0150703	643	0.0275496	643	0.0162942	643	0.00662676	643	0.0239278	643	0.0297644	643	0.0160718	643	0.0114987	643	0.00628145	643	0.0213549	643	0.023254	643	-0.000669723	643	0.0211546
642	-0.000740225	642	0.00806989	642	0.0182085	642	0.0131583	642	0.0131709	642	0.0184633	642	0.0122986	642	0.0215368	642	0.0104725	642	0.0237195	642	0.025985	642	0.0146226	642	0.0272299	642	0.0158588	642	0.00705269	642	0.024154	642	0.029527	642	0.0149466	642	0.0116089	642	0.00668885	642	0.0222153	642	0.0222335	642	-0.000789374	642	0.0213177
641	-0.000354545	641	0.00733522	641	0.0171143	641	0.0130317	641	0.0126389	641	0.0178858	641	0.0108868	641	0.0208736	641	0.0104158	641	0.0234744	641	0.0257822	641	0.0141088	641	0.0270562	641	0.0153752	641	0.00647187	641	0.0239516	641	0.0287893	641	0.0155103	641	0.01076	641	0.00513181	641	0.0201478	641	0.0223989	641	-0.00134249	641	0.0202873
640	-0.000207918	640	0.00766353	640	0.0174612	640	0.0123546	640	0.0126906	640	0.0180397	640	0.0118803	640	0.0213969	640	0.0097736	640	0.0232603	640	0.0255197	640	0.0138689	640	0.026423	640	0.0154936	640	0.00619744	640	0.0228758	640	0.0290454	640	0.0150366	640	0.0104831	640	0.00568791	640	0.0203325	640	0.0217134	640	-0.00158985	640	0.0198611
639	-0.00128577	639	0.00743914	639	0.0167788	639	0.012219	639	0.0114757	639	0.0171098	639	0.010566	639	0.0201694	639	0.00988307	639	0.023062	639	0.0251181	639	0.0131764	639	0.0265419	639	0.0150488	639	0.00597937	639	0.0226648	639	0.0289363	639	0.0148522	639	0.00999467	639	0.00462458	639	0.0196746	639	0.0214198	639	-0.0018896	639	0.0196315
638	4.74257e-05	638	0.00772427	638	0.0173165	638	0.0129999	638	0.0127968	638	0.0178372	638	0.0119714	638	0.0213582	638	0.0102326	638	0.0233856	638	0.0255896	638	0.0148583	638	0.0264733	638	0.0158395	638	0.00659062	638	0.0234537	638	0.0287718	638	0.0152922	638	0.0113203	638	0.00529002	638	0.0198231	638	0.0217594	638	-0.00164726	638	0.0198819
637	0.000179634	637	0.00768243	637	0.0177283	637	0.0130979	637	0.0127472	637	0.017845	637	0.0116783	637	0.0214947	637	0.0105766	637	0.0235978	637	0.0253034	637	0.014568	637	0.0261563	637	0.015452	637	0.00703341	637	0.0227668	637	0.0288621	637	0.0144519	637	0.0102621	637	0.00482435	637	0.0191674	637	0.0215804	637	-0.00182701	637	0.0197411
636	-0.000254229	636	0.00698663	636	0.016579	636	0.0122845	636	0.0122341	636	0.0173945	636	0.0108083	636	0.0196685	636	0.0103959	636	0.0228838	636	0.0243191	636	0.0134479	636	0.0260502	636	0.0145569	636	0.00647799	636	0.0228145	636	0.0282449	636	0.0151564	636	0.00980924	636	0.00456485	636	0.0185165	636	0.02051	636	-0.00265224	636	0.0195492
635	-0.000821103	635	0.00733132	635	0.0169535	635	0.0120923	635	0.0124255	635	0.0175066	635	0.01108	635	0.0200894	635	0.00972651	635	0.0230377	635	0.024658	635	0.0137581	635	0.0259395	635	0.0149209	635	0.00631296	635	0.0227559	635	0.0281936	635	0.0141374	635	0.00959811	635	0.00424182	635	0.0185073	635	0.0201693	635	-0.00264128	635	0.0186615
634	0.000409217	634	0.00799036	634	0.01733	634	0.0129489	634	0.013077	634	0.0177527	634	0.0117358	634	0.0209569	634	0.010831	634	0.0232182	634	0.0255243	634	0.0146365	634	0.0255744	634	0.0152832	634	0.00727059	634	0.0230087	634	0.0285963	634	0.0143524	634	0.0110499	634	0.00454837	634	0.0196924	634	0.0215557	634	-0.00258956	634	0.0196241
633	0.000833084	633	0.0084777	633	0.0177692	633	0.0137192	633	0.0137482	633	0.0184059	633	0.0121121	633	0.0210874	633	0.01063	633	0.0238237	633	0.0254463	633	0.0149884	633	0.0273543	633	0.0161413	633	0.00768245	633	0.0237307	633	0.0290418	633	0.014929	633	0.010981	633	0.00506151	633	0.0196639	633	0.0213263	633	-0.00174395	633	0.01977
632	0.000287921	632	0.00764251	632	0.0171068	632	0.0126198	632	0.0127892	632	0.01737	632	0.0111158	632	0.0209397	632	0.0100319	632	0.0233806	632	0.0254112	632	0.0142358	632	0.0260114	632	0.0151199	632	0.00657995	632	0.0230537	632	0.0279094	632	0.0141302	632	0.00999475	632	0.00393306	632	0.0189512	632	0.0210197	632	-0.00254447	632	0.0186401
631	-0.000506603	631	0.0072966	631	0.0172076	631	0.0127863	631	0.0132904	631	0.0177199	631	0.0119954	631	0.0201325	631	0.0107305	631	0.0232779	631	0.0249541	631	0.0140716	631	0.0259744	631	0.0151208	631	0.00695107	631	0.0225681	631	0.0282983	631	0.0137873	631	0.00942557	631	0.00413079	631	0.0189738	631	0.0201418	631	-0.00345843	631	0.0185419
630	0.000316079	630	0.00769847	630	0.0176737	630	0.0129098	630	0.0131088	630	0.0181519	630	0.0118269	630	0.0210873	630	0.0111391	630	0.023179	630	0.0256188	630	0.0145805	630	0.0270876	630	0.0154788	630	0.00709821	630	0.0230097	630	0.028676	630	0.0145937	630	0.00953968	630	0.0042419	630	0.0189264	630	0.0206483	630	-0.00318212	630	0.0188346
629	-0.000111554	629	0.00799837	629	0.0174529	629	0.0119649	629	0.0131993	629	0.01831	629	0.0116106	629	0.0214208	629	0.010702	629	0.0234315	629	0.0255563	629	0.0144519	629	0.0261918	629	0.0159358	629	0.00655393	629	0.0229398	629	0.0282255	629	0.0143596	629	0.0101302	629	0.00471307	629	0.018609	629	0.0202148	629	-0.00298745	629	0.0185966
628	-0.000427167	628	0.0076037	628	0.0174626	628	0.0127353	628	0.0121669	628	0.01813	628	0.0109827	628	0.0201799	628	0.0100333	628	0.0230438	628	0.0254585	628	0.0141501	628	0.025924	628	0.0157742	628	0.00587443	628	0.0227269	628	0.0279988	628	0.0137311	628	0.00928724	628	0.00363762	628	0.0180719	628	0.0194867	628	-0.00401365	628	0.0179534
627	7.39625e-05	627	0.00801066	627	0.0179197	627	0.0127872	627	0.0129542	627	0.0182834	627	0.0116324	627	0.0213176	627	0.0105045	627	0.023581	627	0.0251164	627	0.0147368	627	0.0268866	627	0.015554	627	0.00662164	627	0.0229032	627	0.0282617	627	0.0137499	627	0.0099333	627	0.00412593	627	0.0182747	627	0.0199785	627	-0.00379841	627	0.018177
626	0.000502789	626	0.00844368	626	0.0178689	626	0.0130524	626	0.0132877	626	0.0187036	626	0.0121245	626	0.0213348	626	0.0110646	626	0.0237347	626	0.0254615	626	0.0147014	626	0.0269088	626	0.0154197	626	0.00613212	626	0.023362	626	0.0290243	626	0.0142303	626	0.00919871	626	0.00412617	626	0.0187065	626	0.0201874	626	-0.00467102	626	0.018713
625	-0.000360804	625	0.00779621	625	0.0178985	625	0.0128847	625	0.0127647	625	0.01857	625	0.0122502	625	0.0211158	625	0.0104703	625	0.0237621	625	0.0258587	625	0.0146339	625	0.0264358	625	0.015442	625	0.00655935	625	0.0231905	625	0.0291478	625	0.0140053	625	0.00975441	625	0.00358226	625	0.0183288	625	0.0201068	625	-0.00430876	625	0.018329
624	0.000219076	624	0.00834271	624	0.0184518	624	0.013563	624	0.0139409	624	0.0190622	624	0.0125641	624	0.0221975	624	0.0110744	624	0.0243744	624	0.0266855	624	0.0148968	624	0.0275052	624	0.0158535	624	0.00656395	624	0.0237871	624	0.0289269	624	0.0142332	624	0.00972807	624	0.00382096	624	0.0183344	624	0.0207186	624	-0.00408587	624	0.0190759
623	0.000434299	623	0.00887811	623	0.0188135	623	0.0136003	623	0.0132889	623	0.0190748	623	0.0126964	623	0.0222841	623	0.0106733	623	0.0243199	623	0.0259492	623	0.0150479	623	0.0272912	623	0.016039	623	0.00692661	623	0.0240009	623	0.0290828	623	0.0139185	623	0.00904459	623	0.0035142	623	0.018444	623	0.020875	623	-0.0044702	623	0.0183704
622	0.000477859	622	0.00841882	622	0.01873	622	0.013519	622	0.0143845	622	0.0192474	622	0.0129556	622	0.0223415	622	0.0112625	622	0.0244237	622	0.0269653	622	0.0152852	622	0.0272806	622	0.0159026	622	0.00660145	622	0.0238653	622	0.0296643	622	0.0141839	622	0.00907977	622	0.00296141	622	0.0186133	622	0.0206259	622	-0.00466667	622	0.0184949
621	-7.35155e-06	621	0.0080394	621	0.0186544	621	0.0135841	621	0.0137337	621	0.0195532	621	0.0124631	621	0.0224313	621	0.0110247	621	0.0247381	621	0.0268775	621	0.0147439	621	0.0277542	621	0.0153876	621	0.00628431	621	0.0236863	621	0.0295881	621	0.0138718	621	0.00883272	621	0.00274806	621	0.0189799	621	0.0199513	621	-0.00544388	621	0.0179257
620	0.000350948	620	0.00899421	620	0.0194814	620	0.0141915	620	0.0145377	620	0.0198963	620	0.012828	620	0.0228993	620	0.0114968	620	0.0257987	620	0.0279591	620	0.0158149	620	0.0285297	620	0.0162727	620	0.00610754	620	0.0243244	620	0.0297318	620	0.0144804	620	0.00971814	620	0.00303392	620	0.0194416	620	0.0209121	620	-0.00546469	620	0.0185833
619	-0.000459595	619	0.00870577	619	0.0193838	619	0.0133563	619	0.0138469	619	0.0195443	619	0.0126345	619	0.0222451	619	0.0111933	619	0.0251539	619	0.0276175	619	0.0145329	619	0.0279387	619	0.0155662	619	0.006233	619	0.0238091	619	0.0291794	619	0.0137076	619	0.0083202	619	0.00271227	619	0.0186641	619	0.0203579	619	-0.00609644	619	0.0178928
618	-0.000401254	618	0.0088263	618	0.019588	618	0.0136928	618	0.0132507	618	0.0198479	618	0.0125031	618	0.0228694	618	0.0109661	618	0.0252758	618	0.027745	618	0.0153535	618	0.0281569	618	0.0152227	618	0.00556676	618	0.0242691	618	0.0295673	618	0.0145018	618	0.00911971	618	0.00228469	618	0.0192805	618	0.020373	618	-0.00603369	618	0.0184216
617	-6.21263e-07	617	0.00854819	617	0.020363	617	0.0141425	617	0.0140426	617	0.0202186	617	0.0125555	617	0.0226946	617	0.0115445	617	0.026122	617	0.0270609	617	0.0149529	617	0.0290695	617	0.0163624	617	0.00578163	617	0.0240136	617	0.0300024	617	0.0139659	617	0.0093418	617	0.00273365	617	0.0188935	617	0.020748	617	-0.0058832	617	0.0183912
616	-0.000350044	616	0.00880548	616	0.0196805	616	0.0140742	616	0.0142499	616	0.0196554	616	0.0129502	616	0.02322	616	0.0115275	616	0.0253473	616	0.02786	616	0.0153793	616	0.029025	616	0.0164534	616	0.00535341	616	0.0242295	616	0.0300308	616	0.0138273	616	0.009025	616	0.00166309	616	0.0187239	616	0.020188	616	-0.0060557	616	0.0184844
615	7.78461e-05	615	0.00949105	615	0.0199218	615	0.0143041	615	0.0143675	615	0.0205971	615	0.0133515	615	0.0240962	615	0.0115768	615	0.0265782	615	0.028137	615	0.015113	615	0.0288863	615	0.0161115	615	0.00573906	615	0.0251784	615	0.0302107	615	0.0139933	615	0.0086176	615	0.00227933	615	0.0188865	615	0.0208947	615	-0.00626451	615	0.0184332
614	0.000199601	614	0.00844054	614	0.0204475	614	0.0144497	614	0.0152792	614	0.0203791	614	0.0135469	614	0.0241416	614	0.0124393	614	0.0268175	614	0.028561	614	0.015572	614	0.0292978	614	0.0169265	614	0.00646409	614	0.0249626	614	0.0302287	614	0.0148162	614	0.00914757	614	0.00269583	614	0.0193396	614	0.0210705	614	-0.00611813	614	0.0183152
613	0.000382711	613	0.0100491	613	0.0201854	613	0.015323	613	0.0155418	613	0.0213841	613	0.0141689	613	0.0248245	613	0.0120015	613	0.0271956	613	0.0291807	613	0.0160294	613	0.0301731	613	0.0168469	613	0.00689115	613	0.0255961	613	0.0311037	613	0.0150771	613	0.00999372	613	0.00214807	613	0.0194713	613	0.0214362	613	-0.00551116	613	0.0190762
612	0.000379965	612	0.00943007	612	0.0210723	612	0.0151873	612	0.0152758	612	0.0205092	612	0.0139033	612	0.0246618	612	0.0120346	612	0.0276812	612	0.0284038	612	0.0160387	612	0.0299653	612	0.0169232	612	0.00618951	612	0.0256046	612	0.0309135	612	0.0146464	612	0.00906816	612	0.00198288	612	0.0192222	612	0.0211758	612	-0.00608669	612	0.0183649
611	-9.68545e-05	611	0.00908759	611	0.0202343	611	0.0147044	611	0.0151491	611	0.0211685	611	0.0132001	611	0.0250699	611	0.0115128	611	0.0269602	611	0.0288977	611	0.0158183	611	0.0293074	611	0.0166558	611	0.00606355	611	0.024817	611	0.0308599	611	0.014545	611	0.00874457	611	0.00247378	611	0.0197072	611	0.0204261	611	-0.00692623	611	0.018625
610	-0.00105048	610	0.00896195	610	0.0201263	610	0.0145704	610	0.0148876	610	0.0211733	610	0.0127545	610	0.0238178	610	0.0112508	610	0.0263814	610	0.0282058	610	0.0160606	610	0.0291646	610	0.0168192	610	0.00548423	610	0.0256262	610	0.0304533	610	0.0137477	610	0.00878453	610	0.00186044	610	0.0185832	610	0.0203106	610	-0.00742411	610	0.017908
609	0.000564474	609	0.00901287	609	0.0204185	609	0.0148829	609	0.0153769	609	0.0210327	609	0.0134332	609	0.0248107	609	0.0117742	609	0.0267642	609	0.0286443	609	0.0157276	609	0.029688	609	0.0167594	609	0.00579003	609	0.024547	609	0.0305641	609	0.0141025	609	0.00906637	609	0.0016251	609	0.0194114	609	0.0207794	609	-0.00709118	609	0.018263
608	-4.20885e-05	608	0.00903354	608	0.0201154	608	0.0141038	608	0.0140215	608	0.020404	608	0.0123842	608	0.0234076	608	0.0114484	608	0.0267141	608	0.0274899	608	0.0154244	608	0.0292858	608	0.0162035	608	0.00513665	608	0.0246842	608	0.0303123	608	0.0134799	608	0.00812667	608	0.0019496	608	0.0187708	608	0.0199838	608	-0.0077906	608	0.0178281
607	-0.000235964	607	0.00933061	607	0.0203141	607	0.014817	607	0.0147103	607	0.0207187	607	0.0136532	607	0.0242054	607	0.0116673	607	0.0271408	607	0.0283596	607	0.0158187	607	0.029635	607	0.0168517	607	0.00540486	607	0.0251383	607	0.030017	607	0.0138689	607	0.00890511	607	0.0013982	607	0.0185785	607	0.020495	607	-0.0070837	607	0.0178747
606	-0.000416668	606	0.0093947	606	0.0201559	606	0.0144031	606	0.0149747	606	0.0204195	606	0.0125579	606	0.0236572	606	0.0113093	606	0.0266199	606	0.0277102	606	0.0150524	606	0.0293861	606	0.0160182	606	0.00567876	606	0.0241758	606	0.0297348	606	0.0132855	606	0.00828268	606	0.000839802	606	0.0185211	606	0.0196862	606	-0.00751653	606	0.0175577
605	0.000111039	605	0.00931252	605	0.020359	605	0.0149341	605	0.0148577	605	0.020899	605	0.0133244	605	0.0240353	605	0.011405	605	0.0265014	605	0.0284572	605	0.0152855	605	0.0293082	605	0.0166594	605	0.00574113	605	0.0246704	605	0.0306186	605	0.0137622	605	0.00851022	605	0.00125643	605	0.0184753	605	0.0205025	605	-0.00750263	605	0.0178111
604	-0.000280358	604	0.00888339	604	0.0202898	604	0.014561	604	0.0148295	604	0.0200607	604	0.0126905	604	0.0239025	604	0.0118921	604	0.0264841	604	0.0281497	604	0.0151736	604	0.029471	604	0.0159766	604	0.00508587	604	0.0244997	604	0.0302013	604	0.0136977	604	0.00846186	604	0.00128509	604	0.0183513	604	0.0200301	604	-0.00728886	604	0.0172234
603	6.10913e-06	603	0.00913224	603	0.0205473	603	0.0143506	603	0.0147848	603	0.0204975	603	0.0135348	603	0.0243079	603	0.0121323	603	0.0263772	603	0.0278619	603	0.0158186	603	0.0289868	603	0.0166377	603	0.0054792	603	0.0244348	603	0.0305217	603	0.0142667	603	0.00817032	603	0.00148718	603	0.0188747	603	0.0198011	603	-0.00705813	603	0.0178458
602	-0.000334835	602	0.00866357	602	0.0204045	602	0.0140721	602	0.0145159	602	0.0201147	602	0.0130753	602	0.0236749	602	0.0108809	602	0.0260213	602	0.0277895	602	0.0148227	602	0.0285913	602	0.0157678	602	0.00535475	602	0.0238703	602	0.0292418	602	0.0135489	602	0.0081958	602	0.00156963	602	0.0187641	602	0.020229	602	-0.0081297	602	0.0179163
601	-0.000844459	601	0.00872191	601	0.0198529	601	0.0138689	601	0.0142224	601	0.020176	601	0.0125917	601	0.0231848	601	0.0107452	601	0.0252642	601	0.0273857	601	0.0152586	601	0.0288871	601	0.0162854	601	0.00513202	601	0.0241489	601	0.0294634	601	0.0132184	601	0.00833851	601	0.001515	601	0.017951	601	0.0195274	601	-0.00754207	601	0.0168589
600	-0.000180905	600	0.00872944	600	0.0199566	600	0.0144793	600	0.0151311	600	0.0207464	600	0.0132047	600	0.0246016	600	0.0108716	600	0.0261317	600	0.0284964	600	0.0157664	600	0.0294982	600	0.016822	600	0.0066465	600	0.0243745	600	0.0304527	600	0.0137052	600	0.00862964	600	0.00127172	600	0.018327	600	0.0197433	600	-0.0074035	600	0.0180004
599	0.000668787	599	0.00887385	599	0.0201358	599	0.0149423	599	0.0149139	599	0.0203965	599	0.013724	599	0.0245575	599	0.0112634	599	0.0271344	599	0.0285745	599	0.015091	599	0.0289235	599	0.0165208	599	0.00572183	599	0.0247093	599	0.0303023	599	0.0137017	599	0.00870865	599	0.00125814	599	0.0182006	599	0.0205245	599	-0.00691991	599	0.0174304
598	-0.000160205	598	0.0092109	598	0.0195453	598	0.0148864	598	0.0150202	598	0.0207618	598	0.0126715	598	0.023022	598	0.0115597	598	0.0271503	598	0.0280497	598	0.015106	598	0.0290504	598	0.0166249	598	0.00602848	598	0.0244298	598	0.0300701	598	0.013855	598	0.00886952	598	0.00203617	598	0.0187037	598	0.0201177	598	-0.00699078	598	0.0172696
597	0.000198332	597	0.00861517	597	0.0197086	597	0.0147024	597	0.0145667	597	0.0202108	597	0.0128086	597	0.023802	597	0.011498	597	0.0264031	597	0.0277979	597	0.0152305	597	0.0288749	597	0.0163947	597	0.00612322	597	0.0245392	597	0.0302815	597	0.0137458	597	0.00810285	597	0.00127852	597	0.0177458	597	0.0196141	597	-0.00742177	597	0.0179524
596	-0.000103221	596	0.00902593	596	0.0197333	596	0.0143108	596	0.0143042	596	0.0206259	596	0.0131229	596	0.0232088	596	0.0118599	596	0.02656	596	0.027797	596	0.0151133	596	0.029113	596	0.0162512	596	0.00578898	596	0.024143	596	0.0298738	596	0.0138875	596	0.00930014	596	0.00112413	596	0.0188707	596	0.0195463	596	-0.00715938	596	0.0173778
595	-0.000784981	595	0.00832189	595	0.0195761	595	0.0139622	595	0.0145021	595	0.0200671	595	0.0119136	595	0.0239099	595	0.0111812	595	0.0254573	595	0.0284587	595	0.0150307	595	0.0289906	595	0.0162614	595	0.00606058	595	0.024145	595	0.0295274	595	0.0134547	595	0.00801849	595	0.00107054	595	0.0184371	595	0.0196162	595	-0.0079204	595	0.0172521
594	0.000127352	594	0.00957294	594	0.0199842	594	0.0149304	594	0.0150151	594	0.0209764	594	0.0127519	594	0.0236084	594	0.0118802	594	0.0263853	594	0.0280709	594	0.0152991	594	0.0285206	594	0.0156204	594	0.0059352	594	0.0247997	594	0.0297351	594	0.0137434	594	0.00859698	594	0.00171429	594	0.0185156	594	0.0205397	594	-0.00707137	594	0.0175362
593	0.000170933	593	0.00927103	593	0.0199334	593	0.014097	593	0.0144834	593	0.0209274	593	0.0131513	593	0.0238829	593	0.0114169	593	0.0263617	593	0.0279533	593	0.0161008	593	0.0293248	593	0.0162483	593	0.00576154	593	0.0241819	593	0.0301385	593	0.0143762	593	0.00895658	593	0.00184326	593	0.018642	593	0.0197311	593	-0.00722288	593	0.0178687
592	0.000854611	592	0.008878	592	0.0202907	592	0.0145652	592	0.0146121	592	0.0204305	592	0.0139644	592	0.0239986	592	0.0118403	592	0.0264948	592	0.0282146	592	0.0157773	592	0.0292485	592	0.0167792	592	0.00669505	592	0.0246784	592	0.0300836	592	0.0139239	592	0.00837049	592	0.00233252	592	0.0185783	592	0.0199533	592	-0.00661582	592	0.018042
591	0.000514659	591	0.00941414	591	0.0200904	591	0.0152836	591	0.0149343	591	0.0202533	591	0.0134017	591	0.0242011	591	0.0111561	591	0.026849	591	0.0283632	591	0.0160778	591	0.029309	591	0.0169058	591	0.00642689	591	0.0246472	591	0.0305135	591	0.0150018	591	0.00939356	591	0.00265161	591	0.0190033	591	0.0207034	591	-0.00664621	591	0.0182519
590	0.000570072	590	0.00934531	590	0.020719	590	0.0148328	590	0.0144299	590	0.0209485	590	0.0122377	590	0.0236159	590	0.0119756	590	0.0266829	590	0.0284881	590	0.0159908	590	0.0293076	590	0.0166787	590	0.00674495	590	0.0251418	590	0.030808	590	0.0146698	590	0.00904017	590	0.00246441	590	0.0187658	590	0.0203505	590	-0.00692098	590	0.0186274
589	0.000624715	589	0.00961528	589	0.0201755	589	0.0148077	589	0.0154864	589	0.0208277	589	0.0132983	589	0.0235663	589	0.0120528	589	0.0265244	589	0.0281957	589	0.0161914	589	0.0292368	589	0.0172158	589	0.00715165	589	0.0251612	589	0.0307206	589	0.0146233	589	0.00957464	589	0.00227353	589	0.0195438	589	0.0203573	589	-0.00650903	589	0.018574
588	9.80412e-05	588	0.00983665	588	0.0205287	588	0.0151839	588	0.0158674	588	0.0208126	588	0.0135272	588	0.0239691	588	0.012181	588	0.0266461	588	0.0289578	588	0.0159801	588	0.0291561	588	0.0166133	588	0.00676519	588	0.025466	588	0.0300357	588	0.0141358	588	0.00913166	588	0.00262137	588	0.0194571	588	0.0202638	588	-0.00620072	588	0.0188445
587	0.000160963	587	0.00827492	587	0.019511	587	0.0143225	587	0.0146853	587	0.0203536	587	0.0129205	587	0.0241134	587	0.0107368	587	0.0261068	587	0.0282241	587	0.0157278	587	0.0295131	587	0.0169741	587	0.00600467	587	0.0249868	587	0.0301902	587	0.0146243	587	0.00915077	587	0.00225284	587	0.0189079	587	0.020039	587	-0.00660327	587	0.0181189
586	-0.000526874	586	0.00934034	586	0.0202378	586	0.0142632	586	0.0142162	586	0.0208159	586	0.0129384	586	0.023798	586	0.011478	586	0.0269968	586	0.0276673	586	0.0152533	586	0.0292358	586	0.0164491	586	0.00691406	586	0.0249112	586	0.0298874	586	0.0143912	586	0.00877711	586	0.00265916	586	0.0185854	586	0.0212639	586	-0.00640064	586	0.0178141
585	-0.000289257	585	0.00930242	585	0.0199733	585	0.0144812	585	0.0147466	585	0.0211182	585	0.01353	585	0.0235196	585	0.0119069	585	0.0261873	585	0.0276871	585	0.0156017	585	0.02974	585	0.0170764	585	0.00664453	585	0.0243468	585	0.0303626	585	0.0144326	585	0.00980614	585	0.00263043	585	0.0191859	585	0.0214028	585	-0.00617275	585	0.0190133
584	-0.000394892	584	0.00847614	584	0.0195912	584	0.0131641	584	0.0138005	584	0.0197752	584	0.0122535	584	0.0226734	584	0.0114842	584	0.0252957	584	0.0280195	584	0.0149912	584	0.0289805	584	0.0159592	584	0.00541298	584	0.0239064	584	0.029589	584	0.0144511	584	0.0086454	584	0.0022302	584	0.0185595	584	0.0198709	584	-0.0074489	584	0.0181075
583	-0.000425874	583	0.00931051	583	0.0201617	583	0.0142841	583	0.0154074	583	0.0204403	583	0.0134266	583	0.0246434	583	0.0125137	583	0.0259725	583	0.0282485	583	0.0156118	583	0.0301011	583	0.0163363	583	0.00629547	583	0.0250423	583	0.0308166	583	0.0151249	583	0.0090096	583	0.00261371	583	0.0192734	583	0.0212741	583	-0.00570961	583	0.0185483
582	-7.43899e-05	582	0.00884157	582	0.0196377	582	0.014654	582	0.015032	582	0.0203586	582	0.0131841	582	0.0228592	582	0.0115305	582	0.0265125	582	0.0280648	582	0.0158735	582	0.0295018	582	0.0167508	582	0.00631294	582	0.024923	582	0.030576	582	0.0148421	582	0.00933698	582	0.00274248	582	0.0193862	582	0.0210489	582	-0.00617658	582	0.0196262
581	-0.000283411	581	0.0079188	581	0.0198857	581	0.0133069	581	0.0146351	581	0.0206505	581	0.012788	581	0.0235667	581	0.0111612	581	0.0262603	581	0.0282991	581	0.0153485	581	0.0289784	581	0.0163895	581	0.00685873	581	0.0248449	581	0.030669	581	0.0147494	581	0.00916248	581	0.00239231	581	0.0188979	581	0.0207021	581	-0.00593442	581	0.0184158
580	0.00047195	580	0.00960269	580	0.0206838	580	0.0151997	580	0.0154015	580	0.0206978	580	0.0131296	580	0.0244134	580	0.0126955	580	0.0265752	580	0.0288138	580	0.0164186	580	0.0300202	580	0.0176733	580	0.00717434	580	0.0256737	580	0.0312657	580	0.0158518	580	0.0105949	580	0.00339396	580	0.0208295	580	0.0222661	580	-0.00469187	580	0.0195142
579	-0.000916018	579	0.00796658	579	0.0190684	579	0.0130768	579	0.0138892	579	0.0196893	579	0.0122346	579	0.0221889	579	0.0106733	579	0.0253133	579	0.0270999	579	0.0150253	579	0.0282989	579	0.0161085	579	0.00573906	579	0.0243928	579	0.0296012	579	0.0142353	579	0.00857567	579	0.00270325	579	0.0192035	579	0.0209917	579	-0.0055657	579	0.0182739
578	-9.35936e-05	578	0.00829719	578	0.019939	578	0.0140158	578	0.0140506	578	0.0201527	578	0.0119265	578	0.022895	578	0.0113697	578	0.0258019	578	0.0277378	578	0.0150575	578	0.0295712	578	0.0166488	578	0.00593171	578	0.0248682	578	0.0304089	578	0.0151127	578	0.00968246	578	0.0023813	578	0.0198505	578	0.0210301	578	-0.0054356	578	0.019363
577	6.13023e-05	577	0.00856976	577	0.0196385	577	0.0146525	577	0.0144334	577	0.0200201	577	0.0127564	577	0.0232557	577	0.011712	577	0.0263297	577	0.0284371	577	0.0151179	577	0.0290299	577	0.0167454	577	0.00690775	577	0.0252625	577	0.0309852	577	0.015429	577	0.0103928	577	0.00300538	577	0.0208074	577	0.0215753	577	-0.0038367	577	0.0197891
576	-8.14814e-05	576	0.00865472	576	0.0195398	576	0.0143712	576	0.0143634	576	0.0199304	576	0.0124596	576	0.0233075	576	0.0117455	576	0.0260397	576	0.0284593	576	0.0152794	576	0.0288186	576	0.016924	576	0.00672889	576	0.0251	576	0.0300313	576	0.0150515	576	0.0101016	576	0.00350357	576	0.020327	576	0.0218872	576	-0.00439077	576	0.0195285
575	8.03834e-05	575	0.00861443	575	0.0191173	575	0.0142493	575	0.0145717	575	0.0203138	575	0.0132976	575	0.0236191	575	0.0114679	575	0.0260502	575	0.0282007	575	0.0154841	575	0.0292134	575	0.0167239	575	0.00753775	575	0.0249883	575	0.0310454	575	0.0151556	575	0.0104202	575	0.00418353	575	0.0205124	575	0.0221246	575	-0.00398847	575	0.0202547
574	-0.00070389	574	0.00797578	574	0.0196433	574	0.0140337	574	0.0140476	574	0.0196896	574	0.0122148	574	0.0226956	574	0.0114896	574	0.025501	574	0.0274747	574	0.0150867	574	0.0290885	574	0.0160305	574	0.00703449	574	0.0243324	574	0.0306261	574	0.0148957	574	0.0102186	574	0.00350509	574	0.0199752	574	0.0223984	574	-0.00407172	574	0.0198447
573	0.000570513	573	0.00898512	573	0.0193444	573	0.0139692	573	0.0142879	573	0.0198561	573	0.0128336	573	0.0234092	573	0.0113279	573	0.0257288	573	0.0279993	573	0.0152676	573	0.0289952	573	0.0170036	573	0.00695978	573	0.0248136	573	0.0306087	573	0.0151287	573	0.0110353	573	0.00444558	573	0.020885	573	0.0223416	573	-0.00336731	573	0.0205616
572	0.000946204	572	0.0100832	572	0.0206086	572	0.0158169	572	0.0154206	572	0.0209999	572	0.0136717	572	0.0245791	572	0.0127022	572	0.0271625	572	0.0288946	572	0.0168613	572	0.0301122	572	0.0176935	572	0.00789355	572	0.0261702	572	0.0321049	572	0.0163561	572	0.0116198	572	0.00560588	572	0.0212906	572	0.0230839	572	-0.00271151	572	0.0209392
571	0.0012271	571	0.00994957	571	0.0208092	571	0.0150524	571	0.0153887	571	0.0208718	571	0.0138515	571	0.0242003	571	0.0128777	571	0.0269893	571	0.0292373	571	0.0175627	571	0.0294525	571	0.0185664	571	0.00879217	571	0.026431	571	0.0322269	571	0.0167923	571	0.0110405	571	0.00579291	571	0.0221129	571	0.0237185	571	-0.00311094	571	0.021497
570	-0.00037115	570	0.00886714	570	0.0201861	570	0.0142469	570	0.0152673	570	0.0199293	570	0.0126165	570	0.0235948	570	0.011851	570	0.0258247	570	0.0284385	570	0.0162034	570	0.0289364	570	0.0181602	570	0.00784157	570	0.0258198	570	0.0314792	570	0.0157994	570	0.0111066	570	0.00482684	570	0.0208945	570	0.0236573	570	-0.0029946	570	0.0209895
569	0.000587932	569	0.0101744	569	0.0205904	569	0.0157264	569	0.0158726	569	0.0209694	569	0.0143941	569	0.0250294	569	0.0129272	569	0.0277661	569	0.0297632	569	0.0172752	569	0.0305542	569	0.0190688	569	0.00840145	569	0.0268906	569	0.0333826	569	0.0174947	569	0.0130095	569	0.00652645	569	0.0229977	569	0.024869	569	-0.00137351	569	0.0222782
568	-0.000424116	568	0.0089639	568	0.0201006	568	0.0147921	568	0.0143256	568	0.0204005	568	0.0129321	568	0.0232571	568	0.0117756	568	0.0264417	568	0.0287326	568	0.0162251	568	0.030665	568	0.0180358	568	0.00802804	568	0.0261136	568	0.0317427	568	0.016435	568	0.011443	568	0.00495713	568	0.0220275	568	0.0243457	568	-0.00224487	568	0.0217729
567	0.00012686	567	0.00879629	567	0.0198137	567	0.0145338	567	0.0150543	567	0.0208025	567	0.0127815	567	0.0237804	567	0.0112725	567	0.026239	567	0.0296378	567	0.0163921	567	0.0304364	567	0.017581	567	0.00805085	567	0.0265531	567	0.032473	567	0.0164429	567	0.0116706	567	0.00531785	567	0.022467	567	0.024624	567	-0.00241743	567	0.023109
566	-0.000218681	566	0.0082054	566	0.0193905	566	0.0145029	566	0.0144487	566	0.0203367	566	0.0123569	566	0.0236906	566	0.0114319	566	0.0264912	566	0.0288096	566	0.0164728	566	0.0297739	566	0.0168484	566	0.00769394	566	0.0264426	566	0.0319679	566	0.015896	566	0.0116565	566	0.00523542	566	0.022222	566	0.0241659	566	-0.00283652	566	0.0225205
565	-0.000783482	565	0.00904485	565	0.0201293	565	0.0144068	565	0.0145287	565	0.0206926	565	0.0130993	565	0.0237954	565	0.0121439	565	0.0260897	565	0.0287071	565	0.0162143	565	0.0302127	565	0.0176146	565	0.00786239	565	0.0263953	565	0.0326867	565	0.0169702	565	0.0120649	565	0.00548284	565	0.0232297	565	0.0246133	565	-0.00132004	565	0.0226712
564	0.000673428	564	0.00919968	564	0.0206966	564	0.0150986	564	0.0154499	564	0.0211686	564	0.0138236	564	0.0239671	564	0.012201	564	0.0264374	564	0.0295475	564	0.0175159	564	0.0306499	564	0.017997	564	0.00864123	564	0.0273492	564	0.0340404	564	0.0177912	564	0.012957	564	0.00652729	564	0.0230428	564	0.0255309	564	-0.00104392	564	0.0229592
563	0.000709933	563	0.0093387	563	0.0199841	563	0.0144966	563	0.0151112	563	0.0210176	563	0.0133115	563	0.0242595	563	0.0124086	563	0.0269675	563	0.0294741	563	0.0171178	563	0.0308066	563	0.0184415	563	0.00817837	563	0.0276163	563	0.032743	563	0.0173044	563	0.0132878	563	0.00678815	563	0.0238427	563	0.0256959	563	-0.000994073	563	0.023899
562	0.000408258	562	0.00852326	562	0.0198005	562	0.0143772	562	0.01495	562	0.0208858	562	0.013299	562	0.0233789	562	0.0116422	562	0.0269125	562	0.029728	562	0.0165481	562	0.0307322	562	0.0182395	562	0.0085127	562	0.0274152	562	0.0332706	562	0.0176837	562	0.013194	562	0.00655238	562	0.0231908	562	0.0255464	562	-0.00061658	562	0.0234253
561	0.000468115	561	0.00879169	561	0.0199101	561	0.0149891	561	0.0153497	561	0.0208732	561	0.013598	561	0.023781	561	0.0127098	561	0.0267233	561	0.0299753	561	0.0173494	561	0.0305104	561	0.0188472	561	0.00870849	561	0.0273715	561	0.0339196	561	0.0179064	561	0.0126474	561	0.00664429	561	0.0237009	561	0.0262318	561	-0.000740432	561	0.0243573
560	0.000581737	560	0.00913922	560	0.0195453	560	0.0144969	560	0.0147237	560	0.0211978	560	0.0135471	560	0.0234433	560	0.0121246	560	0.0267935	560	0.0295202	560	0.016844	560	0.0309231	560	0.0187819	560	0.00852313	560	0.0270668	560	0.0336368	560	0.0183531	560	0.0133229	560	0.00707803	560	0.0242694	560	0.0263599	560	-0.000412582	560	0.0243818
559	-0.000400737	559	0.00915262	559	0.0195678	559	0.0145427	559	0.0150607	559	0.020708	559	0.0133762	559	0.023281	559	0.0123779	559	0.0270387	559	0.0290957	559	0.0167752	559	0.0304513	559	0.0184878	559	0.00886093	559	0.0270527	559	0.0337459	559	0.0175174	559	0.012575	559	0.00705711	559	0.0243622	559	0.0261233	559	-0.000262146	559	0.0244665
558	0.000726942	558	0.00912494	558	0.020116	558	0.0155769	558	0.0150296	558	0.0210058	558	0.0137663	558	0.0240992	558	0.0126549	558	0.0271265	558	0.030326	558	0.0173442	558	0.0309737	558	0.0197792	558	0.00985052	558	0.0275974	558	0.0338974	558	0.0186048	558	0.013558	558	0.00761019	558	0.0255366	558	0.0272728	558	0.000658831	558	0.0255674
557	-0.000396651	557	0.00865163	557	0.0199937	557	0.0146031	557	0.0150817	557	0.0206944	557	0.013305	557	0.0240228	557	0.0119031	557	0.0267896	557	0.0296026	557	0.0169494	557	0.0310402	557	0.0188663	557	0.00893092	557	0.0277329	557	0.0340398	557	0.0177493	557	0.0137043	557	0.00787781	557	0.0249545	557	0.027165	557	-6.0055e-06	557	0.0253691
556	-0.00061689	556	0.00815766	556	0.0189703	556	0.0135255	556	0.0140877	556	0.0199622	556	0.0127012	556	0.0230886	556	0.0115756	556	0.0254507	556	0.029548	556	0.0161375	556	0.0299081	556	0.0180684	556	0.00843003	556	0.0275136	556	0.033558	556	0.017658	556	0.013101	556	0.00686535	556	0.0243697	556	0.0265583	556	-0.000366908	556	0.0250894
555	-0.000564672	555	0.00866642	555	0.0195732	555	0.0144063	555	0.0145468	555	0.0204296	555	0.0127492	555	0.0235592	555	0.0122183	555	0.0264944	555	0.0299192	555	0.0170549	555	0.030756	555	0.0181623	555	0.00917925	555	0.0280915	555	0.0339005	555	0.0183463	555	0.0146329	555	0.00798711	555	0.0251635	555	0.0273204	555	0.000355275	555	0.0256233
554	0.000573442	554	0.00905624	554	0.0202895	554	0.0149198	554	0.0152812	554	0.0210612	554	0.0141937	554	0.024193	554	0.0123998	554	0.0269983	554	0.030081	554	0.0179609	554	0.0314307	554	0.0188243	554	0.00972547	554	0.02839	554	0.0345203	554	0.0193188	554	0.0147933	554	0.00884376	554	0.0260691	554	0.0282551	554	0.00148118	554	0.0264312
553	-0.000509241	553	0.00884376	553	0.0200096	553	0.0144439	553	0.0150351	553	0.0205448	553	0.0133662	553	0.0237365	553	0.0119057	553	0.0268212	553	0.029961	553	0.0175803	553	0.0316309	553	0.0187348	553	0.00897875	553	0.0277294	553	0.034312	553	0.0186538	553	0.0147893	553	0.00799505	553	0.025921	553	0.0281284	553	0.0013936	553	0.0265988
552	-2.66617e-05	552	0.00906198	552	0.0196069	552	0.0145277	552	0.0146795	552	0.0208442	552	0.0132848	552	0.0240833	552	0.0122048	552	0.0267832	552	0.0297535	552	0.0172502	552	0.0314264	552	0.0186325	552	0.00938695	552	0.0281378	552	0.0347434	552	0.019362	552	0.0148615	552	0.00880852	552	0.0263736	552	0.0285782	552	0.00210452	552	0.0260639
551	-0.00028874	551	0.00887346	551	0.0196876	551	0.0148349	551	0.0146947	551	0.0210475	551	0.0136286	551	0.0245755	551	0.0123001	551	0.0268545	551	0.0304195	551	0.0173164	551	0.0314978	551	0.0193483	551	0.0101697	551	0.0291586	551	0.0352785	551	0.0195297	551	0.0151067	551	0.00895243	551	0.0265418	551	0.0282623	551	0.00219604	551	0.0273085
550	5.16197e-05	550	0.00864271	550	0.0195516	550	0.0146541	550	0.0153191	550	0.0209835	550	0.0139434	550	0.0237523	550	0.012333	550	0.0270369	550	0.0300053	550	0.0179071	550	0.0311544	550	0.0192143	550	0.0097444	550	0.0285954	550	0.0352302	550	0.0193671	550	0.0155216	550	0.00910496	550	0.0267737	550	0.029485	550	0.00280652	550	0.0271869
549	-0.000643566	549	0.00876538	549	0.0199365	549	0.0146034	549	0.0144413	549	0.0202015	549	0.0130305	549	0.0244833	549	0.0118842	549	0.0264858	549	0.0298184	549	0.0171143	549	0.0315211	549	0.0196099	549	0.0097736	549	0.0286121	549	0.0346937	549	0.0199266	549	0.0152301	549	0.00929332	549	0.0268514	549	0.029218	549	0.00279042	549	0.0270931
548	-0.000453337	548	0.00808521	548	0.0199413	548	0.0144587	548	0.0149081	548	0.0206884	548	0.0129143	548	0.023805	548	0.0118926	548	0.026829	548	0.0293578	548	0.0173453	548	0.0315947	548	0.0187617	548	0.00912217	548	0.0294341	548	0.0352256	548	0.0195549	548	0.0151124	548	0.00934664	548	0.0271967	548	0.0291949	548	0.00304448	548	0.0272663
547	-0.000488194	547	0.00954061	547	0.0197609	547	0.0149772	547	0.014498	547	0.0213066	547	0.0139691	547	0.0244179	547	0.0129435	547	0.0275171	547	0.030551	547	0.0179133	547	0.0323209	547	0.0197743	547	0.010303	547	0.0290252	547	0.035397	547	0.0204227	547	0.0160385	547	0.0103361	547	0.0282594	547	0.030233	547	0.00315935	547	0.0287415
546	-0.000318022	546	0.00828228	546	0.020159	546	0.014177	546	0.0148621	546	0.0207998	546	0.0131187	546	0.0244515	546	0.0122045	546	0.0270786	546	0.0302124	546	0.018304	546	0.0321066	546	0.0199081	546	0.0104596	546	0.0289877	546	0.0354125	546	0.02005	546	0.015537	546	0.0101409	546	0.0277467	546	0.030597	546	0.00328401	546	0.0282627
545	-0.000416616	545	0.00828009	545	0.0200596	545	0.014687	545	0.0145882	545	0.0212161	545	0.0132211	545	0.0244068	545	0.0122788	545	0.0276433	545	0.0304856	545	0.0177334	545	0.0324952	545	0.0197412	545	0.0100714	545	0.0294172	545	0.0355813	545	0.0202548	545	0.0158065	545	0.00979815	545	0.0281827	545	0.0305478	545	0.00348907	545	0.0285427
544	-0.000626403	544	0.00862499	544	0.0200812	544	0.0141842	544	0.0146398	544	0.0207759	544	0.0131265	544	0.0239723	544	0.011818	544	0.0273753	544	0.0299908	544	0.0172578	544	0.0317992	544	0.019436	544	0.0097618	544	0.029022	544	0.0359425	544	0.0204912	544	0.0159755	544	0.0104518	544	0.0279735	544	0.0306789	544	0.00350754	544	0.0285656
543	0.000332995	543	0.00929353	543	0.0206411	543	0.0155847	543	0.0152827	543	0.0216988	543	0.01421	543	0.0250381	543	0.0128963	543	0.0280388	543	0.0307673	543	0.0187158	543	0.0329686	543	0.0200145	543	0.0104578	543	0.0308474	543	0.0366368	543	0.0215089	543	0.0170427	543	0.0112046	543	0.0289126	543	0.0309243	543	0.0047154	543	0.0290377
542	-0.000468542	542	0.0086261	542	0.0202748	542	0.0145573	542	0.0148203	542	0.020458	542	0.0138294	542	0.0248039	542	0.0124543	542	0.0279043	542	0.030901	542	0.0182321	542	0.0324322	542	0.0198717	542	0.0107601	542	0.0293899	542	0.0362207	542	0.0210712	542	0.0169351	542	0.0112911	542	0.0288484	542	0.0316253	542	0.00432464	542	0.0296769
541	-0.000147887	541	0.00885671	541	0.0207444	541	0.0151619	541	0.0148826	541	0.0212928	541	0.0139189	541	0.0243394	541	0.0126828	541	0.0281121	541	0.0311753	541	0.0182628	541	0.0332353	541	0.0200138	541	0.0106824	541	0.0302131	541	0.0371413	541	0.0213649	541	0.0173427	541	0.0112304	541	0.0294895	541	0.0316925	541	0.0050184	541	0.030223
540	0.000240211	540	0.00864759	540	0.0206489	540	0.0147702	540	0.0151775	540	0.0213714	540	0.0140412	540	0.0250588	540	0.0127528	540	0.0282056	540	0.0316611	540	0.0182986	540	0.0328975	540	0.0204866	540	0.0110224	540	0.0307446	540	0.0368918	540	0.0218212	540	0.0170603	540	0.0115811	540	0.0298428	540	0.0319483	540	0.00494066	540	0.0307848
539	-0.000605878	539	0.00861102	539	0.0202176	539	0.0145749	539	0.014742	539	0.020789	539	0.0134364	539	0.0245825	539	0.0125639	539	0.0278609	539	0.0307151	539	0.0177605	539	0.0325792	539	0.0197396	539	0.0103661	539	0.0299121	539	0.037249	539	0.0214542	539	0.0168895	539	0.0111986	539	0.0296518	539	0.0318857	539	0.0049061	539	0.0301627
538	-0.000512809	538	0.00922919	538	0.020424	538	0.0152004	538	0.014965	538	0.0216043	538	0.0141439	538	0.0254596	538	0.012901	538	0.0286763	538	0.0311342	538	0.0185814	538	0.0330332	538	0.0204101	538	0.0112208	538	0.0311465	538	0.0371165	538	0.0218259	538	0.0176234	538	0.0122152	538	0.0303661	538	0.0328688	538	0.0056385	538	0.0311465
537	-0.000395875	537	0.00886498	537	0.0211531	537	0.0150206	537	0.0153927	537	0.0214311	537	0.014677	537	0.0252983	537	0.0132502	537	0.028333	537	0.0308247	537	0.0184456	537	0.0337213	537	0.0207891	537	0.0108425	537	0.0312328	537	0.037544	537	0.0217846	537	0.0178405	537	0.0122169	537	0.0306366	537	0.0331226	537	0.00596583	537	0.0312055
536	4.89013e-05	536	0.00861675	536	0.0209195	536	0.0148198	536	0.0155621	536	0.0217417	536	0.0143824	536	0.0251913	536	0.0130001	536	0.0284565	536	0.0312284	536	0.0186446	536	0.0330093	536	0.0207701	536	0.0116125	536	0.0311848	536	0.038014	536	0.0221646	536	0.0182487	536	0.0125796	536	0.0308451	536	0.0331099	536	0.00608651	536	0.0316112
535	0.00022796	535	0.00909449	535	0.0206769	535	0.0157256	535	0.0157995	535	0.0218129	535	0.0145109	535	0.0251042	535	0.013433	535	0.0290626	535	0.0314534	535	0.0188767	535	0.0340129	535	0.0214619	535	0.0113364	535	0.0314534	535	0.03864	535	0.02293	535	0.0186626	535	0.0126077	535	0.031146	535	0.0335952	535	0.00608336	535	0.032349
534	8.33867e-05	534	0.00937465	534	0.0213449	534	0.0153809	534	0.0155895	534	0.0221101	534	0.0143088	534	0.0255747	534	0.0133119	534	0.0293505	534	0.0314881	534	0.0193622	534	0.0341597	534	0.0209479	534	0.011421	534	0.0317635	534	0.0385683	534	0.0228891	534	0.0187474	534	0.0132213	534	0.0315646	534	0.0343786	534	0.0070252	534	0.0323276
533	0.00049758	533	0.00975624	533	0.0212735	533	0.0153113	533	0.0158782	533	0.021928	533	0.0146112	533	0.0259887	533	0.013074	533	0.0285621	533	0.032003	533	0.0191096	533	0.0338826	533	0.0218558	533	0.0120256	533	0.0316008	533	0.0386093	533	0.0230584	533	0.018381	533	0.0132896	533	0.0316775	533	0.0346539	533	0.00763524	533	0.0328922
532	-0.000104567	532	0.0095247	532	0.0208464	532	0.0151987	532	0.0152631	532	0.0216543	532	0.0137289	532	0.0250889	532	0.013135	532	0.0289661	532	0.0312175	532	0.0186362	532	0.0333902	532	0.0211158	532	0.0116285	532	0.0315227	532	0.0383847	532	0.0226486	532	0.0182497	532	0.0130482	532	0.0317869	532	0.0340527	532	0.00651189	532	0.0326035
531	-0.000155857	531	0.00907768	531	0.0209612	531	0.0156211	531	0.0152435	531	0.0217285	531	0.0144324	531	0.0250502	531	0.0133939	531	0.0286965	531	0.0314092	531	0.0189136	531	0.0339591	531	0.0214929	531	0.0113196	531	0.0316806	531	0.0385861	531	0.0232701	531	0.019293	531	0.012856	531	0.0318833	531	0.0343547	531	0.00659635	531	0.03286
530	-0.000222355	530	0.00938978	530	0.021291	530	0.01519	530	0.0157727	530	0.0222747	530	0.0143978	530	0.0256782	530	0.0133249	530	0.0294177	530	0.0319482	530	0.0191442	530	0.0338187	530	0.0220613	530	0.0120974	530	0.0321296	530	0.0391889	530	0.0234363	530	0.0192312	530	0.0135294	530	0.0324684	530	0.0351471	530	0.00795442	530	0.0333342
529	0.000345145	529	0.00950449	529	0.0212212	529	0.0160634	529	0.0165202	529	0.0222651	529	0.0151834	529	0.0264758	529	0.0141729	529	0.0293689	529	0.032739	529	0.0202314	529	0.0350484	529	0.0220474	529	0.0123169	529	0.0324627	529	0.0397911	529	0.0239221	529	0.0200368	529	0.0143484	529	0.0329342	529	0.0355699	529	0.00781192	529	0.0340861
528	2.66893e-05	528	0.00901219	528	0.0210686	528	0.0153764	528	0.0153099	528	0.0220961	528	0.0143498	528	0.025891	528	0.0130002	528	0.0295422	528	0.0324033	528	0.0191754	528	0.0342643	528	0.0214351	528	0.0115439	528	0.0319459	528	0.0395281	528	0.0232239	528	0.0193653	528	0.0138518	528	0.0319833	528	0.0357094	528	0.00731948	528	0.033278
527	-0.000499364	527	0.00915669	527	0.020581	527	0.0150486	527	0.0152567	527	0.0216302	527	0.0141873	527	0.0253433	527	0.0132311	527	0.0287159	527	0.0317067	527	0.0188606	527	0.0341291	527	0.0210737	527	0.0111904	527	0.0323324	527	0.0386848	527	0.022762	527	0.0193103	527	0.0131813	527	0.0323515	527	0.0353198	527	0.0073636	527	0.0332999
526	0.00016609	526	0.00937359	526	0.0214379	526	0.0155185	526	0.0155431	526	0.0219261	526	0.0142597	526	0.0259804	526	0.0132633	526	0.0295995	526	0.0326813	526	0.0198389	526	0.0351153	526	0.0217615	526	0.0122174	526	0.0325603	526	0.0397134	526	0.0240703	526	0.0201637	526	0.014734	526	0.0334386	526	0.0366946	526	0.0083107	526	0.0344924
525	-0.000367425	525	0.00915833	525	0.0208998	525	0.0151252	525	0.0155758	525	0.0218677	525	0.0143107	525	0.0255148	525	0.0130977	525	0.0297098	525	0.0319518	525	0.0196674	525	0.0345276	525	0.021431	525	0.0118335	525	0.0327194	525	0.0391768	525	0.0237209	525	0.0203478	525	0.0139294	525	0.0330998	525	0.035907	525	0.00838015	525	0.0345986
524	-0.000274512	524	0.00915675	524	0.0208376	524	0.015708	524	0.0154146	524	0.0220411	524	0.0143835	524	0.0259424	524	0.0132256	524	0.0295152	524	0.0318489	524	0.0195028	524	0.0344836	524	0.0220263	524	0.0117719	524	0.0325164	524	0.0392302	524	0.023792	524	0.0205867	524	0.0143418	524	0.0334252	524	0.0363597	524	0.00819124	524	0.0346316
523	-0.000322989	523	0.00931747	523	0.0205631	523	0.0151149	523	0.0155502	523	0.0218195	523	0.0146659	523	0.0262277	523	0.0127459	523	0.0293016	523	0.0318459	523	0.0192627	523	0.0345596	523	0.021768	523	0.0119452	523	0.032681	523	0.0394492	523	0.0244655	523	0.0198329	523	0.0145545	523	0.0332583	523	0.0365139	523	0.00861409	523	0.0346883
522	-0.000320091	522	0.00941903	522	0.021175	522	0.0156946	522	0.0156198	522	0.0216478	522	0.0147099	522	0.0261876	522	0.0133147	522	0.0296684	522	0.0332062	522	0.0198057	522	0.0357942	522	0.0221059	522	0.0122119	522	0.0334964	522	0.040246	522	0.0241568	522	0.0199916	522	0.0149767	522	0.0342376	522	0.0369949	522	0.00878641	522	0.0348733
521	-0.00046337	521	0.00870081	521	0.0209568	521	0.015498	521	0.0154497	521	0.0220931	521	0.0141111	521	0.0260672	521	0.0134423	521	0.0295197	521	0.0323594	521	0.0199382	521	0.0354866	521	0.0225284	521	0.0123215	521	0.0329369	521	0.0402221	521	0.0243262	521	0.0206931	521	0.0150069	521	0.0340373	521	0.036981	521	0.00866357	521	0.034738
520	-0.000646357	520	0.00889277	520	0.020876	520	0.0154116	520	0.0153131	520	0.021773	520	0.0140294	520	0.0257951	520	0.0134453	520	0.0290138	520	0.0324138	520	0.0197508	520	0.0347374	520	0.0222544	520	0.0126297	520	0.0333222	520	0.039961	520	0.0243444	520	0.0208029	520	0.0144249	520	0.0345725	520	0.0374571	520	0.00915019	520	0.0351184
519	-0.000955951	519	0.00837757	519	0.020998	519	0.0149633	519	0.0152331	519	0.0219627	519	0.0143788	519	0.0249007	519	0.013277	519	0.0293148	519	0.0318879	519	0.0187779	519	0.035056	519	0.0213478	519	0.0121181	519	0.0324172	519	0.0397575	519	0.0233303	519	0.0201934	519	0.0148819	519	0.0336848	519	0.0369965	519	0.008454	519	0.0348588
518	-0.000570824	518	0.00880308	518	0.0209667	518	0.0151698	518	0.0159525	518	0.0223643	518	0.0143749	518	0.0261496	518	0.0131905	518	0.0300964	518	0.0324266	518	0.0198793	518	0.0350071	518	0.0221674	518	0.0124055	518	0.0331612	518	0.0408352	518	0.024794	518	0.0205678	518	0.0153196	518	0.0341952	518	0.0372841	518	0.00891425	518	0.0358391
517	-3.56176e-05	517	0.00916946	517	0.0215269	517	0.015606	517	0.0165302	517	0.0224591	517	0.014783	517	0.0269007	517	0.0136373	517	0.0299646	517	0.0329359	517	0.0201047	517	0.0355627	517	0.0222748	517	0.0133838	517	0.0338058	517	0.0411722	517	0.0253769	517	0.0214606	517	0.0156325	517	0.0352123	517	0.0374147	517	0.00926174	517	0.0359271
516	-0.000104567	516	0.0101789	516	0.0223133	516	0.0162464	516	0.0163722	516	0.0233331	516	0.015481	516	0.0273366	516	0.0142082	516	0.0306068	516	0.0333733	516	0.0208173	516	0.0360943	516	0.0229554	516	0.0127816	516	0.034668	516	0.0413883	516	0.0257851	516	0.0218548	516	0.0160182	516	0.0355914	516	0.0381577	516	0.0101849	516	0.0368358
515	-2.84745e-06	515	0.00932458	515	0.021732	515	0.0161722	515	0.01581	515	0.0222481	515	0.0147065	515	0.0260913	515	0.0133262	515	0.0302207	515	0.032753	515	0.0199419	515	0.03592	515	0.0226253	515	0.0128802	515	0.0336972	515	0.0414931	515	0.0250717	515	0.0212581	515	0.0159888	515	0.0355926	515	0.0382392	515	0.00941607	515	0.0364758
514	-0.000166467	514	0.00910972	514	0.0213522	514	0.0155771	514	0.0163625	514	0.0224307	514	0.0147438	514	0.0263853	514	0.0131941	514	0.0301715	514	0.0332661	514	0.0196617	514	0.035872	514	0.0225634	514	0.0123894	514	0.0335434	514	0.0413154	514	0.0256418	514	0.0213336	514	0.0150675	514	0.0353154	514	0.0379804	514	0.00961306	514	0.0368356
513	-0.000661917	513	0.00962243	513	0.0221294	513	0.015654	513	0.0158709	513	0.0230501	513	0.014938	513	0.0263842	513	0.0137455	513	0.0307788	513	0.0335001	513	0.0204238	513	0.0362147	513	0.0222876	513	0.012778	513	0.0335499	513	0.0415294	513	0.0256326	513	0.0215093	513	0.0157579	513	0.0347778	513	0.038274	513	0.00991511	513	0.0374829
512	-0.000113573	512	0.00949102	512	0.0220002	512	0.0164526	512	0.0162788	512	0.0230878	512	0.0151754	512	0.0270909	512	0.0136951	512	0.0308543	512	0.0337665	512	0.0207374	512	0.0359727	512	0.022725	512	0.0128164	512	0.0345782	512	0.0414273	512	0.0262672	512	0.0219421	512	0.0162009	512	0.0356989	512	0.038937	512	0.0103043	512	0.037025
511	1.30726e-05	511	0.00981914	511	0.0221792	511	0.0160974	511	0.0167333	511	0.0230324	511	0.0153908	511	0.0273181	511	0.0143626	511	0.0308866	511	0.0341973	511	0.0211477	511	0.0362751	511	0.0233409	511	0.0132951	511	0.0350222	511	0.041885	511	0.0262406	511	0.0220297	511	0.0160283	511	0.0365184	511	0.0388611	511	0.010246	511	0.0372314
510	-0.0002593	510	0.00959435	510	0.021756	510	0.0160933	510	0.0157694	510	0.0230388	510	0.0148946	510	0.026598	510	0.0135734	510	0.0299467	510	0.0331151	510	0.0206284	510	0.0357493	510	0.0227461	510	0.012968	510	0.0336418	510	0.0415728	510	0.0256115	510	0.0220805	510	0.0158053	510	0.0359941	510	0.0389858	510	0.010298	510	0.0371304
509	-0.000615546	509	0.00924543	509	0.0216337	509	0.0155112	509	0.0164077	509	0.0228082	509	0.014411	509	0.0266598	509	0.0137488	509	0.0297025	509	0.0328668	509	0.0197932	509	0.0361001	509	0.0226083	509	0.0130775	509	0.0336989	509	0.0410532	509	0.0251785	509	0.0215545	509	0.0159648	509	0.0355722	509	0.0387822	509	0.010064	509	0.0367071
508	-3.49964e-05	508	0.00968251	508	0.0224438	508	0.0157866	508	0.0163884	508	0.0235035	508	0.0152885	508	0.0269919	508	0.0139547	508	0.0303837	508	0.033456	508	0.0205118	508	0.0362926	508	0.0229836	508	0.01311	508	0.0348221	508	0.0418691	508	0.0260099	508	0.022201	508	0.0166195	508	0.0361091	508	0.039034	508	0.0105976	508	0.0373024
507	-0.000327955	507	0.00976331	507	0.0218627	507	0.016075	507	0.0164724	507	0.023121	507	0.0155546	507	0.0265991	507	0.0137223	507	0.0308069	507	0.0331931	507	0.0207213	507	0.0362883	507	0.0231927	507	0.0135462	507	0.03504	507	0.042015	507	0.0262359	507	0.0223345	507	0.0164355	507	0.0359759	507	0.0398038	507	0.0103809	507	0.0377295
506	0.000518883	506	0.0101514	506	0.0227493	506	0.0165576	506	0.0168568	506	0.0234376	506	0.0150035	506	0.0273191	506	0.0141532	506	0.031146	506	0.0338683	506	0.0211839	506	0.0367141	506	0.0236647	506	0.013909	506	0.0352023	506	0.0426379	506	0.0261193	506	0.0230594	506	0.0167084	506	0.0365836	506	0.0402832	506	0.0106569	506	0.0380747
505	-0.000180595	505	0.00996233	505	0.0221404	505	0.0159837	505	0.0158548	505	0.0230473	505	0.0148509	505	0.0263587	505	0.0136076	505	0.0306314	505	0.0332496	505	0.0203049	505	0.036087	505	0.0228405	505	0.013338	505	0.0347415	505	0.0422671	505	0.0258817	505	0.0226364	505	0.0162067	505	0.0361464	505	0.0401836	505	0.00963913	505	0.0373191
504	0.00050805	504	0.00978724	504	0.022656	504	0.0167742	504	0.0169866	504	0.0239656	504	0.0156663	504	0.0275405	504	0.0144376	504	0.0314809	504	0.0343883	504	0.0215466	504	0.0370169	504	0.0238647	504	0.0135605	504	0.0356912	504	0.0425489	504	0.0266095	504	0.0227595	504	0.0174479	504	0.0374917	504	0.039531	504	0.0118428	504	0.0382904
503	-0.00061839	503	0.00976214	503	0.0219632	503	0.0155949	503	0.0161121	503	0.0227787	503	0.0148029	503	0.0270988	503	0.0137076	503	0.0304538	503	0.0342581	503	0.0207405	503	0.0365747	503	0.0233886	503	0.0131414	503	0.0348201	503	0.0423987	503	0.02559	503	0.0221188	503	0.0166918	503	0.0369406	503	0.0400436	503	0.0107231	503	0.0374281
502	0.000574919	502	0.00996856	502	0.023073	502	0.0165067	502	0.0175448	502	0.0240238	502	0.0156956	502	0.0281452	502	0.0144503	502	0.032027	502	0.0345827	502	0.0216339	502	0.037522	502	0.0234658	502	0.0139974	502	0.0353674	502	0.0430357	502	0.0270137	502	0.0229188	502	0.0176027	502	0.0378661	502	0.041142	502	0.01143	502	0.0390237
501	3.76139e-05	501	0.00992936	501	0.0226814	501	0.0164935	501	0.0162315	501	0.0235911	501	0.0154321	501	0.0278012	501	0.0149149	501	0.0310828	501	0.0346446	501	0.0208111	501	0.0368861	501	0.0238581	501	0.0134863	501	0.0352443	501	0.0421998	501	0.0259755	501	0.0228059	501	0.0167382	501	0.0375504	501	0.0408888	501	0.0112135	501	0.0385066
500	-0.000289723	500	0.0092692	500	0.0224862	500	0.0160373	500	0.0164097	500	0.0235187	500	0.0152252	500	0.0274908	500	0.0142089	500	0.0308744	500	0.0339237	500	0.0213056	500	0.037512	500	0.0236222	500	0.0133984	500	0.0353297	500	0.0429819	500	0.0261376	500	0.0224863	500	0.0167112	500	0.0372965	500	0.0405445	500	0.0109241	500	0.0390401
499	-0.000316677	499	0.00948896	499	0.0225805	499	0.0161392	499	0.0167166	499	0.0235919	499	0.0146228	499	0.0272308	499	0.0141161	499	0.0313162	499	0.0343788	499	0.020877	499	0.0370379	499	0.0233735	499	0.0133213	499	0.0355188	499	0.0425944	499	0.0259849	499	0.0225908	499	0.0168123	499	0.0376114	499	0.0408455	499	0.0114484	499	0.0387811
498	-0.000610118	498	0.0100479	498	0.0224085	498	0.0161661	498	0.0168739	498	0.023686	498	0.0157097	498	0.0273865	498	0.0143158	498	0.031774	498	0.0348035	498	0.0206995	498	0.0371781	498	0.0233648	498	0.0134747	498	0.0355266	498	0.0431755	498	0.0265405	498	0.0223773	498	0.0168442	498	0.0369807	498	0.0411713	498	0.0111374	498	0.0390845
497	-0.00019022	497	0.00988778	497	0.0229244	497	0.016611	497	0.0167068	497	0.0234485	497	0.0153058	497	0.0273073	497	0.0137225	497	0.031427	497	0.0346525	497	0.0206958	497	0.0373578	497	0.0233865	497	0.0132841	497	0.0352636	497	0.043079	497	0.0259321	497	0.022575	497	0.0165906	497	0.0379694	497	0.0410409	497	0.0108257	497	0.0388412
496	5.38979e-05	496	0.00988929	496	0.0228981	496	0.0166832	496	0.0165498	496	0.0231646	496	0.0149528	496	0.0272895	496	0.0138472	496	0.0317105	496	0.0344607	496	0.0214302	496	0.0376175	496	0.0237179	496	0.0132955	496	0.0351312	496	0.0434903	496	0.026517	496	0.0228571	496	0.0165353	496	0.0374701	496	0.0408597	496	0.0105402	496	0.0391527
495	-9.56122e-05	495	0.00996848	495	0.0229764	495	0.0157596	495	0.0169812	495	0.0228641	495	0.0153592	495	0.0274891	495	0.014295	495	0.0313445	495	0.0348923	495	0.0211881	495	0.0382188	495	0.024029	495	0.0135453	495	0.0359531	495	0.0433213	495	0.0266362	495	0.022711	495	0.0172938	495	0.0380166	495	0.0409881	495	0.0110862	495	0.0391171
494	0.000291056	494	0.00980657	494	0.0229253	494	0.0166697	494	0.0166067	494	0.0242293	494	0.0157776	494	0.0283535	494	0.0147021	494	0.0322461	494	0.0347425	494	0.0212357	494	0.0378753	494	0.0244012	494	0.0130955	494	0.0356651	494	0.0437027	494	0.0270574	494	0.0231288	494	0.0170899	494	0.038016	494	0.0410742	494	0.0112381	494	0.039421
493	-0.000334991	493	0.0102058	493	0.0229946	493	0.0166256	493	0.0177767	493	0.0240607	493	0.0155864	493	0.028304	493	0.0145197	493	0.0319536	493	0.0351677	493	0.0216449	493	0.0379714	493	0.0233703	493	0.0132862	493	0.0359159	493	0.0432225	493	0.0270119	493	0.0228628	493	0.0169086	493	0.0382014	493	0.0409458	493	0.011037	493	0.0395119
492	-0.000439528	492	0.00999173	492	0.0232766	492	0.0166238	492	0.0168687	492	0.0245222	492	0.0154027	492	0.0285078	492	0.0148991	492	0.0323157	492	0.03499	492	0.0213493	492	0.0384247	492	0.0240149	492	0.0130181	492	0.0361694	492	0.0437717	492	0.026633	492	0.0235803	492	0.0172483	492	0.0381754	492	0.0416297	492	0.0106374	492	0.0395881
491	-0.00102382	491	0.00883975	491	0.0224415	491	0.0163117	491	0.016017	491	0.0239338	491	0.0146426	491	0.0278327	491	0.0145278	491	0.0318768	491	0.0346341	491	0.0210932	491	0.0377126	491	0.0227641	491	0.0126233	491	0.0350301	491	0.04323	491	0.0263925	491	0.0222297	491	0.016036	491	0.037855	491	0.0413356	491	0.00965946	491	0.0390582
490	0.000273286	490	0.0106951	490	0.0238067	490	0.017119	490	0.0177382	490	0.024801	490	0.0156486	490	0.0291063	490	0.0149393	490	0.0330545	490	0.0362559	490	0.0215756	490	0.0380753	490	0.0239372	490	0.0141641	490	0.0369858	490	0.0437475	490	0.0271845	490	0.0230541	490	0.0178487	490	0.0388948	490	0.0418295	490	0.0112593	490	0.0394612
489	-0.000683628	489	0.00989321	489	0.023858	489	0.0169722	489	0.0177546	489	0.0242889	489	0.015316	489	0.0280664	489	0.0143157	489	0.0328723	489	0.0352214	489	0.0212946	489	0.0380829	489	0.0231888	489	0.01302	489	0.0362377	489	0.0440201	489	0.0269268	489	0.0229586	489	0.01673	489	0.0377282	489	0.0417981	489	0.0104937	489	0.0394719
488	-0.00106189	488	0.00955368	488	0.0231896	488	0.0163642	488	0.0166485	488	0.0239464	488	0.0145824	488	0.0283234	488	0.0141914	488	0.032278	488	0.0353357	488	0.0202126	488	0.0379119	488	0.0230006	488	0.0123848	488	0.0356151	488	0.043602	488	0.0259307	488	0.0219164	488	0.0155917	488	0.0375796	488	0.0407735	488	0.00971298	488	0.0384651
487	-0.000175937	487	0.00978462	487	0.0234264	487	0.0170448	487	0.0177174	487	0.0240915	487	0.0160416	487	0.0291874	487	0.0141689	487	0.0319875	487	0.0356419	487	0.0207666	487	0.0384973	487	0.0233277	487	0.0128835	487	0.0361745	487	0.0438963	487	0.0271842	487	0.022039	487	0.0163555	487	0.0376457	487	0.0412543	487	0.00993428	487	0.0394062
486	-0.000273115	486	0.0100888	486	0.0236931	486	0.0168989	486	0.0173694	486	0.0245358	486	0.0155141	486	0.0286161	486	0.0148447	486	0.0322695	486	0.0353989	486	0.0213739	486	0.0385299	486	0.023525	486	0.012327	486	0.0362421	486	0.0443539	486	0.0266447	486	0.0223684	486	0.0158823	486	0.038086	486	0.0414305	486	0.00926079	486	0.0393096
485	0.000131055	485	0.00968188	485	0.023067	485	0.0175505	485	0.0170316	485	0.0247752	485	0.0155979	485	0.0281604	485	0.0144691	485	0.032354	485	0.0355446	485	0.0209935	485	0.0381086	485	0.0232251	485	0.0123118	485	0.0359922	485	0.0434868	485	0.0257767	485	0.0220425	485	0.0158129	485	0.0373856	485	0.0406577	485	0.00918469	485	0.0385047
484	-0.000241656	484	0.0104227	484	0.0238754	484	0.0170463	484	0.0176613	484	0.0249871	484	0.0154858	484	0.0287642	484	0.0144677	484	0.0322897	484	0.0357964	484	0.0214075	484	0.0389787	484	0.0230672	484	0.0117861	484	0.0358304	484	0.043533	484	0.0254671	484	0.0213939	484	0.0151969	484	0.0373008	484	0.0414986	484	0.00901729	484	0.0387243
483	5.20857e-05	483	0.0104836	483	0.0240344	483	0.0184598	483	0.0182871	483	0.0249315	483	0.0161765	483	0.0296256	483	0.0148634	483	0.0330261	483	0.0357999	483	0.0215321	483	0.0383632	483	0.0237968	483	0.011916	483	0.0354532	483	0.0438256	483	0.0259876	483	0.021861	483	0.0155517	483	0.0373852	483	0.0414802	483	0.00879412	483	0.0386671
482	4.55358e-05	482	0.0105796	482	0.0243974	482	0.0177458	482	0.0176209	482	0.0252462	482	0.0154971	482	0.0286284	482	0.0140408	482	0.0331189	482	0.0357901	482	0.0206413	482	0.0379685	482	0.0223779	482	0.0119001	482	0.0346868	482	0.0428578	482	0.025226	482	0.0210992	482	0.0146009	482	0.0365088	482	0.0402788	482	0.00788195	482	0.0377508
481	-0.000949236	481	0.0100322	481	0.0242015	481	0.0172061	481	0.0177237	481	0.0248412	481	0.0159239	481	0.0287483	481	0.0138273	481	0.0321592	481	0.0347528	481	0.0195802	481	0.0372246	481	0.0222124	481	0.0106671	481	0.0342354	481	0.0423875	481	0.0241912	481	0.0196685	481	0.0137902	481	0.0353051	481	0.0388591	481	0.00710245	481	0.036411
480	-0.00055857	480	0.0102559	480	0.0241144	480	0.0172322	480	0.0175985	480	0.0250179	480	0.0155477	480	0.0288054	480	0.0134397	480	0.0321397	480	0.0351349	480	0.0200798	480	0.0372889	480	0.021829	480	0.0100906	480	0.0344891	480	0.0415286	480	0.0238364	480	0.0186815	480	0.0133564	480	0.0351847	480	0.0385182	480	0.00642048	480	0.0360597
479	-0.000183493	479	0.0105246	479	0.0246528	479	0.0176904	479	0.0190778	479	0.024822	479	0.0158087	479	0.0291843	479	0.0137896	479	0.0321016	479	0.0342985	479	0.0194935	479	0.0367624	479	0.0208752	479	0.00963421	479	0.0334955	479	0.0412099	479	0.0229304	479	0.0189722	479	0.0126544	479	0.0347487	479	0.0385275	479	0.00613377	479	0.036052
478	-0.000572531	478	0.0110932	478	0.0247257	478	0.017705	478	0.0181287	478	0.0256055	478	0.0164175	478	0.0294115	478	0.0139326	478	0.0319048	478	0.0344276	478	0.0186562	478	0.0361767	478	0.0205683	478	0.00913676	478	0.0329167	478	0.0407985	478	0.0224807	478	0.0178802	478	0.0114744	478	0.0338952	478	0.0372355	478	0.0045728	478	0.0349794
477	-0.000242122	477	0.00997995	477	0.0243244	477	0.017416	477	0.017906	477	0.0248813	477	0.0155723	477	0.0286765	477	0.0130964	477	0.0312202	477	0.0331265	477	0.017968	477	0.0356485	477	0.0196314	477	0.00786426	477	0.0318925	477	0.0395342	477	0.0213813	477	0.0161133	477	0.00983649	477	0.032802	477	0.0356729	477	0.00337069	477	0.033335
476	-0.00020797	476	0.0106373	476	0.0250025	476	0.0178036	476	0.0183318	476	0.0251408	476	0.0159363	476	0.028696	476	0.0132443	476	0.0309885	476	0.0332853	476	0.0183433	476	0.0354351	476	0.0191825	476	0.00771138	476	0.0308342	476	0.0384463	476	0.0201624	476	0.0157054	476	0.00905614	476	0.031156	476	0.0349261	476	0.00276132	476	0.0318289
475	0.000411367	475	0.010583	475	0.0254369	475	0.0180411	475	0.0181987	475	0.0252645	475	0.0156243	475	0.0288238	475	0.0128283	475	0.0311549	475	0.0330303	475	0.0172628	475	0.0342462	475	0.0182725	475	0.00588983	475	0.0298958	475	0.0376273	475	0.0189855	475	0.0140688	475	0.0079298	475	0.0300254	475	0.0332611	475	0.00080619	475	0.0309762
474	-0.000378857	474	0.0105825	474	0.0249205	474	0.0180915	474	0.0181629	474	0.0256107	474	0.015279	474	0.0291619	474	0.0121817	474	0.0305379	474	0.0320811	474	0.016663	474	0.0334093	474	0.0163165	474	0.00418931	474	0.0279016	474	0.0361382	474	0.0165198	474	0.011591	474	0.00522714	474	0.0277036	474	0.031732	474	-0.00178087	474	0.0290265
473	0.000295926	473	0.0108963	473	0.0254355	473	0.0188452	473	0.0183159	473	0.0254159	473	0.0152016	473	0.0292579	473	0.0128258	473	0.030623	473	0.0318836	473	0.0158145	473	0.0322677	473	0.0156365	473	0.00251687	473	0.0266986	473	0.0344546	473	0.0154454	473	0.0111003	473	0.00330561	473	0.0262603	473	0.0295576	473	-0.00394589	473	0.0278868
472	-0.000833556	472	0.0105995	472	0.0243087	472	0.0181403	472	0.0179847	472	0.0247161	472	0.0143154	472	0.0276115	472	0.0109876	472	0.0286654	472	0.0299299	472	0.01363	472	0.0301053	472	0.0130415	472	0.000661631	472	0.0242552	472	0.0315362	472	0.0119822	472	0.00743793	472	0.000779997	472	0.0233895	472	0.0268871	472	-0.00682635	472	0.0241187
471	-0.000515187	471	0.0108526	471	0.0256979	471	0.0183427	471	0.0184921	471	0.0253626	471	0.015356	471	0.0280469	471	0.01138	471	0.0287748	471	0.0295077	471	0.0125018	471	0.0295127	471	0.0117437	471	-0.00131514	471	0.0225833	471	0.0299956	471	0.0100513	471	0.00514763	471	-0.00160104	471	0.0212147	471	0.0246908	471	-0.00911904	471	0.0217534
470	-0.000413306	470	0.0104726	470	0.024671	470	0.0182795	470	0.0178125	470	0.0246525	470	0.0145819	470	0.0272561	470	0.0101148	470	0.0266397	470	0.0275857	470	0.01009	470	0.0270259	470	0.009584	470	-0.00434121	470	0.0197243	470	0.027107	470	0.00706711	470	0.00150373	470	-0.00527441	470	0.0171339	470	0.0207258	470	-0.0133982	470	0.0178527
469	2.87085e-05	469	0.0112112	469	0.0250591	469	0.0180402	469	0.0177675	469	0.0244547	469	0.0144632	469	0.0263882	469	0.00952002	469	0.026099	469	0.0258299	469	0.00882693	469	0.0245546	469	0.00666219	469	-0.00743429	469	0.0162237	469	0.023206	469	0.00369435	469	-0.00199175	469	-0.00926482	469	0.0135261	469	0.0170965	469	-0.0170787	469	0.014483
468	-0.000639068	468	0.0108926	468	0.0251818	468	0.0180836	468	0.0183	468	0.0248478	468	0.012987	468	0.0262992	468	0.00773194	468	0.0247003	468	0.0245555	468	0.00622289	468	0.0217321	468	0.00358252	468	-0.0106956	468	0.0124296	468	0.0199886	468	-0.00068554	468	-0.00644375	468	-0.0138015	468	0.00863426	468	0.0125572	468	-0.0224765	468	0.0100705
467	-0.000419668	467	0.0110576	467	0.0252617	467	0.018136	467	0.0182267	467	0.0248375	467	0.0131491	467	0.0252456	467	0.0064074	467	0.022639	467	0.0219549	467	0.00328863	467	0.0184967	467	-0.00037865	467	-0.0139643	467	0.00914985	467	0.0148811	467	-0.00513128	467	-0.0122856	467	-0.0184257	467	0.00392138	467	0.00701657	467	-0.0275393	467	0.00448648
466	-0.000447803	466	0.0113256	466	0.0260937	466	0.0182744	466	0.0183364	466	0.0240395	466	0.0128635	466	0.0250081	466	0.00540769	466	0.0211156	466	0.0192935	466	0.000731843	466	0.0157492	466	-0.00415844	466	-0.0193217	466	0.00414078	466	0.0101157	466	-0.010223	466	-0.017581	466	-0.0242723	466	-0.00222947	466	0.00157654	466	-0.0330135	466	-0.0012359
465	-0.00106922	465	0.0101563	465	0.0252219	465	0.017943	465	0.0178811	465	0.0233069	465	0.0114803	465	0.0230214	465	0.00370905	465	0.0179603	465	0.0161553	465	-0.00428672	465	0.0106529	465	-0.00902601	465	-0.0246995	465	-0.00224085	465	0.00361883	465	-0.0181044	465	-0.0241719	465	-0.0319543	465	-0.00941035	465	-0.00619893	465	-0.0409692	465	-0.00912082
464	0.000131805	464	0.0111111	464	0.0265991	464	0.0180904	464	0.0177925	464	0.0239624	464	0.011643	464	0.0228105	464	0.0028016	464	0.016494	464	0.0131443	464	-0.006927	464	0.00673467	464	-0.0139828	464	-0.0301224	464	-0.00708507	464	-0.00230507	464	-0.0242575	464	-0.0308986	464	-0.0390334	464	-0.0163892	464	-0.0134412	464	-0.0479818	464	-0.0158462
463	-0.000223752	463	0.010931	463	0.0256949	463	0.0177523	463	0.0178623	463	0.0230067	463	0.0101251	463	0.0209761	463	-0.000250763	463	0.013046	463	0.0086144	463	-0.0120761	463	0.000886722	463	-0.0204414	463	-0.0372545	463	-0.0153596	463	-0.0103387	463	-0.0320489	463	-0.0400926	463	-0.047937	463	-0.025086	463	-0.0228525	463	-0.0579798	463	-0.0255904
462	-0.00256671	462	0.00971396	462	0.0241103	462	0.017066	462	0.0163019	462	0.0212827	462	0.00816191	462	0.0182081	462	-0.0035063	462	0.00905178	462	0.00377767	462	-0.0184926	462	-0.00650256	462	-0.0281376	462	-0.045896	462	-0.0239036	462	-0.0198392	462	-0.0428889	462	-0.0508225	462	-0.0592985	462	-0.0365994	462	-0.0340019	462	-0.0698174	462	-0.0362751
461	-0.00130182	461	0.00996919	461	0.024787	461	0.0166619	461	0.0165668	461	0.0216902	461	0.00730916	461	0.0171659	461	-0.00549848	461	0.00536995	461	-0.00114307	461	-0.0243787	461	-0.0131865	461	-0.0358678	461	-0.0540968	461	-0.0331397	461	-0.0298511	461	-0.0523393	461	-0.0605552	461	-0.069912	461	-0.0477118	461	-0.0455617	461	-0.0803528	461	-0.047423
460	0.000365638	460	0.0115567	460	0.0260796	460	0.0178611	460	0.0168991	460	0.0219927	460	0.00664445	460	0.0166102	460	-0.00761945	460	0.00262455	460	-0.00535967	460	-0.0301641	460	-0.0187937	460	-0.042834	460	-0.0631789	460	-0.0431316	460	-0.0394718	460	-0.0634972	460	-0.0722432	460	-0.0818496	460	-0.0592372	460	-0.0572669	460	-0.0926948	460	-0.0601168
459	-0.00124994	459	0.0109768	459	0.0241498	459	0.0173848	459	0.0162115	459	0.0201703	459	0.00484576	459	0.0133173	459	-0.0119393	459	-0.00332811	459	-0.0135725	459	-0.0384424	459	-0.0289353	459	-0.0543444	459	-0.0738262	459	-0.0545008	459	-0.0530523	459	-0.0770918	459	-0.0868612	459	-0.0962057	459	-0.0743367	459	-0.0717163	459	-0.108113	459	-0.0748502
458	-0.00123533	458	0.0102748	458	0.0257173	458	0.0170678	458	0.0161244	458	0.0197613	458	0.00384509	458	0.0114629	458	-0.0151278	458	-0.00811872	458	-0.0198841	458	-0.0462165	458	-0.0387027	458	-0.0649675	458	-0.0860964	458	-0.0673895	458	-0.0661443	458	-0.0910425	458	-0.101669	458	-0.111811	458	-0.0895415	458	-0.0874211	458	-0.123713	458	-0.0908175
457	-0.000924645	457	0.0109664	457	0.0261134	457	0.0169537	457	0.0155031	457	0.0180803	457	0.00146812	457	0.00861197	457	-0.0195649	457	-0.0144456	457	-0.0274417	457	-0.0553435	457	-0.0484727	457	-0.0768147	457	-0.0993474	457	-0.081906	457	-0.0812523	457	-0.10693	457	-0.118668	457	-0.129428	457	-0.107333	457	-0.105445	457	-0.141663	457	-0.108841
456	-0.000465543	456	0.0118271	456	0.0254147	456	0.0162257	456	0.0153338	456	0.0174341	456	-0.000817537	456	0.00579514	456	-0.0236698	456	-0.0210783	456	-0.0362777	456	-0.0663265	456	-0.0606487	456	-0.0901829	456	-0.114553	456	-0.0977538	456	-0.0978663	456	-0.125671	456	-0.137566	456	-0.148143	456	-0.12679	456	-0.125543	456	-0.161964	456	-0.129233
455	-0.000131998	455	0.011721	455	0.0261762	455	0.0172449	455	0.0151234	455	0.0172668	455	-0.00142315	455	0.00278247	455	-0.0283343	455	-0.0266982	455	-0.0448735	455	-0.0765241	455	-0.0734771	455	-0.105022	455	-0.13022	455	-0.114273	455	-0.116246	455	-0.144637	455	-0.15711	455	-0.168941	455	-0.147924	455	-0.146512	455	-0.183551	455	-0.149798
454	-0.000938749	454	0.0107979	454	0.0254459	454	0.0167907	454	0.0148002	454	0.0152091	454	-0.00490544	454	-0.00134208	454	-0.0341166	454	-0.0354035	454	-0.0548747	454	-0.0890724	454	-0.0890258	454	-0.121845	454	-0.148554	454	-0.133953	454	-0.136962	454	-0.166389	454	-0.180268	454	-0.192714	454	-0.171652	454	-0.171698	454	-0.208412	454	-0.174507
453	-0.000995623	453	0.0120402	453	0.0260932	453	0.0161216	453	0.0131773	453	0.0133884	453	-0.00859823	453	-0.00584525	453	-0.041233	453	-0.0446885	453	-0.0675956	453	-0.103872	453	-0.104679	453	-0.140201	453	-0.168994	453	-0.155485	453	-0.161275	453	-0.190642	453	-0.207051	453	-0.219793	453	-0.198559	453	-0.198261	453	-0.236202	453	-0.202348
452	0.000163604	452	0.0113792	452	0.0256943	452	0.0160278	452	0.012629	452	0.01202	452	-0.00862067	452	-0.00892149	452	-0.0459559	452	-0.0540548	452	-0.0803642	452	-0.116115	452	-0.120786	452	-0.157829	452	-0.188599	452	-0.178018	452	-0.185182	452	-0.215692	452	-0.232382	452	-0.245382	452	-0.225569	452	-0.225938	452	-0.264467	452	-0.229827
451	-0.00104092	451	0.0107674	451	0.0254976	451	0.0157635	451	0.0120724	451	0.0100737	451	-0.0137057	451	-0.0155646	451	-0.0549866	451	-0.0642906	451	-0.094224	451	-0.134177	451	-0.141525	451	-0.179885	451	-0.213467	451	-0.203755	451	-0.211987	451	-0.24492	451	-0.262281	451	-0.276576	451	-0.256386	451	-0.257396	451	-0.296008	451	-0.26147
450	-0.000511257	450	0.0108944	450	0.0262648	450	0.0150195	450	0.0105277	450	0.00820559	450	-0.0183713	450	-0.0202567	450	-0.0629183	450	-0.0756534	450	-0.108649	450	-0.15247	450	-0.161777	450	-0.202792	450	-0.238888	450	-0.230719	450	-0.240591	450	-0.275276	450	-0.294367	450	-0.30935	450	-0.289765	450	-0.291509	450	-0.330118	450	-0.294563
449	-0.00189764	449	0.0115049	449	0.024761	449	0.014968	449	0.0103629	449	0.00689989	449	-0.021423	449	-0.0255056	449	-0.0709636	449	-0.0872189	449	-0.124103	449	-0.171834	449	-0.183809	449	-0.227518	449	-0.26663	449	-0.2597	449	-0.272016	449	-0.308294	449	-0.328242	449	-0.344433	449	-0.32572	449	-0.327704	449	-0.366216	449	-0.332136
448	-6.93738e-06	448	0.0114604	448	0.0256548	448	0.0144059	448	0.00989236	448	0.00473468	448	-0.0255137	448	-0.0313407	448	-0.0796601	448	-0.100278	448	-0.140932	448	-0.191561	448	-0.206901	448	-0.252581	448	-0.294553	448	-0.291129	448	-0.304896	448	-0.342312	448	-0.364526	448	-0.381843	448	-0.363515	448	-0.36587	448	-0.40545	448	-0.369987
447	-0.000431615	447	0.0126563	447	0.0251517	447	0.014208	447	0.00867363	447	0.00216797	447	-0.0307366	447	-0.0379613	447	-0.0901301	447	-0.11414	447	-0.1598	447	-0.213052	447	-0.231474	447	-0.281419	447	-0.325825	447	-0.323475	447	-0.340631	447	-0.379944	447	-0.404179	447	-0.421976	447	-0.403884	447	-0.406888	447	-0.447168	447	-0.410476
446	2.94592e-05	446	0.0122729	446	0.0258377	446	0.0132959	446	0.0079956	446	0.000945919	446	-0.0338083	446	-0.0440043	446	-0.0992463	446	-0.128358	446	-0.177303	446	-0.23549	446	-0.257072	446	-0.309583	446	-0.357466	446	-0.357258	446	-0.377015	446	-0.418862	446	-0.444415	446	-0.463184	446	-0.446499	446	-0.450001	446	-0.490694	446	-0.454567
445	-0.00105332	445	0.0116681	445	0.024085	445	0.0128778	445	0.00617919	445	-0.00374581	445	-0.039549	445	-0.0523959	445	-0.111562	445	-0.143806	445	-0.198563	445	-0.258782	445	-0.285239	445	-0.340845	445	-0.393172	445	-0.395273	445	-0.41657	445	-0.459407	445	-0.488174	445	-0.508564	445	-0.491966	445	-0.496374	445	-0.537688	445	-0.501
444	-0.00141701	444	0.0119771	444	0.0250887	444	0.0124542	444	0.00442118	444	-0.00643405	444	-0.0453246	444	-0.0591469	444	-0.122841	444	-0.160239	444	-0.219206	444	-0.284273	444	-0.314292	444	-0.373641	444	-0.428404	444	-0.433799	444	-0.458097	444	-0.502459	444	-0.533151	444	-0.554409	444	-0.538668	444	-0.543792	444	-0.585818	444	-0.548477
443	-0.000294741	443	0.0122437	443	0.0255695	443	0.01134	443	0.00487851	443	-0.00674154	443	-0.0498171	443	-0.0663593	443	-0.133416	443	-0.174182	443	-0.24051	443	-0.308455	443	-0.343327	443	-0.406034	443	-0.464659	443	-0.472217	443	-0.499575	443	-0.547366	443	-0.578792	443	-0.601107	443	-0.586084	443	-0.592264	443	-0.634739	443	-0.596852
442	-0.000684662	442	0.0111562	442	0.0239044	442	0.0107442	442	0.00289045	442	-0.0106765	442	-0.0553865	442	-0.0750448	442	-0.145754	442	-0.191623	442	-0.262655	442	-0.336246	442	-0.375143	442	-0.441064	442	-0.503595	442	-0.513625	442	-0.542822	442	-0.593211	442	-0.627219	442	-0.652144	442	-0.636112	442	-0.643757	442	-0.685952	442	-0.64842
441	-0.00186052	441	0.0129445	441	0.0246114	441	0.0100947	441	0.000704618	441	-0.014034	441	-0.0606752	441	-0.0826675	441	-0.158104	441	-0.209554	441	-0.28621	441	-0.362574	441	-0.407401	441	-0.476959	441	-0.541976	441	-0.555328	441	-0.587155	441	-0.640215	441	-0.676489	441	-0.700797	441	-0.68793	441	-0.69486	441	-0.738375	441	-0.700216
440	-0.000264784	440	0.0125779	440	0.0245299	440	0.00931583	440	0.000175698	440	-0.0162958	440	-0.065354	440	-0.0908104	440	-0.170214	440	-0.226081	440	-0.308706	440	-0.390514	440	-0.438388	440	-0.511561	440	-0.581034	440	-0.597572	440	-0.631704	440	-0.687357	440	-0.725402	440	-0.752545	440	-0.739211	440	-0.746992	440	-0.79085	440	-0.752465
439	-0.000473248	439	0.0130111	439	0.0236498	439	0.00683869	439	-0.00208152	439	-0.0202168	439	-0.0710843	439	-0.100097	439	-0.182915	439	-0.246458	439	-0.333279	439	-0.419107	439	-0.471429	439	-0.548356	439	-0.621629	439	-0.640295	439	-0.679145	439	-0.736695	439	-0.776697	439	-0.804596	439	-0.791821	439	-0.80149	439	-0.845512	439	-0.806115
438	0.00012251	438	0.012763	438	0.0231112	438	0.00564899	438	-0.00271527	438	-0.0229945	438	-0.0795016	438	-0.107221	438	-0.195053	438	-0.262978	438	-0.355196	438	-0.446425	438	-0.503516	438	-0.584163	438	-0.660794	438	-0.682554	438	-0.723432	438	-0.783213	438	-0.825893	438	-0.855585	438	-0.844295	438	-0.853633	438	-0.89939	438	-0.85942
437	-0.00207487	437	0.0127271	437	0.0234108	437	0.00702225	437	-0.00447527	437	-0.0247874	437	-0.0830764	437	-0.116281	437	-0.20788	437	-0.279333	437	-0.378145	437	-0.473944	437	-0.535173	437	-0.619737	437	-0.700443	437	-0.723878	437	-0.768477	437	-0.830882	437	-0.873923	437	-0.905932	437	-0.894901	437	-0.905928	437	-0.951459	437	-0.912177
436	-0.00161033	436	0.0113449	436	0.0213847	436	0.00513414	436	-0.00719167	436	-0.0294607	436	-0.0918567	436	-0.126124	436	-0.220834	436	-0.298683	436	-0.402438	436	-0.501476	436	-0.566972	436	-0.65453	436	-0.740105	436	-0.767823	436	-0.814525	436	-0.878571	436	-0.925068	436	-0.956399	436	-0.94786	436	-0.958877	436	-1.00511	436	-0.964486
435	0.000519791	435	0.0122778	435	0.0235824	435	0.00468198	435	-0.00727705	435	-0.0320167	435	-0.0948106	435	-0.130828	435	-0.232297	435	-0.314135	435	-0.423614	435	-0.527463	435	-0.596385	435	-0.687777	435	-0.77719	435	-0.805873	435	-0.855271	435	-0.922243	435	-0.970917	435	-1.00426	435	-0.995522	435	-1.00782	435	-1.05368	435	-1.01348
434	0.000879537	434	0.0129817	434	0.0234829	434	0.00552444	434	-0.00799076	434	-0.0346674	434	-0.100225	434	-0.138798	434	-0.243693	434	-0.328857	434	-0.444433	434	-0.551649	434	-0.626229	434	-0.720064	434	-0.812656	434	-0.844545	434	-0.896926	434	-0.966351	434	-1.01627	434	-1.05056	434	-1.04281	434	-1.0556	434	-1.10223	434	-1.06144
433	-0.00565856	433	0.0111578	433	0.020073	433	0.00244025	433	-0.0112401	433	-0.0369111	433	-0.108157	433	-0.149142	433	-0.255369	433	-0.346365	433	-0.467162	433	-0.578531	433	-0.654994	433	-0.754557	433	-0.849	433	-0.884096	433	-0.938784	433	-1.00942	433	-1.06269	433	-1.09664	433	-1.08997	433	-1.10291	433	-1.14938	433	-1.1098
432	-0.00245923	432	0.0126397	432	0.019261	432	0.00208746	432	-0.0131013	432	-0.0404531	432	-0.111408	432	-0.153529	432	-0.265054	432	-0.360559	432	-0.485668	432	-0.599339	432	-0.681398	432	-0.782281	432	-0.881646	432	-0.918465	432	-0.974553	432	-1.0482	432	-1.10292	432	-1.13903	432	-1.13169	432	-1.14673	432	-1.19399	432	-1.15266
431	-0.00319014	431	0.0094216	431	0.0187999	431	-0.00183475	431	-0.0139763	431	-0.0446557	431	-0.116267	431	-0.159925	431	-0.276212	431	-0.37399	431	-0.504088	431	-0.621151	431	-0.707238	431	-0.811594	431	-0.912331	431	-0.952192	431	-1.01128	431	-1.08448	431	-1.14236	431	-1.17886	431	-1.17241	431	-1.18764	431	-1.23482	431	-1.19397
430	-0.00105042	430	0.00998273	430	0.0171814	430	0.000279529	430	-0.0149022	430	-0.0442284	430	-0.121458	430	-0.166653	430	-0.28558	430	-0.386774	430	-0.520786	430	-0.642037	430	-0.728852	430	-0.836953	430	-0.940901	430	-0.981906	430	-1.04308	430	-1.11868	430	-1.17783	430	-1.21485	430	-1.20926	430	-1.22545	430	-1.27366	430	-1.23136
429	-0.00022903	429	0.0128846	429	0.0195205	429	0.000326182	429	-0.0150252	429	-0.0468587	429	-0.121041	429	-0.169572	429	-0.292911	429	-0.397948	429	-0.5347	429	-0.657654	429	-0.748865	429	-0.85819	429	-0.963961	429	-1.00712	429	-1.07006	429	-1.14795	429	-1.20759	429	-1.24667	429	-1.24078	429	-1.25668	429	-1.3051	429	-1.26498
428	-0.000133396	428	0.0122736	428	0.0221764	428	-0.00040922	428	-0.0131657	428	-0.0477106	428	-0.124147	428	-0.17507	428	-0.298519	428	-0.406739	428	-0.547418	428	-0.673773	428	-0.765829	428	-0.878326	428	-0.985496	428	-1.03	428	-1.09523	428	-1.17383	428	-1.23479	428	-1.27393	428	-1.26997	428	-1.28611	428	-1.3345	428	-1.29338
427	-0.000721515	427	0.0145132	427	0.0206555	427	0.00152194	427	-0.015178	427	-0.0501828	427	-0.129677	427	-0.179388	427	-0.306529	427	-0.416089	427	-0.559254	427	-0.687665	427	-0.782704	427	-0.894444	427	-1.00586	427	-1.05169	427	-1.11873	427	-1.19782	427	-1.25991	427	-1.30007	427	-1.29587	427	-1.3129	427	-1.36146	427	-1.31935
426	-0.00440912	426	0.00894977	426	0.0186813	426	-0.00269875	426	-0.0193142	426	-0.0523264	426	-0.134705	426	-0.185903	426	-0.314041	426	-0.427023	426	-0.571818	426	-0.70043	426	-0.798359	426	-0.914016	426	-1.02487	426	-1.07239	426	-1.13914	426	-1.22054	426	-1.28356	426	-1.32458	426	-1.32022	426	-1.33667	426	-1.38684	426	-1.34464
425	0.000681439	425	0.0158996	425	0.0224813	425	0.0030559	425	-0.017743	425	-0.0523126	425	-0.133025	425	-0.184429	425	-0.313149	425	-0.428201	425	-0.574515	425	-0.705467	425	-0.803975	425	-0.920599	425	-1.03407	425	-1.08278	425	-1.15055	425	-1.23237	425	-1.29611	425	-1.33733	425	-1.33446	425	-1.35025	425	-1.39993	425	-1.35752
424	-0.00131932	424	0.0153281	424	0.0205268	424	-0.00125072	424	-0.0161948	424	-0.0508719	424	-0.133639	424	-0.189204	424	-0.319392	424	-0.432997	424	-0.58285	424	-0.714394	424	-0.813961	424	-0.932072	424	-1.04561	424	-1.09459	424	-1.16371	424	-1.24625	424	-1.31078	424	-1.35155	424	-1.34894	424	-1.367	424	-1.41563	424	-1.37314
423	0.00503131	423	0.0170204	423	0.0221035	423	0.0017139	423	-0.015709	423	-0.0521345	423	-0.135041	423	-0.188236	423	-0.319542	423	-0.436523	423	-0.583533	423	-0.717814	423	-0.819348	423	-0.938332	423	-1.05208	423	-1.10161	423	-1.17173	423	-1.25424	423	-1.31864	423	-1.36102	423	-1.35735	423	-1.37488	423	-1.42394	423	-1.38232
422	-0.00161853	422	0.0105388	422	0.0224736	422	-0.000950837	422	-0.0177189	422	-0.0540147	422	-0.138555	422	-0.190403	422	-0.324936	422	-0.440985	422	-0.591303	422	-0.725043	422	-0.827681	422	-0.945914	422	-1.06094	422	-1.11099	422	-1.18068	422	-1.26419	422	-1.32905	422	-1.37029	422	-1.36791	422	-1.38525	422	-1.43525	422	-1.39318
421	0.000709259	421	0.0143219	421	0.0239775	421	0.00037455	421	-0.0166884	421	-0.0532978	421	-0.136612	421	-0.190298	421	-0.322894	421	-0.439455	421	-0.591449	421	-0.725802	421	-0.826984	421	-0.946881	421	-1.06266	421	-1.11133	421	-1.18148	421	-1.2658	421	-1.32981	421	-1.37313	421	-1.36965	421	-1.38758	421	-1.43708	421	-1.3948
420	-0.00172322	420	0.0128133	420	0.0222167	420	-0.00283523	420	-0.0190552	420	-0.0512574	420	-0.137223	420	-0.190776	420	-0.323667	420	-0.441485	420	-0.593152	420	-0.726339	420	-0.828107	420	-0.949592	420	-1.06412	420	-1.11353	420	-1.18428	420	-1.26824	420	-1.33239	420	-1.37558	420	-1.37225	420	-1.38959	420	-1.43973	420	-1.39793
419	-0.00385692	419	0.0114376	419	0.0214799	419	-0.000312642	419	-0.0175102	419	-0.0552527	419	-0.137408	419	-0.192503	419	-0.324381	419	-0.442309	419	-0.594754	419	-0.72744	419	-0.829852	419	-0.94855	419	-1.06467	419	-1.11469	419	-1.18455	419	-1.26819	419	-1.3336	419	-1.37536	419	-1.37365	419	-1.39001	419	-1.44032	419	-1.39699
418	-0.00157695	418	0.0121324	418	0.0218262	418	0.00121186	418	-0.0185384	418	-0.052138	418	-0.136064	418	-0.192422	418	-0.322871	418	-0.440857	418	-0.591386	418	-0.72561	418	-0.827129	418	-0.945471	418	-1.06188	418	-1.11102	418	-1.18136	418	-1.26537	418	-1.32986	418	-1.37208	418	-1.36886	418	-1.38555	418	-1.43631	418	-1.39312
417	-0.000531373	417	0.0150126	417	0.0223317	417	0.0013027	417	-0.020014	417	-0.0506579	417	-0.136198	417	-0.189408	417	-0.321097	417	-0.438812	417	-0.587915	417	-0.722807	417	-0.822618	417	-0.941757	417	-1.05761	417	-1.10679	417	-1.17598	417	-1.26083	417	-1.32431	417	-1.36687	417	-1.36396	417	-1.38111	417	-1.43081	417	-1.38848
416	0.000218351	416	0.013345	416	0.021074	416	0.00178521	416	-0.0171728	416	-0.0506475	416	-0.134195	416	-0.190201	416	-0.320226	416	-0.438316	416	-0.585621	416	-0.720849	416	-0.820752	416	-0.938662	416	-1.05404	416	-1.10255	416	-1.17133	416	-1.25534	416	-1.31956	416	-1.36151	416	-1.35797	416	-1.37541	416	-1.4257	416	-1.38255
415	-0.000266647	415	0.0112885	415	0.018411	415	-0.000414909	415	-0.0192146	415	-0.0528697	415	-0.135906	415	-0.188787	415	-0.320238	415	-0.437381	415	-0.584177	415	-0.71662	415	-0.817789	415	-0.935463	415	-1.05009	415	-1.09916	415	-1.1682	415	-1.25078	415	-1.31505	415	-1.35644	415	-1.35345	415	-1.37119	415	-1.42018	415	-1.37788
414	0.00243086	414	0.0135308	414	0.0223345	414	0.00320183	414	-0.0147793	414	-0.0509723	414	-0.131562	414	-0.185128	414	-0.314708	414	-0.429474	414	-0.577731	414	-0.71081	414	-0.810122	414	-0.92677	414	-1.04041	414	-1.08983	414	-1.15807	414	-1.24109	414	-1.30489	414	-1.34523	414	-1.34282	414	-1.35931	414	-1.4094	414	-1.3664
413	-0.000335973	413	0.0164311	413	0.0223783	413	0.00173679	413	-0.0169314	413	-0.0503993	413	-0.132269	413	-0.185997	413	-0.315945	413	-0.426874	413	-0.575859	413	-0.707006	413	-0.805483	413	-0.921274	413	-1.03589	413	-1.08379	413	-1.15221	413	-1.23428	413	-1.29871	413	-1.33909	413	-1.3352	413	-1.35287	413	-1.40262	413	-1.36019
412	0.000268935	412	0.014179	412	0.0239204	412	0.00118255	412	-0.0168315	412	-0.051009	412	-0.133359	412	-0.18411	412	-0.313179	412	-0.425543	412	-0.57202	412	-0.703022	412	-0.802425	412	-0.917612	412	-1.02982	412	-1.07764	412	-1.14641	412	-1.22783	412	-1.29191	412	-1.332	412	-1.32825	412	-1.34536	412	-1.39557	412	-1.35284
411	-0.000304209	411	0.0121672	411	0.0229668	411	-0.000536595	411	-0.0152983	411	-0.0492645	411	-0.134111	411	-0.184541	411	-0.311388	411	-0.425312	411	-0.571111	411	-0.701106	411	-0.797349	411	-0.913817	411	-1.02557	411	-1.07322	411	-1.13936	411	-1.2212	411	-1.28399	411	-1.32491	411	-1.32158	411	-1.33848	411	-1.3884	411	-1.34529
410	-0.000681353	410	0.0142846	410	0.0259662	410	0.00419626	410	-0.0127462	410	-0.0493667	410	-0.131428	410	-0.180258	410	-0.307367	410	-0.420414	410	-0.564653	410	-0.694988	410	-0.790977	410	-0.905477	410	-1.01742	410	-1.0646	410	-1.13122	410	-1.21257	410	-1.27612	410	-1.31627	410	-1.31203	410	-1.32825	410	-1.37856	410	-1.33598
409	-0.00292107	409	0.0112259	409	0.0204835	409	-0.00149539	409	-0.0189303	409	-0.048443	409	-0.131194	409	-0.181304	409	-0.307466	409	-0.417944	409	-0.563604	409	-0.691427	409	-0.788935	409	-0.902012	409	-1.01319	409	-1.05931	409	-1.12621	409	-1.20778	409	-1.26977	409	-1.30847	409	-1.30478	409	-1.32176	409	-1.37229	409	-1.32844
408	0.000614242	408	0.011211	408	0.0224331	408	0.000490013	408	-0.0186957	408	-0.0471643	408	-0.130529	408	-0.178806	408	-0.303511	408	-0.416635	408	-0.559129	408	-0.686751	408	-0.783251	408	-0.89662	408	-1.0062	408	-1.05294	408	-1.1187	408	-1.19919	408	-1.26061	408	-1.30122	408	-1.29811	408	-1.31403	408	-1.36305	408	-1.32029
407	-0.00233937	407	0.0142868	407	0.0220727	407	0.00174116	407	-0.0136223	407	-0.0483606	407	-0.1274	407	-0.177557	407	-0.304373	407	-0.412855	407	-0.555067	407	-0.68242	407	-0.777358	407	-0.890705	407	-1.00023	407	-1.04562	407	-1.11194	407	-1.19242	407	-1.25337	407	-1.29311	407	-1.28814	407	-1.30508	407	-1.35456	407	-1.31136
406	-0.00421335	406	0.00993974	406	0.0233432	406	0.000170544	406	-0.017386	406	-0.0511295	406	-0.128274	406	-0.179132	406	-0.303123	406	-0.413472	406	-0.554902	406	-0.680269	406	-0.774474	406	-0.88773	406	-0.995968	406	-1.04181	406	-1.10627	406	-1.18575	406	-1.24715	406	-1.28753	406	-1.28269	406	-1.29834	406	-1.34853	406	-1.30632
405	-0.00240409	405	0.0111603	405	0.0203695	405	0.00251518	405	-0.0148941	405	-0.047531	405	-0.125868	405	-0.174535	405	-0.2968	405	-0.406579	405	-0.546642	405	-0.673208	405	-0.765996	405	-0.878814	405	-0.988092	405	-1.03138	405	-1.0969	405	-1.17539	405	-1.23557	405	-1.27702	405	-1.27064	405	-1.28801	405	-1.33673	405	-1.29403
404	-0.00096432	404	0.0127999	404	0.0226662	404	-0.000791648	404	-0.0144895	404	-0.0471273	404	-0.124536	404	-0.171692	404	-0.29657	404	-0.402019	404	-0.542309	404	-0.668789	404	-0.760023	404	-0.871761	404	-0.978291	404	-1.02246	404	-1.08677	404	-1.16585	404	-1.22645	404	-1.26596	404	-1.26015	404	-1.27586	404	-1.32563	404	-1.28364
403	-9.35936e-05	403	0.0133298	403	0.0224205	403	0.00141438	403	-0.0180048	403	-0.0472929	403	-0.125404	403	-0.171802	403	-0.296137	403	-0.401471	403	-0.540866	403	-0.662593	403	-0.753967	403	-0.864852	403	-0.972849	403	-1.01509	403	-1.07896	403	-1.15638	403	-1.2172	403	-1.25623	403	-1.25122	403	-1.26632	403	-1.31587	403	-1.27327
402	-0.00335498	402	0.013786	402	0.0203049	402	0.000850954	402	-0.0145502	402	-0.0474998	402	-0.12382	402	-0.169505	402	-0.294878	402	-0.397813	402	-0.534318	402	-0.6564	402	-0.747415	402	-0.856468	402	-0.964463	402	-1.00523	402	-1.06774	402	-1.14669	402	-1.20623	402	-1.24378	402	-1.23846	402	-1.25358	402	-1.30367	402	-1.26055
401	-0.00361583	401	0.00968384	401	0.0188971	401	-0.00104025	401	-0.0144157	401	-0.0460416	401	-0.120753	401	-0.167653	401	-0.289405	401	-0.390719	401	-0.52749	401	-0.650283	401	-0.738048	401	-0.847289	401	-0.952121	401	-0.993937	401	-1.05592	401	-1.13348	401	-1.193	401	-1.23097	401	-1.2247	401	-1.23946	401	-1.28925	401	-1.24718
400	-0.0029856	400	0.0111757	400	0.0193517	400	0.00229929	400	-0.0141248	400	-0.0428329	400	-0.120184	400	-0.166275	400	-0.284047	400	-0.385801	400	-0.519797	400	-0.640751	400	-0.72742	400	-0.835461	400	-0.940242	400	-0.981124	400	-1.04242	400	-1.11853	400	-1.1755	400	-1.21453	400	-1.20787	400	-1.22312	400	-1.27231	400	-1.2303
333.1
333.1
Collection Time: 12/21/2022 3:40:04 PM
Operator Name :
Scan Software Version: 4.20(468)
Parameter List :
Instrument Cary 300
Instrument Version 12.00
Start (nm) 800.00
Stop (nm) 400.00
X Mode Nanometers
Y Mode Abs
UV-Vis Scan Rate (nm/min) 600.000
UV-Vis Data Interval (nm) 1.000
UV-Vis Ave. Time (sec) 0.100
UV-Vis SBW (nm) 2.0
Beam Mode Double
Signal-to-noise Mode Off
UV Source On
Vis Source On
Source Changeover (nm) 350.00
Baseline Correction On
Baseline Type Baseline correction
Baseline File Name
Baseline Std Ref File Name
Cycle Mode Off
Comments
Method Log :
Method Name :
Date/Time stamp: 12/21/2022 3:24:11 PM
Method Modifications:
X Stop nm Changed: 12/21/2022 3:34:55 PM	Old: 200.00	New: 400.00
Y Max Abs Changed: 12/21/2022 3:34:55 PM	Old: 1.00	New: 0.05
Baseline Correction Changed: 12/21/2022 3:34:55 PM	Old:0	New:1
End Method Modifications
<SBW (nm)>	2
<Energy>	185
<Current Wavelength>	401.33
305.1
305.1
Collection Time: 12/21/2022 3:41:53 PM
Operator Name :
Scan Software Version: 4.20(468)
Parameter List :
Instrument Cary 300
Instrument Version 12.00
Start (nm) 800.00
Stop (nm) 400.00
X Mode Nanometers
Y Mode Abs
UV-Vis Scan Rate (nm/min) 600.000
UV-Vis Data Interval (nm) 1.000
UV-Vis Ave. Time (sec) 0.100
UV-Vis SBW (nm) 2.0
Beam Mode Double
Signal-to-noise Mode Off
UV Source On
Vis Source On
Source Changeover (nm) 350.00
Baseline Correction On
Baseline Type Baseline correction
Baseline File Name
Baseline Std Ref File Name
Cycle Mode Off
Comments
Method Log :
Method Name :
Date/Time stamp: 12/21/2022 3:24:11 PM
Method Modifications:
X Stop nm Changed: 12/21/2022 3:34:55 PM	Old: 200.00	New: 400.00
Y Max Abs Changed: 12/21/2022 3:34:55 PM	Old: 1.00	New: 0.05
Baseline Correction Changed: 12/21/2022 3:34:55 PM	Old:0	New:1
End Method Modifications
<SBW (nm)>	2
<Energy>	185
<Current Wavelength>	406.33
291.9
291.9
Collection Time: 12/21/2022 3:43:39 PM
Operator Name :
Scan Software Version: 4.20(468)
Parameter List :
Instrument Cary 300
Instrument Version 12.00
Start (nm) 800.00
Stop (nm) 400.00
X Mode Nanometers
Y Mode Abs
UV-Vis Scan Rate (nm/min) 600.000
UV-Vis Data Interval (nm) 1.000
UV-Vis Ave. Time (sec) 0.100
UV-Vis SBW (nm) 2.0
Beam Mode Double
Signal-to-noise Mode Off
UV Source On
Vis Source On
Source Changeover (nm) 350.00
Baseline Correction On
Baseline Type Baseline correction
Baseline File Name
Baseline Std Ref File Name
Cycle Mode Off
Comments
Method Log :
Method Name :
Date/Time stamp: 12/21/2022 3:24:11 PM
Method Modifications:
X Stop nm Changed: 12/21/2022 3:34:55 PM	Old: 200.00	New: 400.00
Y Max Abs Changed: 12/21/2022 3:34:55 PM	Old: 1.00	New: 0.05
Baseline Correction Changed: 12/21/2022 3:34:55 PM	Old:0	New:1
End Method Modifications
<SBW (nm)>	2
<Energy>	185
<Current Wavelength>	403
280.1
280.1
Collection Time: 12/21/2022 3:45:28 PM
Operator Name :
Scan Software Version: 4.20(468)
Parameter List :
Instrument Cary 300
Instrument Version 12.00
Start (nm) 800.00
Stop (nm) 400.00
X Mode Nanometers
Y Mode Abs
UV-Vis Scan Rate (nm/min) 600.000
UV-Vis Data Interval (nm) 1.000
UV-Vis Ave. Time (sec) 0.100
UV-Vis SBW (nm) 2.0
Beam Mode Double
Signal-to-noise Mode Off
UV Source On
Vis Source On
Source Changeover (nm) 350.00
Baseline Correction On
Baseline Type Baseline correction
Baseline File Name
Baseline Std Ref File Name
Cycle Mode Off
Comments
Method Log :
Method Name :
Date/Time stamp: 12/21/2022 3:24:11 PM
Method Modifications:
X Stop nm Changed: 12/21/2022 3:34:55 PM	Old: 200.00	New: 400.00
Y Max Abs Changed: 12/21/2022 3:34:55 PM	Old: 1.00	New: 0.05
Baseline Correction Changed: 12/21/2022 3:34:55 PM	Old:0	New:1
End Method Modifications
<SBW (nm)>	2
<Energy>	180
<Current Wavelength>	400
269.6
269.6
Collection Time: 12/21/2022 3:47:37 PM
Operator Name :
Scan Software Version: 4.20(468)
Parameter List :
Instrument Cary 300
Instrument Version 12.00
Start (nm) 800.00
Stop (nm) 400.00
X Mode Nanometers
Y Mode Abs
UV-Vis Scan Rate (nm/min) 600.000
UV-Vis Data Interval (nm) 1.000
UV-Vis Ave. Time (sec) 0.100
UV-Vis SBW (nm) 2.0
Beam Mode Double
Signal-to-noise Mode Off
UV Source On
Vis Source On
Source Changeover (nm) 350.00
Baseline Correction On
Baseline Type Baseline correction
Baseline File Name
Baseline Std Ref File Name
Cycle Mode Off
Comments
Method Log :
Method Name :
Date/Time stamp: 12/21/2022 3:24:11 PM
Method Modifications:
X Stop nm Changed: 12/21/2022 3:34:55 PM	Old: 200.00	New: 400.00
Y Max Abs Changed: 12/21/2022 3:34:55 PM	Old: 1.00	New: 0.05
Baseline Correction Changed: 12/21/2022 3:34:55 PM	Old:0	New:1
End Method Modifications
<SBW (nm)>	2
<Energy>	185
<Current Wavelength>	400
255.6
255.6
Collection Time: 12/21/2022 3:49:51 PM
Operator Name :
Scan Software Version: 4.20(468)
Parameter List :
Instrument Cary 300
Instrument Version 12.00
Start (nm) 800.00
Stop (nm) 400.00
X Mode Nanometers
Y Mode Abs
UV-Vis Scan Rate (nm/min) 600.000
UV-Vis Data Interval (nm) 1.000
UV-Vis Ave. Time (sec) 0.100
UV-Vis SBW (nm) 2.0
Beam Mode Double
Signal-to-noise Mode Off
UV Source On
Vis Source On
Source Changeover (nm) 350.00
Baseline Correction On
Baseline Type Baseline correction
Baseline File Name
Baseline Std Ref File Name
Cycle Mode Off
Comments
Method Log :
Method Name :
Date/Time stamp: 12/21/2022 3:24:11 PM
Method Modifications:
X Stop nm Changed: 12/21/2022 3:34:55 PM	Old: 200.00	New: 400.00
Y Max Abs Changed: 12/21/2022 3:34:55 PM	Old: 1.00	New: 0.05
Baseline Correction Changed: 12/21/2022 3:34:55 PM	Old:0	New:1
End Method Modifications
<SBW (nm)>	2
<Energy>	185
<Current Wavelength>	406.33
242.1
242.1
Collection Time: 12/21/2022 3:52:27 PM
Operator Name :
Scan Software Version: 4.20(468)
Parameter List :
Instrument Cary 300
Instrument Version 12.00
Start (nm) 800.00
Stop (nm) 400.00
X Mode Nanometers
Y Mode Abs
UV-Vis Scan Rate (nm/min) 600.000
UV-Vis Data Interval (nm) 1.000
UV-Vis Ave. Time (sec) 0.100
UV-Vis SBW (nm) 2.0
Beam Mode Double
Signal-to-noise Mode Off
UV Source On
Vis Source On
Source Changeover (nm) 350.00
Baseline Correction On
Baseline Type Baseline correction
Baseline File Name
Baseline Std Ref File Name
Cycle Mode Off
Comments
Method Log :
Method Name :
Date/Time stamp: 12/21/2022 3:24:11 PM
Method Modifications:
X Stop nm Changed: 12/21/2022 3:34:55 PM	Old: 200.00	New: 400.00
Y Max Abs Changed: 12/21/2022 3:34:55 PM	Old: 1.00	New: 0.05
Baseline Correction Changed: 12/21/2022 3:34:55 PM	Old:0	New:1
End Method Modifications
<SBW (nm)>	2
<Energy>	185
<Current Wavelength>	400
230.9
230.9
Collection Time: 12/21/2022 3:54:30 PM
Operator Name :
Scan Software Version: 4.20(468)
Parameter List :
Instrument Cary 300
Instrument Version 12.00
Start (nm) 800.00
Stop (nm) 400.00
X Mode Nanometers
Y Mode Abs
UV-Vis Scan Rate (nm/min) 600.000
UV-Vis Data Interval (nm) 1.000
UV-Vis Ave. Time (sec) 0.100
UV-Vis SBW (nm) 2.0
Beam Mode Double
Signal-to-noise Mode Off
UV Source On
Vis Source On
Source Changeover (nm) 350.00
Baseline Correction On
Baseline Type Baseline correction
Baseline File Name
Baseline Std Ref File Name
Cycle Mode Off
Comments
Method Log :
Method Name :
Date/Time stamp: 12/21/2022 3:24:11 PM
Method Modifications:
X Stop nm Changed: 12/21/2022 3:34:55 PM	Old: 200.00	New: 400.00
Y Max Abs Changed: 12/21/2022 3:34:55 PM	Old: 1.00	New: 0.05
Baseline Correction Changed: 12/21/2022 3:34:55 PM	Old:0	New:1
End Method Modifications
<SBW (nm)>	2
<Energy>	185
<Current Wavelength>	403
219
219
Collection Time: 12/21/2022 3:56:50 PM
Operator Name :
Scan Software Version: 4.20(468)
Parameter List :
Instrument Cary 300
Instrument Version 12.00
Start (nm) 800.00
Stop (nm) 400.00
X Mode Nanometers
Y Mode Abs
UV-Vis Scan Rate (nm/min) 600.000
UV-Vis Data Interval (nm) 1.000
UV-Vis Ave. Time (sec) 0.100
UV-Vis SBW (nm) 2.0
Beam Mode Double
Signal-to-noise Mode Off
UV Source On
Vis Source On
Source Changeover (nm) 350.00
Baseline Correction On
Baseline Type Baseline correction
Baseline File Name
Baseline Std Ref File Name
Cycle Mode Off
Comments
Method Log :
Method Name :
Date/Time stamp: 12/21/2022 3:24:11 PM
Method Modifications:
X Stop nm Changed: 12/21/2022 3:34:55 PM	Old: 200.00	New: 400.00
Y Max Abs Changed: 12/21/2022 3:34:55 PM	Old: 1.00	New: 0.05
Baseline Correction Changed: 12/21/2022 3:34:55 PM	Old:0	New:1
End Method Modifications
<SBW (nm)>	2
<Energy>	185
<Current Wavelength>	400
207.4
207.4
Collection Time: 12/21/2022 3:59:01 PM
Operator Name :
Scan Software Version: 4.20(468)
Parameter List :
Instrument Cary 300
Instrument Version 12.00
Start (nm) 800.00
Stop (nm) 400.00
X Mode Nanometers
Y Mode Abs
UV-Vis Scan Rate (nm/min) 600.000
UV-Vis Data Interval (nm) 1.000
UV-Vis Ave. Time (sec) 0.100
UV-Vis SBW (nm) 2.0
Beam Mode Double
Signal-to-noise Mode Off
UV Source On
Vis Source On
Source Changeover (nm) 350.00
Baseline Correction On
Baseline Type Baseline correction
Baseline File Name
Baseline Std Ref File Name
Cycle Mode Off
Comments
Method Log :
Method Name :
Date/Time stamp: 12/21/2022 3:24:11 PM
Method Modifications:
X Stop nm Changed: 12/21/2022 3:34:55 PM	Old: 200.00	New: 400.00
Y Max Abs Changed: 12/21/2022 3:34:55 PM	Old: 1.00	New: 0.05
Baseline Correction Changed: 12/21/2022 3:34:55 PM	Old:0	New:1
End Method Modifications
<SBW (nm)>	2
<Energy>	180
<Current Wavelength>	406.33
197.2
197.2
Collection Time: 12/21/2022 4:00:50 PM
Operator Name :
Scan Software Version: 4.20(468)
Parameter List :
Instrument Cary 300
Instrument Version 12.00
Start (nm) 800.00
Stop (nm) 400.00
X Mode Nanometers
Y Mode Abs
UV-Vis Scan Rate (nm/min) 600.000
UV-Vis Data Interval (nm) 1.000
UV-Vis Ave. Time (sec) 0.100
UV-Vis SBW (nm) 2.0
Beam Mode Double
Signal-to-noise Mode Off
UV Source On
Vis Source On
Source Changeover (nm) 350.00
Baseline Correction On
Baseline Type Baseline correction
Baseline File Name
Baseline Std Ref File Name
Cycle Mode Off
Comments
Method Log :
Method Name :
Date/Time stamp: 12/21/2022 3:24:11 PM
Method Modifications:
X Stop nm Changed: 12/21/2022 3:34:55 PM	Old: 200.00	New: 400.00
Y Max Abs Changed: 12/21/2022 3:34:55 PM	Old: 1.00	New: 0.05
Baseline Correction Changed: 12/21/2022 3:34:55 PM	Old:0	New:1
End Method Modifications
<SBW (nm)>	2
<Energy>	185
<Current Wavelength>	400
188.7
188.7
Collection Time: 12/21/2022 4:04:11 PM
Operator Name :
Scan Software Version: 4.20(468)
Parameter List :
Instrument Cary 300
Instrument Version 12.00
Start (nm) 800.00
Stop (nm) 400.00
X Mode Nanometers
Y Mode Abs
UV-Vis Scan Rate (nm/min) 600.000
UV-Vis Data Interval (nm) 1.000
UV-Vis Ave. Time (sec) 0.100
UV-Vis SBW (nm) 2.0
Beam Mode Double
Signal-to-noise Mode Off
UV Source On
Vis Source On
Source Changeover (nm) 350.00
Baseline Correction On
Baseline Type Baseline correction
Baseline File Name
Baseline Std Ref File Name
Cycle Mode Off
Comments
Method Log :
Method Name :
Date/Time stamp: 12/21/2022 3:24:11 PM
Method Modifications:
X Stop nm Changed: 12/21/2022 3:34:55 PM	Old: 200.00	New: 400.00
Y Max Abs Changed: 12/21/2022 3:34:55 PM	Old: 1.00	New: 0.05
Baseline Correction Changed: 12/21/2022 3:34:55 PM	Old:0	New:1
End Method Modifications
<SBW (nm)>	2
<Energy>	185
<Current Wavelength>	400
179.9
179.9
Collection Time: 12/21/2022 4:05:45 PM
Operator Name :
Scan Software Version: 4.20(468)
Parameter List :
Instrument Cary 300
Instrument Version 12.00
Start (nm) 800.00
Stop (nm) 400.00
X Mode Nanometers
Y Mode Abs
UV-Vis Scan Rate (nm/min) 600.000
UV-Vis Data Interval (nm) 1.000
UV-Vis Ave. Time (sec) 0.100
UV-Vis SBW (nm) 2.0
Beam Mode Double
Signal-to-noise Mode Off
UV Source On
Vis Source On
Source Changeover (nm) 350.00
Baseline Correction On
Baseline Type Baseline correction
Baseline File Name
Baseline Std Ref File Name
Cycle Mode Off
Comments
Method Log :
Method Name :
Date/Time stamp: 12/21/2022 3:24:11 PM
Method Modifications:
X Stop nm Changed: 12/21/2022 3:34:55 PM	Old: 200.00	New: 400.00
Y Max Abs Changed: 12/21/2022 3:34:55 PM	Old: 1.00	New: 0.05
Baseline Correction Changed: 12/21/2022 3:34:55 PM	Old:0	New:1
End Method Modifications
<SBW (nm)>	2
<Energy>	185
<Current Wavelength>	400
172.6
172.6
Collection Time: 12/21/2022 4:07:46 PM
Operator Name :
Scan Software Version: 4.20(468)
Parameter List :
Instrument Cary 300
Instrument Version 12.00
Start (nm) 800.00
Stop (nm) 400.00
X Mode Nanometers
Y Mode Abs
UV-Vis Scan Rate (nm/min) 600.000
UV-Vis Data Interval (nm) 1.000
UV-Vis Ave. Time (sec) 0.100
UV-Vis SBW (nm) 2.0
Beam Mode Double
Signal-to-noise Mode Off
UV Source On
Vis Source On
Source Changeover (nm) 350.00
Baseline Correction On
Baseline Type Baseline correction
Baseline File Name
Baseline Std Ref File Name
Cycle Mode Off
Comments
Method Log :
Method Name :
Date/Time stamp: 12/21/2022 3:24:11 PM
Method Modifications:
X Stop nm Changed: 12/21/2022 3:34:55 PM	Old: 200.00	New: 400.00
Y Max Abs Changed: 12/21/2022 3:34:55 PM	Old: 1.00	New: 0.05
Baseline Correction Changed: 12/21/2022 3:34:55 PM	Old:0	New:1
End Method Modifications
<SBW (nm)>	2
<Energy>	180
<Current Wavelength>	400
164.3
164.3
Collection Time: 12/21/2022 4:10:01 PM
Operator Name :
Scan Software Version: 4.20(468)
Parameter List :
Instrument Cary 300
Instrument Version 12.00
Start (nm) 800.00
Stop (nm) 400.00
X Mode Nanometers
Y Mode Abs
UV-Vis Scan Rate (nm/min) 600.000
UV-Vis Data Interval (nm) 1.000
UV-Vis Ave. Time (sec) 0.100
UV-Vis SBW (nm) 2.0
Beam Mode Double
Signal-to-noise Mode Off
UV Source On
Vis Source On
Source Changeover (nm) 350.00
Baseline Correction On
Baseline Type Baseline correction
Baseline File Name
Baseline Std Ref File Name
Cycle Mode Off
Comments
Method Log :
Method Name :
Date/Time stamp: 12/21/2022 3:24:11 PM
Method Modifications:
X Stop nm Changed: 12/21/2022 3:34:55 PM	Old: 200.00	New: 400.00
Y Max Abs Changed: 12/21/2022 3:34:55 PM	Old: 1.00	New: 0.05
Baseline Correction Changed: 12/21/2022 3:34:55 PM	Old:0	New:1
End Method Modifications
<SBW (nm)>	2
<Energy>	185
<Current Wavelength>	400
156.4
156.4
Collection Time: 12/21/2022 4:11:43 PM
Operator Name :
Scan Software Version: 4.20(468)
Parameter List :
Instrument Cary 300
Instrument Version 12.00
Start (nm) 800.00
Stop (nm) 400.00
X Mode Nanometers
Y Mode Abs
UV-Vis Scan Rate (nm/min) 600.000
UV-Vis Data Interval (nm) 1.000
UV-Vis Ave. Time (sec) 0.100
UV-Vis SBW (nm) 2.0
Beam Mode Double
Signal-to-noise Mode Off
UV Source On
Vis Source On
Source Changeover (nm) 350.00
Baseline Correction On
Baseline Type Baseline correction
Baseline File Name
Baseline Std Ref File Name
Cycle Mode Off
Comments
Method Log :
Method Name :
Date/Time stamp: 12/21/2022 3:24:11 PM
Method Modifications:
X Stop nm Changed: 12/21/2022 3:34:55 PM	Old: 200.00	New: 400.00
Y Max Abs Changed: 12/21/2022 3:34:55 PM	Old: 1.00	New: 0.05
Baseline Correction Changed: 12/21/2022 3:34:55 PM	Old:0	New:1
End Method Modifications
<SBW (nm)>	2
<Energy>	185
<Current Wavelength>	406.33
147.4
147.4
Collection Time: 12/21/2022 4:13:25 PM
Operator Name :
Scan Software Version: 4.20(468)
Parameter List :
Instrument Cary 300
Instrument Version 12.00
Start (nm) 800.00
Stop (nm) 400.00
X Mode Nanometers
Y Mode Abs
UV-Vis Scan Rate (nm/min) 600.000
UV-Vis Data Interval (nm) 1.000
UV-Vis Ave. Time (sec) 0.100
UV-Vis SBW (nm) 2.0
Beam Mode Double
Signal-to-noise Mode Off
UV Source On
Vis Source On
Source Changeover (nm) 350.00
Baseline Correction On
Baseline Type Baseline correction
Baseline File Name
Baseline Std Ref File Name
Cycle Mode Off
Comments
Method Log :
Method Name :
Date/Time stamp: 12/21/2022 3:24:11 PM
Method Modifications:
X Stop nm Changed: 12/21/2022 3:34:55 PM	Old: 200.00	New: 400.00
Y Max Abs Changed: 12/21/2022 3:34:55 PM	Old: 1.00	New: 0.05
Baseline Correction Changed: 12/21/2022 3:34:55 PM	Old:0	New:1
End Method Modifications
<SBW (nm)>	2
<Energy>	185
<Current Wavelength>	400
137.5
137.5
Collection Time: 12/21/2022 4:16:05 PM
Operator Name :
Scan Software Version: 4.20(468)
Parameter List :
Instrument Cary 300
Instrument Version 12.00
Start (nm) 800.00
Stop (nm) 400.00
X Mode Nanometers
Y Mode Abs
UV-Vis Scan Rate (nm/min) 600.000
UV-Vis Data Interval (nm) 1.000
UV-Vis Ave. Time (sec) 0.100
UV-Vis SBW (nm) 2.0
Beam Mode Double
Signal-to-noise Mode Off
UV Source On
Vis Source On
Source Changeover (nm) 350.00
Baseline Correction On
Baseline Type Baseline correction
Baseline File Name
Baseline Std Ref File Name
Cycle Mode Off
Comments
Method Log :
Method Name :
Date/Time stamp: 12/21/2022 3:24:11 PM
Method Modifications:
X Stop nm Changed: 12/21/2022 3:34:55 PM	Old: 200.00	New: 400.00
Y Max Abs Changed: 12/21/2022 3:34:55 PM	Old: 1.00	New: 0.05
Baseline Correction Changed: 12/21/2022 3:34:55 PM	Old:0	New:1
End Method Modifications
<SBW (nm)>	2
<Energy>	185
<Current Wavelength>	404.67
124.2
124.2
Collection Time: 12/21/2022 4:19:20 PM
Operator Name :
Scan Software Version: 4.20(468)
Parameter List :
Instrument Cary 300
Instrument Version 12.00
Start (nm) 800.00
Stop (nm) 400.00
X Mode Nanometers
Y Mode Abs
UV-Vis Scan Rate (nm/min) 600.000
UV-Vis Data Interval (nm) 1.000
UV-Vis Ave. Time (sec) 0.100
UV-Vis SBW (nm) 2.0
Beam Mode Double
Signal-to-noise Mode Off
UV Source On
Vis Source On
Source Changeover (nm) 350.00
Baseline Correction On
Baseline Type Baseline correction
Baseline File Name
Baseline Std Ref File Name
Cycle Mode Off
Comments
Method Log :
Method Name :
Date/Time stamp: 12/21/2022 3:24:11 PM
Method Modifications:
X Stop nm Changed: 12/21/2022 3:34:55 PM	Old: 200.00	New: 400.00
Y Max Abs Changed: 12/21/2022 3:34:55 PM	Old: 1.00	New: 0.05
Baseline Correction Changed: 12/21/2022 3:34:55 PM	Old:0	New:1
End Method Modifications
<SBW (nm)>	2
<Energy>	185
<Current Wavelength>	400
111.9
111.9
Collection Time: 12/21/2022 4:23:50 PM
Operator Name :
Scan Software Version: 4.20(468)
Parameter List :
Instrument Cary 300
Instrument Version 12.00
Start (nm) 800.00
Stop (nm) 400.00
X Mode Nanometers
Y Mode Abs
UV-Vis Scan Rate (nm/min) 600.000
UV-Vis Data Interval (nm) 1.000
UV-Vis Ave. Time (sec) 0.100
UV-Vis SBW (nm) 2.0
Beam Mode Double
Signal-to-noise Mode Off
UV Source On
Vis Source On
Source Changeover (nm) 350.00
Baseline Correction On
Baseline Type Baseline correction
Baseline File Name
Baseline Std Ref File Name
Cycle Mode Off
Comments
Method Log :
Method Name :
Date/Time stamp: 12/21/2022 3:24:11 PM
Method Modifications:
X Stop nm Changed: 12/21/2022 3:34:55 PM	Old: 200.00	New: 400.00
Y Max Abs Changed: 12/21/2022 3:34:55 PM	Old: 1.00	New: 0.05
Baseline Correction Changed: 12/21/2022 3:34:55 PM	Old:0	New:1
End Method Modifications
<SBW (nm)>	2
<Energy>	185
<Current Wavelength>	400
98.5
98.5
Collection Time: 12/21/2022 4:27:47 PM
Operator Name :
Scan Software Version: 4.20(468)
Parameter List :
Instrument Cary 300
Instrument Version 12.00
Start (nm) 800.00
Stop (nm) 400.00
X Mode Nanometers
Y Mode Abs
UV-Vis Scan Rate (nm/min) 600.000
UV-Vis Data Interval (nm) 1.000
UV-Vis Ave. Time (sec) 0.100
UV-Vis SBW (nm) 2.0
Beam Mode Double
Signal-to-noise Mode Off
UV Source On
Vis Source On
Source Changeover (nm) 350.00
Baseline Correction On
Baseline Type Baseline correction
Baseline File Name
Baseline Std Ref File Name
Cycle Mode Off
Comments
Method Log :
Method Name :
Date/Time stamp: 12/21/2022 3:24:11 PM
Method Modifications:
X Stop nm Changed: 12/21/2022 3:34:55 PM	Old: 200.00	New: 400.00
Y Max Abs Changed: 12/21/2022 3:34:55 PM	Old: 1.00	New: 0.05
Baseline Correction Changed: 12/21/2022 3:34:55 PM	Old:0	New:1
End Method Modifications
<SBW (nm)>	2
<Energy>	177
<Current Wavelength>	400
78.2
78.2
Collection Time: 12/21/2022 4:31:47 PM
Operator Name :
Scan Software Version: 4.20(468)
Parameter List :
Instrument Cary 300
Instrument Version 12.00
Start (nm) 800.00
Stop (nm) 400.00
X Mode Nanometers
Y Mode Abs
UV-Vis Scan Rate (nm/min) 600.000
UV-Vis Data Interval (nm) 1.000
UV-Vis Ave. Time (sec) 0.100
UV-Vis SBW (nm) 2.0
Beam Mode Double
Signal-to-noise Mode Off
UV Source On
Vis Source On
Source Changeover (nm) 350.00
Baseline Correction On
Baseline Type Baseline correction
Baseline File Name
Baseline Std Ref File Name
Cycle Mode Off
Comments
Method Log :
Method Name :
Date/Time stamp: 12/21/2022 3:24:11 PM
Method Modifications:
X Stop nm Changed: 12/21/2022 3:34:55 PM	Old: 200.00	New: 400.00
Y Max Abs Changed: 12/21/2022 3:34:55 PM	Old: 1.00	New: 0.05
Baseline Correction Changed: 12/21/2022 3:34:55 PM	Old:0	New:1
End Method Modifications
<SBW (nm)>	2
<Energy>	185
<Current Wavelength>	400
37.5
37.5
Collection Time: 12/21/2022 4:37:37 PM
Operator Name :
Scan Software Version: 4.20(468)
Parameter List :
Instrument Cary 300
Instrument Version 12.00
Start (nm) 800.00
Stop (nm) 400.00
X Mode Nanometers
Y Mode Abs
UV-Vis Scan Rate (nm/min) 600.000
UV-Vis Data Interval (nm) 1.000
UV-Vis Ave. Time (sec) 0.100
UV-Vis SBW (nm) 2.0
Beam Mode Double
Signal-to-noise Mode Off
UV Source On
Vis Source On
Source Changeover (nm) 350.00
Baseline Correction On
Baseline Type Baseline correction
Baseline File Name
Baseline Std Ref File Name
Cycle Mode Off
Comments
Method Log :
Method Name :
Date/Time stamp: 12/21/2022 3:24:11 PM
Method Modifications:
X Stop nm Changed: 12/21/2022 3:34:55 PM	Old: 200.00	New: 400.00
Y Max Abs Changed: 12/21/2022 3:34:55 PM	Old: 1.00	New: 0.05
Baseline Correction Changed: 12/21/2022 3:34:55 PM	Old:0	New:1
End Method Modifications
<SBW (nm)>	2
<Energy>	185
<Current Wavelength>	403
26.8
26.8
Collection Time: 12/21/2022 4:40:15 PM
Operator Name :
Scan Software Version: 4.20(468)
Parameter List :
Instrument Cary 300
Instrument Version 12.00
Start (nm) 800.00
Stop (nm) 400.00
X Mode Nanometers
Y Mode Abs
UV-Vis Scan Rate (nm/min) 600.000
UV-Vis Data Interval (nm) 1.000
UV-Vis Ave. Time (sec) 0.100
UV-Vis SBW (nm) 2.0
Beam Mode Double
Signal-to-noise Mode Off
UV Source On
Vis Source On
Source Changeover (nm) 350.00
Baseline Correction On
Baseline Type Baseline correction
Baseline File Name
Baseline Std Ref File Name
Cycle Mode Off
Comments
Method Log :
Method Name :
Date/Time stamp: 12/21/2022 3:24:11 PM
Method Modifications:
X Stop nm Changed: 12/21/2022 3:34:55 PM	Old: 200.00	New: 400.00
Y Max Abs Changed: 12/21/2022 3:34:55 PM	Old: 1.00	New: 0.05
Baseline Correction Changed: 12/21/2022 3:34:55 PM	Old:0	New:1
End Method Modifications
<SBW (nm)>	2
<Energy>	185
<Current Wavelength>	404.67

## Sheet: 20230102 wt titration 3
303.6		298.5		291.4		272.9		256.6		243.1		229.5		217.5		205.7		197.5		188.9		181		172.7		164.7		155.8		147.9		138.1		131.2		122.6		117.5		107.9		87.7		64		47.4
Wavelength (nm)	Abs	Wavelength (nm)	Abs	Wavelength (nm)	Abs	Wavelength (nm)	Abs	Wavelength (nm)	Abs	Wavelength (nm)	Abs	Wavelength (nm)	Abs	Wavelength (nm)	Abs	Wavelength (nm)	Abs	Wavelength (nm)	Abs	Wavelength (nm)	Abs	Wavelength (nm)	Abs	Wavelength (nm)	Abs	Wavelength (nm)	Abs	Wavelength (nm)	Abs	Wavelength (nm)	Abs	Wavelength (nm)	Abs	Wavelength (nm)	Abs	Wavelength (nm)	Abs	Wavelength (nm)	Abs	Wavelength (nm)	Abs	Wavelength (nm)	Abs	Wavelength (nm)	Abs	Wavelength (nm)	Abs
800	-0.000487677	800	0.0080254	800	0.00889301	800	0.0087969	800	0.00609499	800	0.00535061	800	0.00625928	800	-0.00182052	800	0.00440164	800	0.00778346	800	0.0077483	800	0.00781579	800	0.00676817	800	0.000630522	800	0.000764542	800	0.0080355	800	0.00804549	800	0.00778886	800	-0.00271563	800	0.0036241	800	0.00195303	800	0.0102273	800	0.0103234	800	0.00849898
799	-0.00237711	799	0.00772266	799	0.00951356	799	0.00968164	799	0.00610584	799	0.00464192	799	0.00425771	799	-0.00333304	799	0.0038113	799	0.00549254	799	0.00481095	799	0.00636534	799	0.00627992	799	0.00210431	799	-0.00114142	799	0.00447749	799	0.00784241	799	0.00955537	799	-0.00118494	799	0.00271524	799	0.00236453	799	0.00877437	799	0.00776498	799	0.00842106
798	0.00088182	798	0.00915553	798	0.00998593	798	0.00875912	798	0.00784233	798	0.0049488	798	0.00425327	798	-0.0023784	798	0.00477896	798	0.00969691	798	0.00788195	798	0.00806013	798	0.007306	798	0.00080689	798	0.00210072	798	0.00714734	798	0.00649696	798	0.00898623	798	-0.00272823	798	0.00573098	798	0.00136841	798	0.0104803	798	0.00936608	798	0.00903819
797	-0.000891064	797	0.00940086	797	0.0104622	797	0.0087867	797	0.00866349	797	0.00638002	797	0.00408368	797	-0.001228	797	0.00516162	797	0.00702717	797	0.00733403	797	0.00818536	797	0.00740681	797	0.00222965	797	0.000813036	797	0.00635229	797	0.00764319	797	0.010635	797	-0.00152449	797	0.00436276	797	0.00153464	797	0.0113324	797	0.00832091	797	0.0085875
796	0.00131238	796	0.0103973	796	0.0102195	796	0.0110853	796	0.00959753	796	0.00640897	796	0.00620629	796	-0.000953988	796	0.00613369	796	0.00961071	796	0.00796468	796	0.0107593	796	0.00847345	796	0.00219984	796	0.00379921	796	0.00760096	796	0.00969358	796	0.00993304	796	0.00120238	796	0.00559178	796	0.00322147	796	0.0118643	796	0.00925788	796	0.0094002
795	-0.000220389	795	0.0101343	795	0.0111223	795	0.00947864	795	0.00623494	795	0.0055358	795	0.00562219	795	7.89594e-05	795	0.00449875	795	0.0085851	795	0.00737339	795	0.00809457	795	0.00804344	795	0.00174183	795	0.00301099	795	0.00750253	795	0.00866027	795	0.00957887	795	-0.000200932	795	0.00491833	795	0.000376208	795	0.0121842	795	0.0101357	795	0.0101512
794	-0.00155065	794	0.00848435	794	0.00916864	794	0.00926063	794	0.00677808	794	0.00463334	794	0.00501288	794	-0.00237047	794	0.00291348	794	0.00881394	794	0.0067072	794	0.00616562	794	0.0056779	794	0.00152331	794	0.00147069	794	0.00654957	794	0.00842705	794	0.00867738	794	-0.000828389	794	0.0048232	794	0.00113095	794	0.0117284	794	0.0102599	794	0.0091411
793	-0.000762914	793	0.00903328	793	0.0107743	793	0.00843489	793	0.00661191	793	0.00552754	793	0.00292847	793	-6.1656e-05	793	0.00435411	793	0.00842333	793	0.00692016	793	0.00740141	793	0.00751807	793	0.00136717	793	0.000975728	793	0.00566087	793	0.00972855	793	0.00904194	793	-0.00206055	793	0.00384157	793	0.000645999	793	0.0118174	793	0.00842644	793	0.00872812
792	-0.000379323	792	0.00909415	792	0.0108168	792	0.0112184	792	0.00834445	792	0.00393836	792	0.00777592	792	-0.00118835	792	0.00407696	792	0.00892958	792	0.00622853	792	0.00719987	792	0.00934156	792	0.00371409	792	0.00171818	792	0.00790072	792	0.00827278	792	0.00842475	792	-0.000350769	792	0.00467622	792	0.00184568	792	0.0120346	792	0.00991042	792	0.0105924
791	0.0005476	791	0.0112784	791	0.0103599	791	0.0104707	791	0.0074229	791	0.00644489	791	0.0069134	791	-0.000702753	791	0.00534002	791	0.00896089	791	0.00858193	791	0.00824289	791	0.00934635	791	0.00289853	791	0.00309519	791	0.00885066	791	0.00911458	791	0.00827867	791	0.000414943	791	0.00658636	791	0.00221508	791	0.0132382	791	0.00962349	791	0.0105914
790	-0.000282738	790	0.00872695	790	0.00980511	790	0.00950576	790	0.00711079	790	0.00372837	790	0.00447385	790	-0.00111302	790	0.00508995	790	0.009944	790	0.00714508	790	0.00817254	790	0.00645855	790	0.000981358	790	-0.000464767	790	0.00597428	790	0.00843452	790	0.00897405	790	-0.000820844	790	0.00459938	790	0.000463295	790	0.0125539	790	0.00886286	790	0.00991397
789	-7.33029e-05	789	0.0114872	789	0.0107687	789	0.0088091	789	0.00762196	789	0.0066203	789	0.00625445	789	0.000183234	789	0.00500452	789	0.00868053	789	0.0076027	789	0.00807492	789	0.00804599	789	0.00158093	789	0.00239689	789	0.00686846	789	0.00819245	789	0.0094906	789	0.000493071	789	0.00537894	789	0.00154643	789	0.0131338	789	0.00948824	789	0.00980731
788	0.000352166	788	0.0114433	788	0.0117432	788	0.00927259	788	0.00846899	788	0.0083645	788	0.00726712	788	0.000778415	788	0.00588319	788	0.00880482	788	0.00851117	788	0.00825687	788	0.00924315	788	0.00239702	788	0.00263845	788	0.00727886	788	0.00971669	788	0.0115913	788	0.000122303	788	0.00662064	788	0.00323652	788	0.0126169	788	0.0108347	788	0.0108389
787	-0.000170296	787	0.0102666	787	0.0106261	787	0.00881074	787	0.00813804	787	0.00550491	787	0.00546821	787	-0.00222128	787	0.00506554	787	0.00845426	787	0.00769383	787	0.00793212	787	0.0061758	787	0.00103956	787	8.16002e-05	787	0.00734309	787	0.00711721	787	0.00885277	787	-0.000979352	787	0.0050883	787	0.00110747	787	0.0115501	787	0.00868507	787	0.0102013
786	-0.000901604	786	0.00993712	786	0.00940869	786	0.0107131	786	0.00745889	786	0.00587936	786	0.00575267	786	-0.00199835	786	0.00327561	786	0.0083943	786	0.00713871	786	0.00646183	786	0.0070302	786	0.00107456	786	-0.000398306	786	0.00749732	786	0.00746627	786	0.00909264	786	-0.00143848	786	0.00397569	786	0.00145181	786	0.01235	786	0.00791815	786	0.00952195
785	-0.000538612	785	0.00992239	785	0.00982664	785	0.00842964	785	0.00663155	785	0.00473733	785	0.00373458	785	-0.000437356	785	0.00434362	785	0.00713681	785	0.00694794	785	0.00724461	785	0.00688545	785	0.00224951	785	-6.8903e-05	785	0.00592796	785	0.00758611	785	0.00772132	785	-0.000322316	785	0.00504684	785	0.00113511	785	0.0117399	785	0.00955085	785	0.00867334
784	-0.000371408	784	0.0103305	784	0.00975316	784	0.00843175	784	0.00713655	784	0.00428075	784	0.00566552	784	-0.00159991	784	0.00403432	784	0.00808426	784	0.00557544	784	0.00649717	784	0.00673388	784	0.00130729	784	0.000841876	784	0.00574727	784	0.0070126	784	0.0090651	784	-0.000948306	784	0.0039677	784	0.00159673	784	0.0128034	784	0.00825339	784	0.00771555
783	0.000719916	783	0.0113205	783	0.0107485	783	0.00988087	783	0.00741734	783	0.00497763	783	0.00543605	783	-0.00194934	783	0.00529162	783	0.0086439	783	0.00784465	783	0.00797549	783	0.00693942	783	0.00284722	783	0.00201271	783	0.00772018	783	0.00938295	783	0.0106046	783	-0.000658402	783	0.00571446	783	0.00253895	783	0.0126483	783	0.00904398	783	0.00934828
782	0.00106335	782	0.010677	782	0.0118473	782	0.0104778	782	0.00868824	782	0.00583069	782	0.00776092	782	0.000554158	782	0.00766111	782	0.00928496	782	0.00820216	782	0.0101912	782	0.00973649	782	0.0034446	782	0.00382961	782	0.00868216	782	0.00957662	782	0.0111405	782	0.00126048	782	0.0064163	782	0.00405399	782	0.0135449	782	0.012008	782	0.0117565
781	0.000230498	781	0.0106958	781	0.0109818	781	0.00967425	781	0.00708387	781	0.00611978	781	0.00489532	781	-0.00253372	781	0.00506562	781	0.00810559	781	0.00630874	781	0.00775484	781	0.00839541	781	0.0013377	781	0.000611287	781	0.00694896	781	0.00838253	781	0.00986315	781	-0.000499777	781	0.00492807	781	0.00128494	781	0.0125552	781	0.00906312	781	0.00901012
780	0.00204753	780	0.011078	780	0.0106785	780	0.00977498	780	0.00829487	780	0.00656008	780	0.00688894	780	-0.00083614	780	0.00814276	780	0.0103245	780	0.00695362	780	0.00873041	780	0.00819042	780	0.00235691	780	0.00210252	780	0.00852205	780	0.00925928	780	0.0100146	780	0.000537181	780	0.0058271	780	0.00268484	780	0.0126458	780	0.0116978	780	0.0105903
779	-0.00086709	779	0.0105053	779	0.010453	779	0.00942073	779	0.00745492	779	0.00601202	779	0.00579824	779	-0.000117403	779	0.00506379	779	0.00854879	779	0.00734967	779	0.00897204	779	0.00752281	779	0.00253031	779	0.00176387	779	0.00860065	779	0.00753619	779	0.00839712	779	-0.000544868	779	0.0040386	779	0.00274233	779	0.0113547	779	0.00978006	779	0.0100872
778	-0.00014354	778	0.0109194	778	0.0102941	778	0.011542	778	0.00738171	778	0.00472251	778	0.00640595	778	-0.000729372	778	0.00478389	778	0.00831563	778	0.00656321	778	0.00937124	778	0.00755215	778	0.00315716	778	0.00170103	778	0.00757662	778	0.00921013	778	0.0103791	778	-0.000450596	778	0.00467528	778	0.00212954	778	0.011863	778	0.0102192	778	0.0100512
777	-0.00065375	777	0.00843455	777	0.00850999	777	0.00800879	777	0.00535883	777	0.00443216	777	0.00469943	777	-0.00349156	777	0.00392525	777	0.00665092	777	0.00584772	777	0.00647881	777	0.00748834	777	9.47271e-05	777	-3.32881e-05	777	0.00600218	777	0.00732303	777	0.00831244	777	-0.00117632	777	0.00443261	777	-0.000138882	777	0.0102033	777	0.00817064	777	0.00927108
776	0.000205816	776	0.0110992	776	0.0110323	776	0.0102469	776	0.00695459	776	0.00709926	776	0.00511329	776	-8.06014e-05	776	0.00600871	776	0.00939536	776	0.00931434	776	0.0079183	776	0.00825603	776	0.00396456	776	0.00326925	776	0.00837751	776	0.0100859	776	0.0107733	776	0.00114601	776	0.00549196	776	0.00290366	776	0.0122166	776	0.0103917	776	0.0111311
775	0.000417586	775	0.00869595	775	0.00970311	775	0.00847554	775	0.00689857	775	0.00584434	775	0.00416461	775	-0.00250901	775	0.00447055	775	0.00902371	775	0.00564687	775	0.00858573	775	0.00810077	775	0.00243968	775	0.00226273	775	0.00556477	775	0.00765508	775	0.00952296	775	-0.00171466	775	0.00547128	775	0.00181103	775	0.0109617	775	0.00875791	775	0.00785037
774	0.00133575	774	0.00919167	774	0.00936904	774	0.00896348	774	0.00696982	774	0.00376503	774	0.00506869	774	-0.00105487	774	0.00375182	774	0.00831872	774	0.00652445	774	0.00689139	774	0.00769178	774	0.00131687	774	0.000566107	774	0.00528255	774	0.00871898	774	0.00912331	774	-0.00110904	774	0.00453846	774	0.00180068	774	0.0108549	774	0.00813558	774	0.00934701
773	-0.00176236	773	0.00985984	773	0.00981009	773	0.00838847	773	0.00566733	773	0.00416749	773	0.0041333	773	-0.00221299	773	0.00330383	773	0.00783306	773	0.00665118	773	0.00642852	773	0.00819422	773	0.00232292	773	0.00153602	773	0.00586073	773	0.00839192	773	0.00827439	773	-0.00124297	773	0.00354598	773	0.00167273	773	0.0109661	773	0.00749663	773	0.00870424
772	-0.00184119	772	0.00894001	772	0.00892852	772	0.00775523	772	0.007182	772	0.00520867	772	0.00468583	772	-0.00225661	772	0.00427437	772	0.00695002	772	0.00637054	772	0.00778251	772	0.00703699	772	-3.16315e-05	772	0.00090073	772	0.00655139	772	0.00798466	772	0.0089579	772	-0.00266665	772	0.0043796	772	3.83114e-06	772	0.0109477	772	0.00861205	772	0.00914287
771	-0.000404616	771	0.00905474	771	0.00938676	771	0.0101498	771	0.00663344	771	0.00573266	771	0.00643814	771	-0.000910232	771	0.00463868	771	0.0098537	771	0.00765842	771	0.00809916	771	0.00753227	771	0.00230467	771	0.00155241	771	0.00738358	771	0.00865166	771	0.00922115	771	-0.000575271	771	0.00477373	771	0.0019087	771	0.012724	771	0.00943456	771	0.0109187
770	-0.000967988	770	0.00931307	770	0.01032	770	0.00982621	770	0.00569284	770	0.00497659	770	0.00617969	770	-0.00344878	770	0.00408652	770	0.00808342	770	0.007232	770	0.00751728	770	0.00828183	770	0.000807461	770	0.000292999	770	0.00592473	770	0.00835614	770	0.00915429	770	-0.00155771	770	0.00342856	770	0.00186109	770	0.012045	770	0.00871734	770	0.0100037
769	-0.00117823	769	0.00962595	769	0.0100364	769	0.00795118	769	0.00665076	769	0.00631367	769	0.0065942	769	-0.00224096	769	0.00447576	769	0.00881645	769	0.00814273	769	0.00795732	769	0.00841863	769	0.00252799	769	0.00201206	769	0.00771721	769	0.00934759	769	0.0111593	769	-0.00110408	769	0.00413751	769	0.00218587	769	0.0130404	769	0.00842969	769	0.00925735
768	-0.000919169	768	0.0107195	768	0.0100502	768	0.00900748	768	0.0075088	768	0.00444712	768	0.00617047	768	-0.00121922	768	0.00499481	768	0.00790465	768	0.00693129	768	0.00725138	768	0.00840786	768	0.00329697	768	0.00145393	768	0.00772956	768	0.00758134	768	0.00975266	768	-0.00139493	768	0.00399526	768	0.00214963	768	0.0127492	768	0.0099599	768	0.0103575
767	-0.000942468	767	0.00998776	767	0.0100481	767	0.00871248	767	0.00684495	767	0.00514574	767	0.00494967	767	-0.00197299	767	0.00405731	767	0.00770076	767	0.00642408	767	0.00686714	767	0.00759538	767	0.00314509	767	0.000960706	767	0.0068405	767	0.00737724	767	0.00850402	767	-0.00225805	767	0.00375072	767	0.000810184	767	0.01265	767	0.00894813	767	0.00866732
766	-0.00105734	766	0.0096733	766	0.0101729	766	0.00839147	766	0.00645689	766	0.00523246	766	0.00437118	766	-0.00220505	766	0.00471168	766	0.00767104	766	0.00634509	766	0.00717734	766	0.00627436	766	0.00115924	766	0.00128071	766	0.005734	766	0.00728454	766	0.00958535	766	-0.0010608	766	0.00475614	766	0.00177726	766	0.0116825	766	0.00966446	766	0.00980217
765	-8.09638e-05	765	0.0110457	765	0.00947877	765	0.0101921	765	0.00766901	765	0.00540651	765	0.00591998	765	-0.000364218	765	0.00539346	765	0.00798076	765	0.00802047	765	0.00867749	765	0.00875654	765	0.00291638	765	0.00220338	765	0.00730321	765	0.00896776	765	0.0110869	765	-0.000454734	765	0.00522598	765	0.00230795	765	0.0123462	765	0.00951049	765	0.0104554
764	0.000313333	764	0.00934949	764	0.0110333	764	0.0093145	764	0.00672358	764	0.00587716	764	0.00558024	764	-0.00213845	764	0.00481221	764	0.00851989	764	0.00793905	764	0.0090651	764	0.00780973	764	0.00084958	764	0.00191527	764	0.00645217	764	0.00850149	764	0.00983511	764	-0.000532562	764	0.00472743	764	0.00188811	764	0.0142785	764	0.00897751	764	0.00966983
763	-0.000644962	763	0.0106656	763	0.0099301	763	0.00798042	763	0.00715452	763	0.0050112	763	0.0052542	763	-0.00228159	763	0.0038417	763	0.00825115	763	0.00692287	763	0.00852598	763	0.00651712	763	0.0025376	763	0.00122533	763	0.00670323	763	0.00817557	763	0.00978088	763	-0.00153692	763	0.00476533	763	0.000714289	763	0.0120189	763	0.00855603	763	0.00915788
762	0.00018054	762	0.00983336	762	0.00980191	762	0.00856677	762	0.00672954	762	0.00571603	762	0.00514365	762	-0.00219408	762	0.00496336	762	0.00825909	762	0.0067749	762	0.00831001	762	0.00609969	762	0.00205266	762	0.00199055	762	0.00739264	762	0.00817275	762	0.00896615	762	-0.00121313	762	0.00486584	762	0.000750487	762	0.0117024	762	0.0101535	762	0.00995282
761	-0.000487625	761	0.0106072	761	0.0100931	761	0.00809178	761	0.00711876	761	0.00593158	761	0.00585685	761	-0.00139746	761	0.00475818	761	0.00928679	761	0.0075172	761	0.00831379	761	0.00647707	761	0.00154682	761	0.00201944	761	0.00666238	761	0.00817016	761	0.0111443	761	0.000325198	761	0.00480024	761	0.00197849	761	0.0141957	761	0.0103017	761	0.00929707
760	0.000549441	760	0.0112076	760	0.0107192	760	0.00996196	760	0.00661462	760	0.00584232	760	0.00604454	760	-0.00219372	760	0.00542279	760	0.00872917	760	0.00660524	760	0.00803075	760	0.00811912	760	0.00307389	760	0.000890069	760	0.00642195	760	0.00738216	760	0.0110239	760	-0.00156241	760	0.00507602	760	0.00187014	760	0.0121931	760	0.00983389	760	0.0108272
759	-0.000436529	759	0.00953695	759	0.0100825	759	0.00927983	759	0.00729657	759	0.00591993	759	0.0056796	759	-0.00255703	759	0.00456503	759	0.00825682	759	0.0064487	759	0.00716155	759	0.00685523	759	0.000748594	759	0.0015182	759	0.00647497	759	0.00800412	759	0.00928078	759	-0.00143311	759	0.00400861	759	0.00126687	759	0.0114584	759	0.0101347	759	0.00914564
758	-0.00114472	758	0.00998005	758	0.0102142	758	0.00910039	758	0.00836271	758	0.00526107	758	0.00561629	758	-0.00254242	758	0.0052634	758	0.00913311	758	0.00695767	758	0.00882677	758	0.00787744	758	0.00203742	758	0.0012806	758	0.00650109	758	0.00900893	758	0.00986331	758	0.000494159	758	0.00439717	758	0.00161962	758	0.0126935	758	0.00994663	758	0.00919141
757	0.000742863	757	0.0107221	757	0.0115244	757	0.0101521	757	0.00719529	757	0.00615976	757	0.00550926	757	-0.00138058	757	0.00516783	757	0.00926188	757	0.00822113	757	0.00882458	757	0.00775025	757	0.00127676	757	0.0021207	757	0.00684182	757	0.00898977	757	0.0110812	757	-0.000296448	757	0.00664805	757	0.00265301	757	0.0129403	757	0.00955635	757	0.0102032
756	-0.0021336	756	0.00988209	756	0.0104762	756	0.00816315	756	0.00568631	756	0.00474855	756	0.00460843	756	-0.00194681	756	0.00410772	756	0.00754341	756	0.00696625	756	0.00778614	756	0.00649867	756	0.00116078	756	0.00107915	756	0.00673491	756	0.00745255	756	0.00948247	756	-0.00154992	756	0.00409692	756	0.000345663	756	0.012587	756	0.00939295	756	0.00872386
755	0.000241117	755	0.0101991	755	0.0107281	755	0.010999	755	0.00749721	755	0.00624164	755	0.00561094	755	-0.000668379	755	0.00497242	755	0.00941075	755	0.00855545	755	0.00808589	755	0.00790264	755	0.00271479	755	0.00265283	755	0.00744386	755	0.00917777	755	0.010272	755	-0.000514722	755	0.00517401	755	0.0017016	755	0.0133098	755	0.0100757	755	0.00996985
754	-0.000973721	754	0.00818575	754	0.00892807	754	0.00786761	754	0.00594607	754	0.00408404	754	0.00438844	754	-0.00316002	754	0.00307884	754	0.00746593	754	0.00700179	754	0.00747504	754	0.00628589	754	0.000500664	754	0.000826211	754	0.00691496	754	0.00830727	754	0.00919426	754	-0.00161806	754	0.0029563	754	0.000401211	754	0.0126027	754	0.00848908	754	0.00924879
753	5.21375e-05	753	0.0109979	753	0.0105222	753	0.00941917	753	0.00716089	753	0.00556912	753	0.00560979	753	-0.000492951	753	0.00539791	753	0.00878419	753	0.00814914	753	0.0080889	753	0.0083938	753	0.00267895	753	0.00223116	753	0.00728052	753	0.00865219	753	0.00964734	753	-0.00164741	753	0.00520788	753	0.00128509	753	0.014015	753	0.0107115	753	0.0104759
752	1.49882e-05	752	0.0103861	752	0.0102305	752	0.00999542	752	0.0069052	752	0.00524388	752	0.00546971	752	-0.00211222	752	0.00556936	752	0.00886994	752	0.00801074	752	0.00858892	752	0.00780325	752	0.00275746	752	0.00132066	752	0.00691148	752	0.00845199	752	0.0103272	752	-0.000570411	752	0.00537451	752	0.00179933	752	0.0131719	752	0.00993275	752	0.0103246
751	0.00089383	751	0.0120218	751	0.0111831	751	0.0100046	751	0.00853459	751	0.00753314	751	0.00809096	751	0.000133748	751	0.00587086	751	0.0096205	751	0.00753933	751	0.00930551	751	0.00914131	751	0.00377482	751	0.00195446	751	0.00831748	751	0.0100195	751	0.0122737	751	0.000197995	751	0.0061286	751	0.00386802	751	0.014189	751	0.00981382	751	0.0120276
750	0.000127714	750	0.0110252	750	0.0107227	750	0.00933976	750	0.00804249	750	0.00608284	750	0.00629143	750	-0.0010151	750	0.00475439	750	0.00932892	750	0.0084668	750	0.00927515	750	0.00828835	750	0.0018535	750	0.00130477	750	0.00821498	750	0.00932249	750	0.011831	750	-0.000393961	750	0.00484519	750	0.00177661	750	0.0138324	750	0.0105705	750	0.0109399
749	-0.000122527	749	0.00993455	749	0.0104661	749	0.00996586	749	0.00716726	749	0.00652611	749	0.00715055	749	-0.0015931	749	0.00458264	749	0.00862945	749	0.00732964	749	0.00835933	749	0.00871671	749	0.00219458	749	0.0017835	749	0.00715036	749	0.00982396	749	0.0112424	749	2.31944e-05	749	0.00475389	749	0.00209425	749	0.0127994	749	0.010474	749	0.010679
748	-0.000384392	748	0.0109196	748	0.0118235	748	0.00963249	748	0.0080081	748	0.00620025	748	0.0064219	748	-0.00108074	748	0.00491367	748	0.00945856	748	0.00841686	748	0.00930548	748	0.00934452	748	0.0026564	748	0.00184485	748	0.0081282	748	0.00994747	748	0.0112561	748	-0.000797074	748	0.00509325	748	0.00205573	748	0.0141033	748	0.00977188	748	0.0114714
747	-0.00074405	747	0.0104439	747	0.00958363	747	0.00883119	747	0.00684261	747	0.00529578	747	0.00570858	747	-0.00209399	747	0.00546205	747	0.00883721	747	0.00737732	747	0.0082659	747	0.00772904	747	0.0020725	747	0.000715508	747	0.0069946	747	0.00912672	747	0.0107348	747	-0.000729475	747	0.00422253	747	0.00283781	747	0.0131424	747	0.0101555	747	0.0103332
746	0.000740244	746	0.0109949	746	0.0106427	746	0.0101737	746	0.00796278	746	0.00672276	746	0.00618631	746	-0.000366701	746	0.00584856	746	0.00952722	746	0.00917412	746	0.00951703	746	0.00847216	746	0.00302287	746	0.00229937	746	0.00786933	746	0.00983498	746	0.0106991	746	-0.000314401	746	0.00529864	746	0.00369349	746	0.0134452	746	0.0108259	746	0.0114164
745	0.00122323	745	0.011638	745	0.0104729	745	0.010097	745	0.00812519	745	0.00689883	745	0.00684516	745	-0.000928107	745	0.00672678	745	0.00978488	745	0.00890519	745	0.00951258	745	0.00860762	745	0.00341676	745	0.00272907	745	0.00852482	745	0.0110154	745	0.0121866	745	0.000556724	745	0.00578342	745	0.00275798	745	0.0149844	745	0.0112708	745	0.0111007
744	-0.00043446	744	0.0104136	744	0.0100894	744	0.00974395	744	0.00701039	744	0.00647854	744	0.00625117	744	-0.00130285	744	0.00473829	744	0.00996236	744	0.00954267	744	0.00886735	744	0.00789959	744	0.00131531	744	0.00217746	744	0.0076281	744	0.00876361	744	0.00988757	744	-0.00106168	744	0.00501751	744	0.00243359	744	0.0128651	744	0.010786	744	0.0103017
743	-0.000323454	743	0.0107941	743	0.0108266	743	0.00934	743	0.0082698	743	0.0066864	743	0.00655591	743	-0.000413513	743	0.00625295	743	0.00911419	743	0.00852976	743	0.00882432	743	0.00834395	743	0.00278312	743	0.00247321	743	0.00773723	743	0.00977247	743	0.0105957	743	-5.29077e-05	743	0.00589316	743	0.00253242	743	0.0140745	743	0.010664	743	0.0111327
742	0.000702155	742	0.0102416	742	0.0102896	742	0.0102791	742	0.0075644	742	0.00630761	742	0.00646352	742	-0.000743636	742	0.00523122	742	0.00892606	742	0.00898594	742	0.00913785	742	0.00818625	742	0.0022766	742	0.00115125	742	0.0081652	742	0.00967844	742	0.0110376	742	-4.55569e-05	742	0.00532246	742	0.00224636	742	0.0130207	742	0.011631	742	0.0109963
741	0.000945219	741	0.0115802	741	0.0106258	741	0.0102655	741	0.00831988	741	0.00671942	741	0.00647053	741	-0.0010592	741	0.00600493	741	0.00984867	741	0.00982026	741	0.00927206	741	0.00831265	741	0.00234569	741	0.00168923	741	0.00838575	741	0.0101533	741	0.0112385	741	-0.000260749	741	0.00568917	741	0.00300105	741	0.0149162	741	0.0110345	741	0.0107742
740	0.000214207	740	0.0106293	740	0.0114964	740	0.00979793	740	0.00800119	740	0.00705401	740	0.00631205	740	-0.000657678	740	0.00609864	740	0.00981467	740	0.00829503	740	0.00919239	740	0.00775154	740	0.00250888	740	0.00142879	740	0.00847021	740	0.00932625	740	0.0117581	740	-0.000825805	740	0.00588967	740	0.00245363	740	0.014415	740	0.0113708	740	0.0110469
739	-7.32511e-05	739	0.0106778	739	0.00993007	739	0.00883203	739	0.00732885	739	0.00569691	739	0.00641573	739	-0.000994435	739	0.00527	739	0.00890899	739	0.00835661	739	0.00849502	739	0.00783258	739	0.00186063	739	0.00119976	739	0.00712708	739	0.00956006	739	0.010814	739	-0.00123874	739	0.00449341	739	0.00242011	739	0.0134716	739	0.0102543	739	0.0104669
738	-0.000630745	738	0.0101666	738	0.0101016	738	0.00986331	738	0.00821018	738	0.00585126	738	0.00660857	738	-0.00120771	738	0.00506785	738	0.00837991	738	0.00875775	738	0.00900989	738	0.00860469	738	0.00201024	738	0.00232578	738	0.00787439	738	0.00854953	738	0.011442	738	-0.000826839	738	0.00461374	738	0.00231914	738	0.0136285	738	0.0105502	738	0.0109664
737	-0.000464663	737	0.00968892	737	0.0101902	737	0.00881066	737	0.00791735	737	0.00560929	737	0.00602265	737	-0.00175014	737	0.00552573	737	0.00863297	737	0.00879301	737	0.00859938	737	0.00708029	737	0.00219221	737	0.00165654	737	0.00714915	737	0.00974107	737	0.0107402	737	-0.00203695	737	0.00442965	737	0.00177697	737	0.0136474	737	0.0100632	737	0.0106399
736	-0.000517256	736	0.00963074	736	0.0101127	736	0.00907242	736	0.0071681	736	0.00623835	736	0.00552851	736	-0.00137413	736	0.00500028	736	0.00912703	736	0.00829919	736	0.00925495	736	0.00874454	736	0.000950874	736	0.001858	736	0.00767539	736	0.00951896	736	0.0115014	736	-0.00078648	736	0.00518787	736	0.00204938	736	0.0137529	736	0.00988569	736	0.0112604
735	5.69011e-05	735	0.011374	735	0.0114349	735	0.00966637	735	0.00814703	735	0.00633345	735	0.0068856	735	0.000144986	735	0.00618413	735	0.00989207	735	0.00938306	735	0.00985868	735	0.00929017	735	0.00276762	735	0.00359693	735	0.00844803	735	0.0102831	735	0.0114514	735	-0.000448941	735	0.00638615	735	0.00281319	735	0.0145384	735	0.0109191	735	0.0120899
734	-0.00116636	734	0.0106125	734	0.0103168	734	0.00904633	734	0.00804758	734	0.00610497	734	0.00530818	734	-0.00104232	734	0.00602349	734	0.00925786	734	0.00820266	734	0.00913364	734	0.00812237	734	0.0027305	734	0.00109522	734	0.00755242	734	0.00904144	734	0.0107124	734	-0.00149405	734	0.00533124	734	0.00175441	734	0.0138764	734	0.0107943	734	0.0108173
733	-0.000998877	733	0.01057	733	0.0109772	733	0.00972587	733	0.00832788	733	0.00582432	733	0.00588605	733	-0.00123786	733	0.00571147	733	0.0101093	733	0.00872381	733	0.008982	733	0.00882218	733	0.00259082	733	0.00212856	733	0.00819517	733	0.00962222	733	0.0121774	733	-0.000966335	733	0.00551113	733	0.00260165	733	0.0142878	733	0.0106988	733	0.010435
732	-7.87897e-05	732	0.0111948	732	0.0112096	732	0.0096908	732	0.00769162	732	0.00539288	732	0.00666175	732	-0.000843684	732	0.00540307	732	0.0102568	732	0.00892633	732	0.00906296	732	0.0088575	732	0.00239626	732	0.00246894	732	0.00835107	732	0.0101595	732	0.0116959	732	-0.00100043	732	0.00565865	732	0.00255059	732	0.0143711	732	0.0106311	732	0.0108484
731	-0.000388271	731	0.0110997	731	0.0106971	731	0.00925783	731	0.00721118	731	0.00656847	731	0.00572705	731	-0.000738985	731	0.00613353	731	0.00949189	731	0.00852015	731	0.00939388	731	0.00848594	731	0.00236698	731	0.00132113	731	0.00831233	731	0.0103295	731	0.0117713	731	-0.0011379	731	0.00557347	731	0.00218501	731	0.0145799	731	0.0112809	731	0.0115068
730	0.00043759	730	0.0116909	730	0.0104206	730	0.0100114	730	0.00894395	730	0.00607927	730	0.00656135	730	-0.000225926	730	0.0064116	730	0.0100156	730	0.00893901	730	0.00994994	730	0.00929451	730	0.00252278	730	0.00289399	730	0.00817831	730	0.0107312	730	0.0123119	730	-0.000242846	730	0.00613212	730	0.00267153	730	0.0153484	730	0.0122681	730	0.0117632
729	0.00134767	729	0.0117367	729	0.0112476	729	0.0106322	729	0.00836255	729	0.00731742	729	0.00704561	729	-0.000105136	729	0.0068748	729	0.0101138	729	0.00964816	729	0.0100147	729	0.00981962	729	0.00344914	729	0.00257124	729	0.0095374	729	0.0111364	729	0.0117803	729	-0.000518962	729	0.00620267	729	0.00323299	729	0.0159136	729	0.0115147	729	0.0130157
728	0.000848023	728	0.0121294	728	0.0104207	728	0.009818	728	0.00900275	728	0.00700068	728	0.00678365	728	-0.00138713	728	0.00649607	728	0.0103472	728	0.00867688	728	0.00996276	728	0.00887443	728	0.00256705	728	0.00225479	728	0.00880371	728	0.0108533	728	0.012298	728	-0.000588093	728	0.00648774	728	0.00279998	728	0.0158041	728	0.0119677	728	0.01248
727	-0.000115591	727	0.0117688	727	0.0111301	727	0.00972558	727	0.00747962	727	0.00697903	727	0.005923	727	-0.000684765	727	0.00580055	727	0.0101554	727	0.00909116	727	0.00990738	727	0.00937642	727	0.00228466	727	0.00176273	727	0.008761	727	0.0100375	727	0.012025	727	-0.000640206	727	0.0051147	727	0.00241547	727	0.0146945	727	0.011534	727	0.0115273
726	-0.000428409	726	0.0109794	726	0.0108111	726	0.0093596	726	0.00843798	726	0.00626062	726	0.00690935	726	-0.00121251	726	0.00679843	726	0.00989872	726	0.00937592	726	0.00983569	726	0.00913195	726	0.00301935	726	0.00297642	726	0.00851212	726	0.0104655	726	0.011794	726	-0.000561001	726	0.00627811	726	0.00358518	726	0.0152871	726	0.0114336	726	0.0119993
725	-3.34952e-05	725	0.0109957	725	0.0111167	725	0.0100198	725	0.00753948	725	0.00643895	725	0.00634585	725	-0.00112024	725	0.00582768	725	0.00997568	725	0.00911244	725	0.0101039	725	0.00921383	725	0.00194778	725	0.00265361	725	0.00832437	725	0.0105343	725	0.011725	725	-0.00131354	725	0.0063821	725	0.0028395	725	0.0151482	725	0.0113165	725	0.0119871
724	0.000155861	724	0.0115019	724	0.0105107	724	0.0100672	724	0.00855912	724	0.00661323	724	0.0072717	724	4.48368e-05	724	0.00643396	724	0.01033	724	0.00987133	724	0.0100732	724	0.00909616	724	0.00327725	724	0.00181032	724	0.00884387	724	0.0108098	724	0.0124349	724	-0.00103777	724	0.00601265	724	0.0041205	724	0.015139	724	0.0118804	724	0.0119254
723	-0.000274925	723	0.0109646	723	0.0104718	723	0.0104971	723	0.00783516	723	0.00622543	723	0.00695949	723	-0.00080653	723	0.00551917	723	0.0104748	723	0.00882302	723	0.00998797	723	0.00937356	723	0.00359693	723	0.00266895	723	0.00923601	723	0.0105147	723	0.0127315	723	-0.000346889	723	0.0060721	723	0.00301622	723	0.0150162	723	0.0122823	723	0.0127429
722	2.83461e-05	722	0.0110216	722	0.0106069	722	0.0101468	722	0.00842338	722	0.00639526	722	0.00720205	722	-8.07635e-06	722	0.00648007	722	0.0104557	722	0.00893523	722	0.0105327	722	0.00960216	722	0.00351159	722	0.00287064	722	0.00855708	722	0.0112815	722	0.0124665	722	0.000325819	722	0.00655609	722	0.00376738	722	0.0153979	722	0.0116805	722	0.0126724
721	0.000466275	721	0.0112608	721	0.0105263	721	0.00962185	721	0.00824738	721	0.00671225	721	0.00677503	721	0.000581192	721	0.00603556	721	0.0101369	721	0.00934103	721	0.0105119	721	0.00927983	721	0.00308585	721	0.00301052	721	0.00969519	721	0.0112627	721	0.0128711	721	-0.000583233	721	0.00618008	721	0.00322449	721	0.0155521	721	0.0114681	721	0.0128808
720	0.000471536	720	0.0108426	720	0.0100628	720	0.00951692	720	0.00764612	720	0.00701512	720	0.00662327	720	-0.00116186	720	0.00641	720	0.0096282	720	0.00872664	720	0.0100967	720	0.00906145	720	0.00314817	720	0.00261715	720	0.00890593	720	0.0112365	720	0.0121945	720	-0.000490469	720	0.00667063	720	0.00288216	720	0.0150323	720	0.0115644	720	0.0121995
719	-0.000241759	719	0.0110344	719	0.0102372	719	0.00941943	719	0.00829481	719	0.00647812	719	0.00691511	719	-0.000950786	719	0.00615081	719	0.0095288	719	0.00866914	719	0.00963638	719	0.0089064	719	0.00341243	719	0.00299092	719	0.00870181	719	0.0107532	719	0.012588	719	-0.000529408	719	0.00614044	719	0.00345898	719	0.015253	719	0.0116282	719	0.0126504
718	-7.94109e-05	718	0.0108214	718	0.0101534	718	0.00910089	718	0.00790344	718	0.0061432	718	0.00682599	718	-0.00119129	718	0.00558863	718	0.0101135	718	0.00920899	718	0.00982094	718	0.00946512	718	0.00345587	718	0.00288542	718	0.00858597	718	0.0109027	718	0.0121174	718	-0.000760898	718	0.00558281	718	0.00238634	718	0.0149799	718	0.0117242	718	0.0119328
717	7.47133e-05	717	0.0112025	717	0.0111402	717	0.0102675	717	0.008673	717	0.00649723	717	0.00655312	717	-0.000432184	717	0.00636279	717	0.0104531	717	0.00984893	717	0.0100909	717	0.00962431	717	0.00311868	717	0.00250398	717	0.0093693	717	0.0117671	717	0.0125707	717	-0.00019881	717	0.00655735	717	0.00345762	717	0.0158453	717	0.0118813	717	0.0133422
716	0.000246427	716	0.0117291	716	0.0111396	716	0.0101654	716	0.0086618	716	0.00648538	716	0.00713613	716	-0.000514774	716	0.00619193	716	0.0104337	716	0.00994483	716	0.0113733	716	0.010294	716	0.0039473	716	0.00326116	716	0.0101443	716	0.0117454	716	0.0130569	716	-0.000508362	716	0.00782473	716	0.00348403	716	0.0159002	716	0.0123251	716	0.0132658
715	0.000535367	715	0.0112906	715	0.0115592	715	0.00991331	715	0.00866875	715	0.0073369	715	0.0077625	715	-0.000370115	715	0.00662813	715	0.0107534	715	0.0105817	715	0.0107546	715	0.0103123	715	0.00471814	715	0.00416215	715	0.00949801	715	0.0112726	715	0.0130724	715	-7.34582e-05	715	0.00704514	715	0.00413764	715	0.0161392	715	0.0130093	715	0.0137908
714	0.000670576	714	0.0119837	714	0.0113408	714	0.0100004	714	0.00917319	714	0.00684642	714	0.00702594	714	-0.00026494	714	0.00665791	714	0.0109173	714	0.0100793	714	0.0109201	714	0.00961555	714	0.00363454	714	0.00375482	714	0.00987817	714	0.0117629	714	0.0137684	714	0.000233218	714	0.0076262	714	0.00365459	714	0.0168301	714	0.0128899	714	0.0137697
713	0.000697721	713	0.0117418	713	0.0105251	713	0.00990412	713	0.00794809	713	0.00711095	713	0.00707756	713	-0.000457992	713	0.00632387	713	0.0102368	713	0.00967711	713	0.0103595	713	0.00937433	713	0.00338371	713	0.0032512	713	0.00959938	713	0.0109149	713	0.0124969	713	-0.000320298	713	0.00627126	713	0.00376845	713	0.0160949	713	0.012325	713	0.0132029
712	0.000303671	712	0.0122651	712	0.0108744	712	0.00974806	712	0.00862404	712	0.00626362	712	0.00689263	712	-0.000486125	712	0.00602449	712	0.0104577	712	0.0101294	712	0.0104009	712	0.0101426	712	0.00387304	712	0.00389445	712	0.00974562	712	0.0116664	712	0.0130909	712	-0.000257541	712	0.00743667	712	0.00410578	712	0.0168855	712	0.0128474	712	0.012985
711	0.00022594	711	0.011385	711	0.0109387	711	0.0102067	711	0.00878435	711	0.00687282	711	0.00764575	711	0.000359627	711	0.006603	711	0.0108485	711	0.0108125	711	0.0110822	711	0.0101392	711	0.00417551	711	0.00340432	711	0.00999806	711	0.0116297	711	0.0139457	711	5.30177e-05	711	0.00727941	711	0.00449642	711	0.016862	711	0.0132647	711	0.0142449
710	0.000159772	710	0.0121848	710	0.0108694	710	0.00968084	710	0.00859806	710	0.00688334	710	0.0069497	710	-1.93105e-05	710	0.00636187	710	0.0105768	710	0.00993137	710	0.0107141	710	0.0100206	710	0.00376988	710	0.00338227	710	0.00951782	710	0.0124047	710	0.0132731	710	-0.000670343	710	0.00661754	710	0.00330373	710	0.0166686	710	0.0135004	710	0.0135548
709	0.000386416	709	0.0121856	709	0.0113163	709	0.0105023	709	0.0084218	709	0.00693608	709	0.00748715	709	0.000311339	709	0.00713429	709	0.00997521	709	0.0102948	709	0.0110693	709	0.0106189	709	0.00414963	709	0.00388422	709	0.00974332	709	0.0118269	709	0.0133048	709	-0.00040503	709	0.00664369	709	0.00420695	709	0.0173008	709	0.0133089	709	0.0140055
708	0.000313307	708	0.0119558	708	0.0116791	708	0.00995235	708	0.00884344	708	0.00785978	708	0.00770896	708	-0.0011266	708	0.00617641	708	0.0104726	708	0.0101429	708	0.0111955	708	0.00996011	708	0.0037451	708	0.00292474	708	0.0104342	708	0.0122749	708	0.0136752	708	-0.000351803	708	0.006625	708	0.0044234	708	0.0176783	708	0.0124779	708	0.0138535
707	0.000606751	707	0.0116517	707	0.0115911	707	0.0106416	707	0.00813566	707	0.006979	707	0.00722271	707	-0.000206469	707	0.00737761	707	0.0104779	707	0.0101944	707	0.0111786	707	0.0102991	707	0.00404754	707	0.00370662	707	0.0103147	707	0.0121845	707	0.0139046	707	9.04032e-05	707	0.00728249	707	0.00380704	707	0.0172657	707	0.0134007	707	0.0137524
706	0.000566573	706	0.0122686	706	0.0115539	706	0.0112065	706	0.00896993	706	0.00731932	706	0.00782201	706	0.00035556	706	0.00725438	706	0.0111877	706	0.0101293	706	0.0109705	706	0.0109204	706	0.00429949	706	0.00371508	706	0.0113523	706	0.0121338	706	0.0142519	706	-5.7256e-05	706	0.00769647	706	0.00443323	706	0.0178779	706	0.0137985	706	0.014364
705	0.000157079	705	0.0117262	705	0.0113732	705	0.0102418	705	0.00883835	705	0.00763068	705	0.00815766	705	0.000407714	705	0.00742795	705	0.010912	705	0.0098985	705	0.0116229	705	0.0108704	705	0.00396757	705	0.00304631	705	0.0107242	705	0.0118822	705	0.0139597	705	-2.7283e-05	705	0.00769626	705	0.00451583	705	0.0172586	705	0.0132051	705	0.0144306
704	0.000565433	704	0.0124813	704	0.0112392	704	0.0109906	704	0.00941517	704	0.00784758	704	0.0080707	704	0.000386002	704	0.00708919	704	0.0115602	704	0.0112434	704	0.0115092	704	0.010946	704	0.00456631	704	0.00438324	704	0.0111869	704	0.0127157	704	0.0139213	704	4.19891e-05	704	0.00786859	704	0.00543964	704	0.0183051	704	0.0144046	704	0.0145897
703	0.000939823	703	0.0117262	703	0.0111428	703	0.0104188	703	0.00826268	703	0.00731203	703	0.00773908	703	-0.000151924	703	0.00729578	703	0.0111171	703	0.0108091	703	0.0113797	703	0.0109505	703	0.00427343	703	0.00332634	703	0.0110331	703	0.0127911	703	0.014112	703	5.21375e-05	703	0.00775399	703	0.00445426	703	0.0181842	703	0.0134554	703	0.0139929
702	-0.000138157	702	0.011025	702	0.0106406	702	0.00979894	702	0.00850191	702	0.00723111	702	0.00754531	702	-0.000817847	702	0.00672129	702	0.0106881	702	0.0106613	702	0.0118866	702	0.0102539	702	0.00375612	702	0.00333884	702	0.0103002	702	0.0118982	702	0.0131346	702	-0.000591247	702	0.00750959	702	0.00495106	702	0.0164494	702	0.0134038	702	0.0137758
701	0.00021817	701	0.0121657	701	0.0116192	701	0.00994914	701	0.00890284	701	0.00737332	701	0.00793444	701	-0.00096401	701	0.00697598	701	0.0109453	701	0.0103838	701	0.0114471	701	0.010179	701	0.00432482	701	0.00354549	701	0.0102655	701	0.0117009	701	0.0138137	701	-0.000300536	701	0.00689939	701	0.00476143	701	0.017184	701	0.0131524	701	0.0135936
700	0.000331726	700	0.0120862	700	0.011246	700	0.0104199	700	0.00898303	700	0.00740647	700	0.00787486	700	-0.00030364	700	0.00713394	700	0.0108595	700	0.0103447	700	0.0113466	700	0.0103702	700	0.00432043	700	0.00369038	700	0.0103223	700	0.0120536	700	0.013486	700	-0.000557588	700	0.00767339	700	0.00439132	700	0.0171786	700	0.0138877	700	0.0142746
699	0.000783757	699	0.0123161	699	0.0116846	699	0.0100024	699	0.00938962	699	0.00780433	699	0.00814009	699	0.000680324	699	0.0074654	699	0.0111228	699	0.0101763	699	0.0116229	699	0.0104202	699	0.0050465	699	0.00465969	699	0.0107593	699	0.0126843	699	0.0144465	699	0.000251244	699	0.00787974	699	0.00536916	699	0.0177379	699	0.0135608	699	0.0139618
698	0.000283777	698	0.0119266	698	0.0111311	698	0.00931712	698	0.0081192	698	0.00755031	698	0.00836762	698	-0.000312952	698	0.00649005	698	0.0109128	698	0.0103409	698	0.0113563	698	0.0100263	698	0.00394641	698	0.00364843	698	0.0103137	698	0.0121964	698	0.0132279	698	-0.000509654	698	0.00689444	698	0.00427834	698	0.0170706	698	0.0131079	698	0.014151
697	0.000245391	697	0.0122962	697	0.0110774	697	0.0102724	697	0.00807996	697	0.00782125	697	0.00803418	697	-0.000561207	697	0.00713389	697	0.0104636	697	0.0106271	697	0.0119092	697	0.0105959	697	0.00426509	697	0.0036453	697	0.0105229	697	0.0128044	697	0.0137074	697	-0.00103488	697	0.00731821	697	0.00386126	697	0.0178349	697	0.0136768	697	0.0145471
696	0.000194525	696	0.0124758	696	0.0109369	696	0.0101869	696	0.00941155	696	0.00817755	696	0.00843127	696	0.000137891	696	0.00734341	696	0.0117191	696	0.011538	696	0.0119381	696	0.0108216	696	0.00526243	696	0.004501	696	0.0111897	696	0.013049	696	0.015072	696	0.000368514	696	0.00752431	696	0.00484055	696	0.0188383	696	0.0137328	696	0.0145188
695	0.000188025	695	0.0119991	695	0.0109867	695	0.00935537	695	0.00920587	695	0.00681699	695	0.00795909	695	0.00014641	695	0.00648461	695	0.0100195	695	0.0110047	695	0.0116795	695	0.0097623	695	0.0043004	695	0.00370362	695	0.011075	695	0.0120392	695	0.013915	695	-0.00122805	695	0.00743143	695	0.00407072	695	0.0173383	695	0.0138097	695	0.0137075
694	-0.000287705	694	0.0118941	694	0.0106281	694	0.00918268	694	0.0091981	694	0.00757599	694	0.00771296	694	-0.000333801	694	0.00732308	694	0.0100552	694	0.0106235	694	0.0119178	694	0.0105689	694	0.00456205	694	0.00391775	694	0.0104342	694	0.0121815	694	0.0136371	694	-0.000849626	694	0.00675221	694	0.00374954	694	0.0173272	694	0.0131606	694	0.0131204
693	0.000686443	693	0.0128842	693	0.0120455	693	0.0110413	693	0.00967354	693	0.00868187	693	0.00789368	693	0.000262537	693	0.00692006	693	0.0120192	693	0.0117819	693	0.0124346	693	0.010963	693	0.00498227	693	0.0048427	693	0.0110463	693	0.012691	693	0.0145968	693	-0.00082844	693	0.00734338	693	0.00526104	693	0.0175565	693	0.0139563	693	0.014649
692	0.000294579	692	0.0130814	692	0.011328	692	0.00997566	692	0.00911678	692	0.00825914	692	0.00798113	692	-0.000463164	692	0.00687469	692	0.0109541	692	0.0101474	692	0.0119324	692	0.0109132	692	0.00531106	692	0.00381156	692	0.0104291	692	0.0120858	692	0.0136015	692	-0.000436322	692	0.00724772	692	0.00426451	692	0.0178639	692	0.0134471	692	0.0130852
691	-7.98768e-05	691	0.012521	691	0.0112748	691	0.00923625	691	0.00865908	691	0.007366	691	0.00810976	691	-0.000452717	691	0.00647807	691	0.0107607	691	0.0106885	691	0.0119422	691	0.0105699	691	0.00416328	691	0.00334614	691	0.00999936	691	0.012365	691	0.0135428	691	-0.00194408	691	0.00730342	691	0.00366882	691	0.0189525	691	0.0132997	691	0.0136537
690	-0.000385478	690	0.0112989	690	0.0105657	690	0.00871061	690	0.00852699	690	0.00634068	690	0.00735317	690	-0.00129289	690	0.00645566	690	0.00993847	690	0.00981141	690	0.0112739	690	0.0100772	690	0.003386	690	0.00322634	690	0.0100214	690	0.0115673	690	0.0125718	690	-0.00207126	690	0.0065979	690	0.0031029	690	0.017816	690	0.0118247	690	0.0123641
689	0.000644858	689	0.0127989	689	0.0120372	689	0.0102167	689	0.00937102	689	0.00856081	689	0.00810776	689	0.000202683	689	0.00737721	689	0.0110394	689	0.0103726	689	0.0127209	689	0.0112298	689	0.00452823	689	0.00338843	689	0.0109013	689	0.0130054	689	0.0142851	689	-0.00145272	689	0.00714121	689	0.00455854	689	0.0185968	689	0.0133598	689	0.0144646
688	0.000503411	688	0.0135605	688	0.0124133	688	0.0106615	688	0.0104999	688	0.00861958	688	0.00874856	688	4.17561e-05	688	0.00813057	688	0.0119425	688	0.0108953	688	0.0130119	688	0.011471	688	0.00487487	688	0.00430663	688	0.0115933	688	0.0130013	688	0.0152322	688	-0.000197413	688	0.00751386	688	0.00436383	688	0.0192081	688	0.0138297	688	0.0144495
687	-0.000157255	687	0.0124803	687	0.0118522	687	0.00981459	687	0.00927163	687	0.00766662	687	0.00753906	687	-0.00053613	687	0.00712008	687	0.010443	687	0.0104757	687	0.0111758	687	0.0105438	687	0.00414098	687	0.00267572	687	0.0109301	687	0.0123867	687	0.0138099	687	-0.0023921	687	0.00704485	687	0.00403291	687	0.0186271	687	0.0126127	687	0.0136061
686	-0.0001586	686	0.0131584	686	0.0121981	686	0.0102608	686	0.00979158	686	0.00790908	686	0.00880197	686	-0.000276219	686	0.00714321	686	0.0111511	686	0.0110018	686	0.0123772	686	0.0112612	686	0.00423759	686	0.00384817	686	0.0109511	686	0.0132852	686	0.0148251	686	-0.00203782	686	0.00701696	686	0.00405324	686	0.0189851	686	0.0135689	686	0.0136402
685	-0.000441545	685	0.0133468	685	0.0123983	685	0.0106691	685	0.00950801	685	0.00731397	685	0.0082859	685	-0.000321592	685	0.00750151	685	0.0106872	685	0.0101696	685	0.0120268	685	0.0109815	685	0.00388521	685	0.00333581	685	0.0105807	685	0.0134592	685	0.0142968	685	-0.00244863	685	0.00698432	685	0.00363402	685	0.0189557	685	0.0131799	685	0.0137128
684	-0.000895094	684	0.0129781	684	0.0115645	684	0.00877875	684	0.00913171	684	0.00687153	684	0.00780549	684	-0.000848799	684	0.00741294	684	0.0105382	684	0.0104287	684	0.0120273	684	0.0102872	684	0.00322642	684	0.00275692	684	0.0104416	684	0.0120883	684	0.0134997	684	-0.00290533	684	0.00579819	684	0.00283818	684	0.0171731	684	0.0132592	684	0.0140299
683	0.000357788	683	0.0126843	683	0.0111905	683	0.0100856	683	0.00940774	683	0.00707069	683	0.00761891	683	-0.00124122	683	0.00721334	683	0.0112882	683	0.0106513	683	0.012632	683	0.0106415	683	0.00381177	683	0.00342712	683	0.0104505	683	0.0122662	683	0.0137644	683	-0.00315972	683	0.00602908	683	0.00258824	683	0.0180191	683	0.0128906	683	0.0136103
682	-0.00115396	682	0.0131376	682	0.0111957	682	0.00902154	682	0.00872833	682	0.0066245	682	0.00731087	682	-0.00184599	682	0.00682741	682	0.0110231	682	0.00996848	682	0.0118586	682	0.00972937	682	0.00341598	682	0.00220265	682	0.00977967	682	0.0122852	682	0.0134118	682	-0.00409649	682	0.0056437	682	0.00259952	682	0.0172182	682	0.0124584	682	0.0130469
681	0.000767264	681	0.0136745	681	0.011472	681	0.0104748	681	0.0095356	681	0.00782744	681	0.00852091	681	-0.000559346	681	0.00726541	681	0.0117084	681	0.0105943	681	0.0126335	681	0.0103317	681	0.00373748	681	0.00270544	681	0.010803	681	0.0130484	681	0.0142359	681	-0.00290672	681	0.00585879	681	0.00231389	681	0.0183705	681	0.0126738	681	0.0132449
680	-0.000172832	680	0.0137791	680	0.0119558	680	0.00917845	680	0.00924876	680	0.00774224	680	0.00793892	680	-0.000796298	680	0.00696193	680	0.0106245	680	0.0102909	680	0.0119491	680	0.0116218	680	0.00280094	680	0.00263192	680	0.0105987	680	0.0136197	680	0.0139294	680	-0.00376901	680	0.00590943	680	0.00272537	680	0.0188724	680	0.01243	680	0.0138011
679	0.000922857	679	0.0142687	679	0.0121741	679	0.0102724	679	0.00879151	679	0.00785947	679	0.00848963	679	-0.000996191	679	0.00713205	679	0.0112123	679	0.011217	679	0.0125779	679	0.0114549	679	0.00364013	679	0.00226564	679	0.0114557	679	0.0137117	679	0.0140079	679	-0.00393203	679	0.0051041	679	0.00186018	679	0.0184677	679	0.0128984	679	0.0128597
678	-4.37451e-05	678	0.0132852	678	0.0113587	678	0.00967113	678	0.00928369	678	0.00815159	678	0.00755089	678	-0.00135751	678	0.00754726	678	0.0113199	678	0.0109739	678	0.0121481	678	0.0108936	678	0.00283544	678	0.00270172	678	0.0104483	678	0.0127566	678	0.0138856	678	-0.00532228	678	0.00551367	678	0.00266895	678	0.0180508	678	0.0123403	678	0.0133734
677	0.000312452	677	0.0145783	677	0.0124924	677	0.0102695	677	0.00947194	677	0.00832548	677	0.00845065	677	-0.00082286	677	0.00796275	677	0.0114383	677	0.0119744	677	0.0123419	677	0.0116477	677	0.00313057	677	0.00265783	677	0.0108109	677	0.0132729	677	0.0147901	677	-0.00400991	677	0.00616073	677	0.00228274	677	0.0190767	677	0.0133747	677	0.012685
676	0.000282715	676	0.0152732	676	0.0116601	676	0.00978382	676	0.0100316	676	0.00860033	676	0.00780612	676	-0.00121282	676	0.0071265	676	0.0120981	676	0.0111738	676	0.0122518	676	0.0112152	676	0.00263408	676	0.00248602	676	0.0106573	676	0.0132906	676	0.0139668	676	-0.00486827	676	0.0052568	676	0.00165738	676	0.0182247	676	0.0121253	676	0.0129606
675	0.000462336	675	0.0156163	675	0.0130832	675	0.010788	675	0.0097843	675	0.00794374	675	0.00881219	675	-0.00118804	675	0.00738716	675	0.0129088	675	0.0121062	675	0.0131123	675	0.0111855	675	0.00324403	675	0.00261442	675	0.0105704	675	0.0131576	675	0.0148861	675	-0.00468444	675	0.0058754	675	0.00170826	675	0.0188929	675	0.0135592	675	0.0133236
674	0.000293517	674	0.014815	674	0.0123001	674	0.00944766	674	0.0101158	674	0.00867416	674	0.00920595	674	-0.00151397	674	0.00798588	674	0.011761	674	0.0112867	674	0.012903	674	0.0111427	674	0.00316874	674	0.00241193	674	0.00973188	674	0.0128305	674	0.0136466	674	-0.00547323	674	0.00567373	674	0.00170872	674	0.0190405	674	0.0123297	674	0.0127384
673	-0.000147887	673	0.0149344	673	0.0116115	673	0.009502	673	0.00964972	673	0.0083184	673	0.00802187	673	-0.00162482	673	0.0070579	673	0.0110005	673	0.0110881	673	0.0126761	673	0.0107284	673	0.00291937	673	0.0024636	673	0.0104221	673	0.0126453	673	0.0144962	673	-0.00542696	673	0.00444359	673	0.00096177	673	0.0186222	673	0.0130083	673	0.0131855
672	0.000724894	672	0.0156692	672	0.01266	672	0.0102913	672	0.00916418	672	0.00812944	672	0.00811828	672	-0.00114973	672	0.00788791	672	0.0120253	672	0.011322	672	0.011778	672	0.0112287	672	0.00322689	672	0.00245681	672	0.0103368	672	0.0129357	672	0.0135546	672	-0.00591583	672	0.00481658	672	0.000267873	672	0.0185042	672	0.0121211	672	0.0127796
671	0.000691836	671	0.0160058	671	0.0134548	671	0.0114497	671	0.0112289	671	0.00956961	671	0.00931707	671	-0.000523616	671	0.00866891	671	0.0118812	671	0.012416	671	0.0133945	671	0.0114021	671	0.00346221	671	0.00288649	671	0.0111992	671	0.0141262	671	0.0152348	671	-0.00498058	671	0.00565888	671	0.0019211	671	0.0197903	671	0.0134046	671	0.0130234
670	0.000179893	670	0.0157467	670	0.0130657	670	0.0111395	670	0.00986469	670	0.00881705	670	0.00894242	670	-0.000685385	670	0.00730434	670	0.0120656	670	0.0111719	670	0.012501	670	0.0111404	670	0.00286103	670	0.00232646	670	0.00978975	670	0.0134208	670	0.0137709	670	-0.0062244	670	0.00427133	670	0.000292817	670	0.0187422	670	0.0120284	670	0.012167
669	0.00015625	669	0.0164401	669	0.0133516	669	0.0104219	669	0.0107699	669	0.00816979	669	0.00882963	669	-0.00166964	669	0.00798363	669	0.0117124	669	0.0115487	669	0.0132823	669	0.011526	669	0.00311915	669	0.00181456	669	0.0113736	669	0.0138118	669	0.0146142	669	-0.00637258	669	0.00439019	669	0.00049092	669	0.0188086	669	0.0125837	669	0.0123839
668	-0.000260231	668	0.0152647	668	0.0122649	668	0.0100693	668	0.00985796	668	0.00768964	668	0.0080249	668	-0.00189114	668	0.00661238	668	0.0110079	668	0.0104201	668	0.0125941	668	0.00985243	668	0.00162419	668	0.00114258	668	0.00893523	668	0.0122295	668	0.0136635	668	-0.00797078	668	0.00353398	668	-0.00141903	668	0.0181339	668	0.0104613	668	0.0109128
667	-0.000523409	667	0.0154768	667	0.0121569	667	0.00930384	667	0.00942446	667	0.00754507	667	0.00829677	667	-0.00245218	667	0.00670704	667	0.010882	667	0.0102649	667	0.0121175	667	0.00986106	667	0.00155997	667	0.000236766	667	0.00904091	667	0.0117937	667	0.0131274	667	-0.0083493	667	0.00292667	667	-0.0012232	667	0.0178153	667	0.01035	667	0.00998016
666	-0.000146179	666	0.0156012	666	0.012937	666	0.00980371	666	0.00984006	666	0.00775215	666	0.00908728	666	-0.00152702	666	0.00723364	666	0.0114052	666	0.0110624	666	0.0126986	666	0.0107755	666	0.0018972	666	0.000606388	666	0.00917063	666	0.0130253	666	0.0133333	666	-0.00815409	666	0.00398698	666	-0.000967626	666	0.0181179	666	0.0105464	666	0.01148
665	0.00052614	665	0.0155127	665	0.0127455	665	0.0105934	665	0.0103817	665	0.00835337	665	0.00896443	665	-0.00149292	665	0.00703049	665	0.0116184	665	0.0111353	665	0.0121381	665	0.010565	665	0.00201591	665	0.00100601	665	0.00971756	665	0.0122327	665	0.0132929	665	-0.00784735	665	0.00302928	665	-0.00180526	665	0.0177217	665	0.00956545	665	0.0106491
664	1.00698e-05	664	0.0152745	664	0.0122593	664	0.00984202	664	0.00868692	664	0.0067781	664	0.00820171	664	-0.0027163	664	0.00660873	664	0.0108673	664	0.0102847	664	0.0119257	664	0.0101798	664	0.000934686	664	0.000237336	664	0.00882881	664	0.0118563	664	0.0119779	664	-0.00867589	664	0.00214518	664	-0.00215066	664	0.0169165	664	0.00950819	664	0.00906436
663	-0.000118335	663	0.0150639	663	0.0126473	663	0.00975414	663	0.00924561	663	0.00776045	663	0.00825516	663	-0.00257227	663	0.0064209	663	0.0111524	663	0.010251	663	0.012303	663	0.0102131	663	0.00117679	663	5.77037e-05	663	0.00904263	663	0.0112799	663	0.0125223	663	-0.00878077	663	0.00179267	663	-0.00174008	663	0.0170947	663	0.00950787	663	0.00903721
662	-0.000574547	662	0.0150005	662	0.0124981	662	0.00950314	662	0.00924001	662	0.00786474	662	0.00744438	662	-0.00225105	662	0.00621855	662	0.0113286	662	0.0101304	662	0.0115624	662	0.00950002	662	0.00108704	662	0.000144804	662	0.00842396	662	0.0109108	662	0.0124248	662	-0.00940984	662	0.00287572	662	-0.00213247	662	0.0168079	662	0.00935621	662	0.00941173
661	-0.00131488	661	0.0146617	661	0.0113961	661	0.00854716	661	0.00850872	661	0.00713223	661	0.00705632	661	-0.00279958	661	0.00555436	661	0.00963492	661	0.0096801	661	0.0109731	661	0.00914861	661	0.00012976	661	-0.000930225	661	0.00741305	661	0.00970401	661	0.0108162	661	-0.00998286	661	0.000994564	661	-0.00399124	661	0.0156842	661	0.00802493	661	0.00814397
660	-0.000289981	660	0.0153475	660	0.0120629	660	0.00972195	660	0.00971192	660	0.00707	660	0.00823875	660	-0.00283919	660	0.00617927	660	0.0106857	660	0.0104848	660	0.0112456	660	0.00956178	660	0.000787466	660	-0.000727614	660	0.00887583	660	0.0106492	660	0.0112725	660	-0.00956231	660	0.0014904	660	-0.00313726	660	0.0160326	660	0.00807189	660	0.00839947
659	2.36086e-05	659	0.0153336	659	0.0125953	659	0.00888442	659	0.00926494	659	0.00747196	659	0.00755563	659	-0.00313355	659	0.00600244	659	0.0107431	659	0.009919	659	0.0115042	659	0.00895246	659	0.000731713	659	-0.000554331	659	0.00756216	659	0.0112798	659	0.0113976	659	-0.0106561	659	0.00129717	659	-0.0035786	659	0.0157602	659	0.00795977	659	0.00814793
658	0.000396236	658	0.0167748	658	0.0125343	658	0.00996519	658	0.00908529	658	0.00817198	658	0.00767534	658	-0.00247076	658	0.00639907	658	0.0103109	658	0.00981827	658	0.0112728	658	0.00921119	658	0.000627696	658	-0.000329507	658	0.00845402	658	0.0103396	658	0.011547	658	-0.0108408	658	0.00125272	658	-0.00345936	658	0.0162076	658	0.00816243	658	0.00853229
657	-0.000265871	657	0.014908	657	0.011974	657	0.00937139	657	0.00926748	657	0.0066501	657	0.00715871	657	-0.00349064	657	0.00603722	657	0.00959983	657	0.00952645	657	0.0107973	657	0.00921251	657	-0.000104515	657	-0.0015492	657	0.00766504	657	0.0100993	657	0.0113095	657	-0.0106048	657	0.000368617	657	-0.00400093	657	0.0153742	657	0.00723106	657	0.00713229
656	-0.000312642	656	0.0160998	656	0.0119918	656	0.00985002	656	0.0101383	656	0.0076272	656	0.00805238	656	-0.00284598	656	0.00658077	656	0.0108099	656	0.00987438	656	0.0117424	656	0.00930937	656	0.000617431	656	-0.000575788	656	0.00805554	656	0.0106463	656	0.0110581	656	-0.010778	656	0.000927007	656	-0.00381068	656	0.0152988	656	0.0083816	656	0.00723182
655	0.000709778	655	0.0164536	655	0.0133521	655	0.00987578	655	0.0110613	655	0.00778145	655	0.0089796	655	-0.00250952	655	0.00732269	655	0.0106682	655	0.0103744	655	0.0123452	655	0.0100229	655	0.00102754	655	-0.000350406	655	0.00882846	655	0.0103865	655	0.0118588	655	-0.0105591	655	0.000858113	655	-0.00321923	655	0.015395	655	0.00835828	655	0.00816966
654	-0.000831231	654	0.0156539	654	0.0122196	654	0.00907432	654	0.0082984	654	0.00668065	654	0.00764219	654	-0.00293932	654	0.00559621	654	0.00961499	654	0.00941448	654	0.0107	654	0.00800652	654	-0.000185149	654	-0.00100693	654	0.00633033	654	0.00933291	654	0.0103978	654	-0.0111275	654	-0.00026018	654	-0.00495284	654	0.0142621	654	0.00663328	654	0.00673157
653	-0.000663106	653	0.0150986	653	0.0114404	653	0.00867994	653	0.00894041	653	0.00686932	653	0.00785535	653	-0.00316162	653	0.0056657	653	0.0096967	653	0.00860572	653	0.0105624	653	0.00845059	653	-0.00041253	653	-0.00142393	653	0.00650992	653	0.00920436	653	0.00929871	653	-0.0121468	653	-0.000784309	653	-0.00502469	653	0.0133861	653	0.00617911	653	0.00605045
652	-9.98566e-05	652	0.0165746	652	0.0112546	652	0.00932656	652	0.00885649	652	0.00712139	652	0.00770843	652	-0.00224327	652	0.00566877	652	0.0105769	652	0.00976791	652	0.0109808	652	0.00858467	652	0.000145814	652	-0.0012948	652	0.00741805	652	0.00907689	652	0.0104381	652	-0.0113103	652	-3.8879e-05	652	-0.00471466	652	0.0143776	652	0.00631199	652	0.00656379
651	0.000100294	651	0.0144796	651	0.0124981	651	0.00965758	651	0.00904752	651	0.00708919	651	0.0070167	651	-0.0030181	651	0.00525611	651	0.0103281	651	0.0100202	651	0.0111301	651	0.0081119	651	0.00085666	651	-0.000394168	651	0.00684684	651	0.00914697	651	0.00984832	651	-0.0115297	651	-0.000582561	651	-0.00459813	651	0.0132822	651	0.00618237	651	0.00618056
650	-0.000849574	650	0.0148632	650	0.0119737	650	0.00900473	650	0.00858404	650	0.00654684	650	0.00693476	650	-0.00352802	650	0.00500322	650	0.00971777	650	0.00864223	650	0.0104573	650	0.00781221	650	-0.000708284	650	-0.00197593	650	0.00610507	650	0.00868921	650	0.00877716	650	-0.0125621	650	-0.00141418	650	-0.00602001	650	0.0130813	650	0.00548593	650	0.00577479
649	-8.2835e-07	649	0.0157886	649	0.012203	649	0.00955373	649	0.00920064	649	0.00722429	649	0.00823603	649	-0.00254648	649	0.00585446	649	0.0107841	649	0.00927214	649	0.01136	649	0.00944673	649	0.000274193	649	-0.000357183	649	0.00638018	649	0.00920981	649	0.0097619	649	-0.0116007	649	-0.000121285	649	-0.00454552	649	0.0128013	649	0.00552418	649	0.00588346
648	-0.00111327	648	0.0150519	648	0.0116475	648	0.00891082	648	0.00873184	648	0.0070889	648	0.00679336	648	-0.00289067	648	0.00597375	648	0.00968558	648	0.00886413	648	0.00998169	648	0.00839	648	-0.000686522	648	-0.00120611	648	0.00636873	648	0.00853551	648	0.0098774	648	-0.0116835	648	-0.000898865	648	-0.00582323	648	0.0125477	648	0.00514792	648	0.0048439
647	0.000445571	647	0.0145811	647	0.0115805	647	0.00957868	647	0.00891393	647	0.00717042	647	0.00736292	647	-0.00264946	647	0.00576702	647	0.0102708	647	0.00918387	647	0.0113858	647	0.00832608	647	-0.000317556	647	-0.00194171	647	0.00665654	647	0.00825492	647	0.00906256	647	-0.0113956	647	-0.00118716	647	-0.00545324	647	0.0129589	647	0.00488241	647	0.00542129
646	-0.000544972	646	0.0144942	646	0.011766	646	0.00936161	646	0.00772545	646	0.00593339	646	0.00722935	646	-0.00321265	646	0.00431716	646	0.00982041	646	0.00857137	646	0.0100503	646	0.0077196	646	-0.000464405	646	-0.00234128	646	0.00577253	646	0.00774503	646	0.00814262	646	-0.012606	646	-0.00110465	646	-0.00595291	646	0.012063	646	0.00472045	646	0.00512958
645	-0.000612858	645	0.014303	645	0.0116059	645	0.00926947	645	0.00884326	645	0.00604911	645	0.00748734	645	-0.002125	645	0.0056057	645	0.00934071	645	0.00852833	645	0.0103741	645	0.00721463	645	8.7607e-05	645	-0.00129196	645	0.00607013	645	0.00792366	645	0.00806456	645	-0.0120533	645	-0.00102197	645	-0.00567221	645	0.0113586	645	0.0042001	645	0.00424718
644	-0.000757177	644	0.0137245	644	0.0117496	644	0.00933307	644	0.00820018	644	0.00661225	644	0.00684576	644	-0.00260361	644	0.00526272	644	0.00998413	644	0.00860833	644	0.0101322	644	0.0074111	644	0.000307945	644	-0.00194021	644	0.00600821	644	0.0085465	644	0.00816328	644	-0.0122295	644	-0.00205498	644	-0.00630982	644	0.0112674	644	0.0044739	644	0.00365997
643	-0.000458406	643	0.0146461	643	0.0111599	643	0.00890286	643	0.00874375	643	0.00627092	643	0.00758966	643	-0.00281671	643	0.00562272	643	0.00972198	643	0.00823091	643	0.00983048	643	0.00784357	643	-0.000655662	643	-0.00189924	643	0.00535236	643	0.00712231	643	0.00844281	643	-0.0120038	643	-0.00143244	643	-0.00597895	643	0.010683	643	0.00428626	643	0.00391028
642	-0.000427219	642	0.0137397	642	0.011308	642	0.00935047	642	0.00848723	642	0.00761764	642	0.00687958	642	-0.00306215	642	0.00551862	642	0.00958506	642	0.00851189	642	0.00977866	642	0.00747206	642	0.000123986	642	-0.00207611	642	0.00580375	642	0.00729936	642	0.00824331	642	-0.0115286	642	-0.00185006	642	-0.00574083	642	0.0108873	642	0.0036943	642	0.00378456
641	-0.000309434	641	0.0139173	641	0.0107832	641	0.00905627	641	0.00818528	641	0.00629324	641	0.00690401	641	-0.00242942	641	0.00506449	641	0.00972719	641	0.00810863	641	0.00906589	641	0.00776024	641	-0.000866005	641	-0.00229642	641	0.00529487	641	0.00748723	641	0.00787468	641	-0.0117345	641	-0.00207879	641	-0.00612262	641	0.0107151	641	0.00360278	641	0.00442978
640	-0.000613633	640	0.0139409	640	0.010761	640	0.00908619	640	0.00820596	640	0.00661154	640	0.00671898	640	-0.00308894	640	0.00475277	640	0.0088775	640	0.00854753	640	0.00972873	640	0.00778179	640	-0.000730095	640	-0.0022886	640	0.00518349	640	0.00731484	640	0.00774925	640	-0.0127268	640	-0.00182743	640	-0.00669882	640	0.0101502	640	0.00371714	640	0.00351012
639	-0.00137397	639	0.0137881	639	0.0115736	639	0.0085531	639	0.00858032	639	0.00678828	639	0.00691261	639	-0.00239622	639	0.00555407	639	0.00929528	639	0.00826883	639	0.00955196	639	0.00701128	639	-0.000825598	639	-0.00201891	639	0.00518323	639	0.00694255	639	0.00799212	639	-0.0121318	639	-0.00216436	639	-0.00640156	639	0.0099114	639	0.00346848	639	0.00291901
638	-8.49052e-06	638	0.0139276	638	0.0123674	638	0.00941152	638	0.00814117	638	0.00688779	638	0.00692156	638	-0.00221201	638	0.00527597	638	0.00909119	638	0.00915215	638	0.00986344	638	0.0083293	638	-0.000650131	638	-0.00166799	638	0.00503721	638	0.00684008	638	0.00756598	638	-0.0119676	638	-0.00180747	638	-0.00613916	638	0.0103197	638	0.00311422	638	0.0032066
637	0.000233943	637	0.0145179	637	0.0122616	637	0.0100707	637	0.00939898	637	0.00722621	637	0.0079415	637	-0.00202396	637	0.00561978	637	0.0101649	637	0.00941451	637	0.0101604	637	0.0083943	637	0.000760315	637	-0.00192712	637	0.00590148	637	0.00739559	637	0.00846197	637	-0.0114643	637	-0.00142186	637	-0.00563357	637	0.00973109	637	0.0043892	637	0.00429118
636	-0.000339284	636	0.01418	636	0.0120894	636	0.00905823	636	0.00863613	636	0.0073814	636	0.0067444	636	-0.00231208	636	0.00551923	636	0.00951626	636	0.00865449	636	0.00959443	636	0.00812912	636	-0.000523668	636	-0.00215905	636	0.00573077	636	0.00738703	636	0.00794601	636	-0.011157	636	-0.00227541	636	-0.0063212	636	0.0102622	636	0.00337833	636	0.00378328
635	-0.00129031	635	0.0142154	635	0.011383	635	0.00877719	635	0.00834358	635	0.0063506	635	0.00664997	635	-0.00309531	635	0.00503571	635	0.00916923	635	0.00847398	635	0.00896094	635	0.00693818	635	-0.000784516	635	-0.00191192	635	0.00485712	635	0.0059505	635	0.00701391	635	-0.0123088	635	-0.00242273	635	-0.00681565	635	0.00965223	635	0.00258861	635	0.00226317
634	-0.000150164	634	0.0148741	634	0.0121806	634	0.0101865	634	0.00962542	634	0.00780014	634	0.00812727	634	-0.00173214	634	0.00598845	634	0.00970941	634	0.00980252	634	0.010096	634	0.0080956	634	-0.000285118	634	-0.0018996	634	0.00550874	634	0.00725656	634	0.00775834	634	-0.0115859	634	-0.0021675	634	-0.00665824	634	0.0100905	634	0.00290481	634	0.00331382
633	-0.000422409	633	0.0141605	633	0.0118453	633	0.00862196	633	0.00840222	633	0.007128	633	0.00671585	633	-0.0031299	633	0.00527511	633	0.00933537	633	0.00816642	633	0.0098165	633	0.00753042	633	-0.00107733	633	-0.00234225	633	0.00493692	633	0.00680201	633	0.00770561	633	-0.0122708	633	-0.00336525	633	-0.00678802	633	0.00886862	633	0.00243572	633	0.00302556
632	-0.000865334	632	0.0141918	632	0.0110918	632	0.00827009	632	0.00746637	632	0.00618258	632	0.00638951	632	-0.00372974	632	0.00506701	632	0.00878493	632	0.00807363	632	0.00936187	632	0.00702704	632	-0.00164881	632	-0.00301028	632	0.00372153	632	0.006322	632	0.00697871	632	-0.0134395	632	-0.00355899	632	-0.00766437	632	0.0086444	632	0.00151877	632	0.00196208
631	-0.000166984	631	0.0143442	631	0.0117557	631	0.00937743	631	0.00876021	631	0.00728617	631	0.00742556	631	-0.00224508	631	0.00559159	631	0.00971645	631	0.0088965	631	0.00971253	631	0.00812814	631	-0.000352372	631	-0.00189156	631	0.00490731	631	0.00732987	631	0.00728415	631	-0.0123794	631	-0.00315966	631	-0.00680041	631	0.00951904	631	0.00278299	631	0.00272818
630	-0.00149338	630	0.0139321	630	0.0111484	630	0.00868853	630	0.00771241	630	0.00636994	630	0.00684063	630	-0.00306185	630	0.00529961	630	0.00903222	630	0.00838493	630	0.00907094	630	0.0073393	630	-0.00178917	630	-0.00182975	630	0.00471951	630	0.00609127	630	0.00683501	630	-0.0132615	630	-0.00316866	630	-0.00771559	630	0.00842441	630	0.00109231	630	0.00202205
629	-0.000519117	629	0.0142566	629	0.0116054	629	0.00958742	629	0.00850616	629	0.00662148	629	0.00724903	629	-0.00225321	629	0.00569833	629	0.00996498	629	0.00873012	629	0.00949555	629	0.00801989	629	-0.000793921	629	-0.00318834	629	0.00486296	629	0.00673273	629	0.00722387	629	-0.0133566	629	-0.00366593	629	-0.00765369	629	0.00878593	629	0.00200795	629	0.00170454
628	-0.000335094	628	0.0146182	628	0.0114666	628	0.00870234	628	0.00879695	628	0.0071526	628	0.00804109	628	-0.00319076	628	0.00551162	628	0.0092105	628	0.00788862	628	0.00904887	628	0.00785272	628	-0.000773508	628	-0.00247148	628	0.0046909	628	0.0058806	628	0.00675962	628	-0.0141541	628	-0.00329872	628	-0.00818279	628	0.00883821	628	0.00179179	628	0.00128707
627	4.21703e-05	627	0.0147939	627	0.0117476	627	0.00978096	627	0.0088202	627	0.00751897	627	0.0075422	627	-0.00248791	627	0.00568301	627	0.00995513	627	0.00843096	627	0.00963011	627	0.007659	627	-0.00119573	627	-0.00272962	627	0.0045356	627	0.00604824	627	0.00728802	627	-0.014212	627	-0.00352967	627	-0.0076985	627	0.00872783	627	0.0016566	627	0.00165935
626	-0.000396496	626	0.0151989	626	0.0120914	626	0.00907327	626	0.00849238	626	0.00750635	626	0.00749526	626	-0.00294462	626	0.00581521	626	0.00985717	626	0.00821408	626	0.0100966	626	0.00779326	626	-0.00111694	626	-0.00337727	626	0.00434566	626	0.00661417	626	0.00670386	626	-0.0144799	626	-0.0041792	626	-0.00840557	626	0.00893148	626	0.00095832	626	0.000856998
625	-0.000425305	625	0.0148848	625	0.0117812	625	0.0097892	625	0.00894379	625	0.00763002	625	0.00727262	625	-0.00249938	625	0.00468842	625	0.00951692	625	0.00858898	625	0.00992989	625	0.00727349	625	-0.00173869	625	-0.00300879	625	0.00470048	625	0.00600281	625	0.00635838	625	-0.0147975	625	-0.00429553	625	-0.00906044	625	0.00847416	625	0.0012611	625	0.00120482
624	0.000158244	624	0.0153693	624	0.0122691	624	0.0100972	624	0.00922494	624	0.00801607	624	0.0077615	624	-0.00231697	624	0.0058813	624	0.0100944	624	0.00858768	624	0.0103887	624	0.00808207	624	-0.00143838	624	-0.00335498	624	0.00497336	624	0.00684374	624	0.0066302	624	-0.0148258	624	-0.00425739	624	-0.0085757	624	0.00887422	624	0.00145799	624	0.00109197
623	-0.000592953	623	0.0151774	623	0.0117498	623	0.00883935	623	0.00978393	623	0.00706556	623	0.00665712	623	-0.00322946	623	0.00538612	623	0.00966449	623	0.00818063	623	0.00953481	623	0.00726675	623	-0.00212263	623	-0.00405679	623	0.00393476	623	0.00587805	623	0.00612206	623	-0.0155831	623	-0.00517896	623	-0.00999718	623	0.0077518	623	0.000287973	623	-0.000271511
622	7.14511e-05	622	0.0162016	622	0.0125615	622	0.00964617	622	0.00939695	622	0.00738543	622	0.00756103	622	-0.00296457	622	0.00553331	622	0.0097048	622	0.00907625	622	0.0106244	622	0.00704735	622	-0.00207343	622	-0.00327863	622	0.00406157	622	0.00660676	622	0.00611849	622	-0.015885	622	-0.00551525	622	-0.00959183	622	0.00807376	622	-0.000121492	622	-1.50136e-05
621	-0.000322368	621	0.0156365	621	0.0116414	621	0.00951216	621	0.00907023	621	0.00715586	621	0.00691162	621	-0.0033372	621	0.00560575	621	0.00900283	621	0.00777486	621	0.00941597	621	0.00695367	621	-0.00209847	621	-0.00407849	621	0.0036512	621	0.00530168	621	0.00586223	621	-0.0166496	621	-0.00541504	621	-0.0106159	621	0.00790267	621	-0.000472266	621	-0.000903722
620	-0.000562707	620	0.0154299	620	0.0117222	620	0.0089573	620	0.00908714	620	0.00702562	620	0.00671824	620	-0.00404135	620	0.00467934	620	0.00900711	620	0.007718	620	0.00928393	620	0.00683843	620	-0.00345325	620	-0.0048867	620	0.00342336	620	0.00485393	620	0.0053048	620	-0.0177607	620	-0.00601133	620	-0.0106827	620	0.00755929	620	-0.000778108	620	-0.00131106
619	-0.000352889	619	0.0157327	619	0.0119417	619	0.00954378	619	0.00909904	619	0.00733783	619	0.0071725	619	-0.00333088	619	0.00494283	619	0.00956	619	0.00871227	619	0.0100886	619	0.00646268	619	-0.00312965	619	-0.00465545	619	0.00372766	619	0.00505352	619	0.00521223	619	-0.0177985	619	-0.00632355	619	-0.0109366	619	0.00801409	619	-0.000539801	619	-0.00121602
618	-0.000967471	618	0.0162791	618	0.011834	618	0.00885557	618	0.00852902	618	0.00685315	618	0.00751949	618	-0.00356972	618	0.00503427	618	0.00864738	618	0.00766346	618	0.00977633	618	0.00706003	618	-0.00367692	618	-0.00535353	618	0.00314467	618	0.005306	618	0.00479666	618	-0.0184779	618	-0.00670346	618	-0.0116722	618	0.00748283	618	-0.00185413	618	-0.00189857
617	-0.00013883	617	0.0159449	617	0.0122308	617	0.00905548	617	0.00912931	617	0.00666135	617	0.00691033	617	-0.00429769	617	0.00457578	617	0.00895938	617	0.0075654	617	0.00950613	617	0.00617869	617	-0.00341616	617	-0.00485829	617	0.00275744	617	0.00518142	617	0.00508254	617	-0.0191593	617	-0.00745745	617	-0.0124181	617	0.0069017	617	-0.00194042	617	-0.0018713
616	-0.000123562	616	0.0167763	616	0.0123823	616	0.00912254	616	0.00933905	616	0.00674477	616	0.00772366	616	-0.00337959	616	0.00510637	616	0.00927475	616	0.00795023	616	0.00993868	616	0.00670049	616	-0.00370444	616	-0.00507745	616	0.00317638	616	0.00449671	616	0.00473487	616	-0.0192681	616	-0.00774534	616	-0.0129255	616	0.00683708	616	-0.00216905	616	-0.00205962
615	-5.02676e-05	615	0.0167672	615	0.0119211	615	0.00853198	615	0.00822508	615	0.00706177	615	0.00761856	615	-0.00388211	615	0.0045772	615	0.00934791	615	0.00746698	615	0.0092151	615	0.00624581	615	-0.00404515	615	-0.00570276	615	0.00262809	615	0.00438904	615	0.00452213	615	-0.0200925	615	-0.00798532	615	-0.0131379	615	0.00579239	615	-0.00260206	615	-0.0021758
614	-0.000417495	614	0.015975	614	0.0119289	614	0.00748684	614	0.00813685	614	0.00597323	614	0.00665289	614	-0.00481072	614	0.00417744	614	0.00807382	614	0.00706827	614	0.00798319	614	0.00548195	614	-0.00462206	614	-0.00656319	614	0.00198868	614	0.00319479	614	0.00357075	614	-0.0208379	614	-0.00860346	614	-0.0136565	614	0.00513018	614	-0.0034214	614	-0.0034589
613	-0.000303433	613	0.0155954	613	0.0111129	613	0.00819042	613	0.00863249	613	0.00579753	613	0.00609568	613	-0.00557746	613	0.00340189	613	0.007417	613	0.00644615	613	0.00790009	613	0.0053618	613	-0.00472429	613	-0.00712276	613	0.00132038	613	0.00332167	613	0.00283713	613	-0.0210731	613	-0.00976403	613	-0.0149763	613	0.00533609	613	-0.00432019	613	-0.00486387
612	0.000150346	612	0.0160067	612	0.0118654	612	0.00829727	612	0.008859	612	0.00680485	612	0.00675165	612	-0.00407079	612	0.00437874	612	0.00862901	612	0.00706903	612	0.00862388	612	0.00626236	612	-0.00399939	612	-0.00680663	612	0.00182353	612	0.00321555	612	0.00318978	612	-0.0210693	612	-0.00956985	612	-0.0142406	612	0.00504449	612	-0.00355005	612	-0.00422099
611	-0.000347716	611	0.0158576	611	0.0112281	611	0.00808062	611	0.00846836	611	0.00616746	611	0.00668236	611	-0.00493692	611	0.00408049	611	0.00782831	611	0.00720429	611	0.00851862	611	0.00579488	611	-0.00404222	611	-0.006708	611	0.00185883	611	0.0026813	611	0.00312457	611	-0.0214886	611	-0.0100903	611	-0.0141858	611	0.00442141	611	-0.00416028	611	-0.0047522
610	-0.000943243	610	0.0157734	610	0.0108967	610	0.00780296	610	0.00862856	610	0.00591647	610	0.00645705	610	-0.00507761	610	0.0039602	610	0.00837728	610	0.00693671	610	0.00733267	610	0.0053656	610	-0.00435576	610	-0.00720149	610	0.00117077	610	0.00272784	610	0.00301255	610	-0.0215962	610	-0.0100777	610	-0.0155242	610	0.00502181	610	-0.00423801	610	-0.00534284
609	0.000169793	609	0.0156643	609	0.011605	609	0.00801541	609	0.0089073	609	0.0066312	609	0.00661493	609	-0.00446369	609	0.00435492	609	0.0077459	609	0.00617843	609	0.00805354	609	0.00498528	609	-0.00508216	609	-0.00745256	609	0.00152121	609	0.00295729	609	0.00263025	609	-0.0218953	609	-0.0100056	609	-0.01476	609	0.00432731	609	-0.00506865	609	-0.00588499
608	-0.00107093	608	0.0155312	608	0.0101614	608	0.00794815	608	0.00834595	608	0.00628289	608	0.00626955	608	-0.00566393	608	0.00407325	608	0.00788569	608	0.00621362	608	0.00823806	608	0.00521354	608	-0.00505847	608	-0.00752563	608	0.00120955	608	0.0027317	608	0.00237289	608	-0.0219872	608	-0.0103183	608	-0.0156828	608	0.00464702	608	-0.00579411	608	-0.00573265
607	-0.000365718	607	0.0155186	607	0.0106323	607	0.00876618	607	0.00778593	607	0.00595202	607	0.00585205	607	-0.00471952	607	0.00357085	607	0.00792076	607	0.00712076	607	0.00834714	607	0.0054788	607	-0.00499445	607	-0.00736151	607	0.000390355	607	0.0030602	607	0.00232391	607	-0.0220333	607	-0.0100143	607	-0.0160226	607	0.00352268	607	-0.00518433	607	-0.00549501
606	-0.000483126	606	0.0158122	606	0.0115525	606	0.00808547	606	0.00830207	606	0.00645866	606	0.00682118	606	-0.00441491	606	0.00414796	606	0.00788767	606	0.00683737	606	0.00885924	606	0.00525564	606	-0.00437442	606	-0.00669489	606	0.00103857	606	0.00285899	606	0.00232326	606	-0.0216673	606	-0.0105412	606	-0.0151614	606	0.00497913	606	-0.00491977	606	-0.00562948
605	-0.000637104	605	0.0167118	605	0.0114731	605	0.00843697	605	0.00832563	605	0.00578234	605	0.00622619	605	-0.00374186	605	0.00361875	605	0.00864646	605	0.00738846	605	0.0082005	605	0.00540942	605	-0.00431609	605	-0.00650847	605	0.00173292	605	0.00248758	605	0.0026514	605	-0.0214399	605	-0.00980032	605	-0.0150765	605	0.00369962	605	-0.00543043	605	-0.00526311
604	-0.000344044	604	0.0156046	604	0.0109675	604	0.00843608	604	0.00769866	604	0.00553991	604	0.0064982	604	-0.00519989	604	0.00326771	604	0.00790328	604	0.00770561	604	0.00832891	604	0.00483849	604	-0.00537828	604	-0.00763766	604	0.00141256	604	0.00246014	604	0.00203908	604	-0.0216447	604	-0.0104086	604	-0.015245	604	0.00370751	604	-0.00572151	604	-0.00572683
603	0.000670265	603	0.0159056	603	0.011686	603	0.00925992	603	0.00857018	603	0.00636066	603	0.00630666	603	-0.00392644	603	0.00418361	603	0.00911437	603	0.00746045	603	0.00885972	603	0.0061977	603	-0.00476536	603	-0.0068315	603	0.00168331	603	0.00364013	603	0.0028104	603	-0.0214133	603	-0.00979886	603	-0.0153023	603	0.00421356	603	-0.00502986	603	-0.00525912
602	-0.000452768	602	0.0159284	602	0.0116051	602	0.00832658	602	0.00855312	602	0.00610683	602	0.00627373	602	-0.00540436	602	0.00344826	602	0.00803083	602	0.00740038	602	0.00830429	602	0.00571729	602	-0.0053521	602	-0.00739083	602	0.00169149	602	0.0027801	602	0.00219172	602	-0.0219661	602	-0.0104963	602	-0.0153984	602	0.00396584	602	-0.00520413	602	-0.00568876
601	-0.00035858	601	0.0164548	601	0.0116928	601	0.00830642	601	0.00874637	601	0.00594649	601	0.00656347	601	-0.00420253	601	0.00366425	601	0.0080543	601	0.00669466	601	0.00834466	601	0.00594328	601	-0.00532837	601	-0.00745745	601	0.00193316	601	0.00313808	601	0.00293954	601	-0.0215274	601	-0.00956008	601	-0.015642	601	0.00392789	601	-0.00505785	601	-0.00540257
600	-5.00606e-05	600	0.0160188	600	0.0109762	600	0.00840068	600	0.00798988	600	0.00625679	600	0.00648165	600	-0.0050402	600	0.00324304	600	0.00785441	600	0.00724719	600	0.00860342	600	0.00511609	600	-0.00440573	600	-0.00722242	600	0.00171626	600	0.00311193	600	0.00291103	600	-0.0220168	600	-0.00961427	600	-0.0155962	600	0.00422381	600	-0.00510263	600	-0.005205
599	-8.54671e-05	599	0.015858	599	0.0116505	599	0.00912706	599	0.00781023	599	0.00648732	599	0.00603341	599	-0.00433577	599	0.00460935	599	0.00808017	599	0.00623087	599	0.00842262	599	0.00543309	599	-0.00505888	599	-0.00668908	599	0.00185244	599	0.00308854	599	0.00275858	599	-0.0217407	599	-0.0094528	599	-0.015609	599	0.00410367	599	-0.004464	599	-0.00462974
598	-0.000577287	598	0.0159245	598	0.0114661	598	0.0082535	598	0.00766306	598	0.00522999	598	0.00584305	598	-0.00476971	598	0.00329509	598	0.00781822	598	0.00713436	598	0.00825474	598	0.00539668	598	-0.00483469	598	-0.00680744	598	0.00112016	598	0.00212754	598	0.00289667	598	-0.0220565	598	-0.00974454	598	-0.0160231	598	0.00353272	598	-0.00565325	598	-0.00519482
597	-0.000835778	597	0.0152594	597	0.0108727	597	0.00801237	597	0.00768648	597	0.00503624	597	0.0062326	597	-0.00488772	597	0.00303953	597	0.00743243	597	0.00725817	597	0.00810486	597	0.00468999	597	-0.00516848	597	-0.00802384	597	0.000658417	597	0.00172172	597	0.00214658	597	-0.0221817	597	-0.0106138	597	-0.0157191	597	0.00336521	597	-0.00536049	597	-0.00539889
596	-0.000104722	596	0.0163723	596	0.0116462	596	0.0086233	596	0.00900772	596	0.00731461	596	0.00708958	596	-0.00361393	596	0.00497491	596	0.00902543	596	0.0075127	596	0.00824371	596	0.00596987	596	-0.00386112	596	-0.00636233	596	0.00258171	596	0.00363559	596	0.00344421	596	-0.0210283	596	-0.008835	596	-0.0141262	596	0.00422081	596	-0.00411208	596	-0.0043144
595	-0.000602518	595	0.0145285	595	0.0107978	595	0.00828284	595	0.00827843	595	0.00576128	595	0.00647831	595	-0.00489561	595	0.00397851	595	0.00843814	595	0.00680306	595	0.00877875	595	0.00536722	595	-0.00434838	595	-0.00698248	595	0.00148464	595	0.00294715	595	0.00268007	595	-0.021829	595	-0.0100637	595	-0.015645	595	0.00387181	595	-0.00537511	595	-0.00520515
594	-0.000323558	594	0.0149214	594	0.0109552	594	0.00875794	594	0.00808373	594	0.00630968	594	0.00605383	594	-0.00458625	594	0.00418722	594	0.00789603	594	0.00646183	594	0.00796491	594	0.00471629	594	-0.00442608	594	-0.00690228	594	0.00141625	594	0.0029152	594	0.00354883	594	-0.0212962	594	-0.0101732	594	-0.0149158	594	0.00369252	594	-0.0048203	594	-0.0052226
593	-0.00151164	593	0.0150903	593	0.0102776	593	0.00743635	593	0.00782388	593	0.00584455	593	0.00574496	593	-0.00499921	593	0.003579	593	0.00813542	593	0.00583974	593	0.00750683	593	0.00488775	593	-0.00578476	593	-0.00728301	593	-2.5471e-05	593	0.00245225	593	0.002562	593	-0.0215974	593	-0.0109021	593	-0.0157092	593	0.00324244	593	-0.00576596	593	-0.00511342
592	-0.000867659	592	0.0150055	592	0.0112858	592	0.00829001	592	0.00872574	592	0.00621117	592	0.00577054	592	-0.00480611	592	0.0036075	592	0.00888334	592	0.00669574	592	0.00823171	592	0.00527501	592	-0.00520367	592	-0.00698844	592	0.00169537	592	0.00292206	592	0.00282377	592	-0.0215795	592	-0.0103955	592	-0.0145538	592	0.00445502	592	-0.00533195	592	-0.00464372
591	-6.0776e-05	591	0.0158539	591	0.0114158	591	0.00902122	591	0.00876	591	0.00677366	591	0.00691243	591	-0.00450627	591	0.00479726	591	0.00903653	591	0.0076795	591	0.00803822	591	0.00627919	591	-0.00381822	591	-0.00636784	591	0.00158348	591	0.00317993	591	0.00378286	591	-0.0204328	591	-0.00972647	591	-0.0148089	591	0.00457076	591	-0.00429815	591	-0.00367707
590	0.00012831	590	0.016054	590	0.0120533	590	0.00855143	590	0.00907276	590	0.00710895	590	0.00721479	590	-0.00319615	590	0.00505006	590	0.00864572	590	0.0073185	590	0.0100718	590	0.0063313	590	-0.00342197	590	-0.00616463	590	0.00229445	590	0.0033314	590	0.00402969	590	-0.0206305	590	-0.00921262	590	-0.0136729	590	0.00480396	590	-0.00353326	590	-0.00356643
589	-0.000405082	589	0.0150637	589	0.0110614	589	0.00836904	589	0.00831558	589	0.00605273	589	0.00646596	589	-0.00419582	589	0.00467379	589	0.00917777	589	0.00752487	589	0.0087362	589	0.00536515	589	-0.00382171	589	-0.0061115	589	0.00198189	589	0.0031325	589	0.00404359	589	-0.0207359	589	-0.00950082	589	-0.0142548	589	0.00538612	589	-0.0039364	589	-0.00365936
588	-0.000451113	588	0.0147406	588	0.0111067	588	0.00783453	588	0.00852936	588	0.00695551	588	0.00671735	588	-0.00441665	588	0.003885	588	0.00835645	588	0.0072349	588	0.00837609	588	0.00542661	588	-0.00444525	588	-0.00567037	588	0.00179948	588	0.00240868	588	0.00326927	588	-0.0208772	588	-0.00955228	588	-0.0148232	588	0.00458303	588	-0.00422663	588	-0.00426042
587	-0.000397271	587	0.0163658	587	0.0119551	587	0.00874885	587	0.00873305	587	0.00600811	587	0.00683288	587	-0.0036185	587	0.00558782	587	0.0094544	587	0.00750185	587	0.00935082	587	0.0062524	587	-0.00313679	587	-0.00590393	587	0.00202623	587	0.00403931	587	0.00408007	587	-0.0194538	587	-0.0080427	587	-0.0135102	587	0.00580186	587	-0.00326738	587	-0.00291896
586	-0.000789322	586	0.0150342	586	0.0110855	586	0.00850394	586	0.00834835	586	0.00642881	586	0.0071455	586	-0.00355991	586	0.00405637	586	0.00895885	586	0.00705582	586	0.00918871	586	0.00614858	586	-0.00446446	586	-0.00622256	586	0.0011377	586	0.00328589	586	0.00430357	586	-0.0204802	586	-0.00955015	586	-0.0139624	586	0.00494472	586	-0.00372687	586	-0.00335976
585	-0.000206417	585	0.0158438	585	0.011586	585	0.00852181	585	0.00899625	585	0.00686988	585	0.0069879	585	-0.00299486	585	0.00456958	585	0.00933185	585	0.00745539	585	0.00916479	585	0.00569961	585	-0.00339715	585	-0.00638467	585	0.00234535	585	0.00419846	585	0.00438504	585	-0.0195796	585	-0.00790897	585	-0.0137761	585	0.00567401	585	-0.00351816	585	-0.00315848
584	0.000771647	584	0.016173	584	0.0126074	584	0.00871861	584	0.00860543	584	0.00741018	584	0.0074911	584	-0.00308004	584	0.00538378	584	0.0100957	584	0.00808774	584	0.00941327	584	0.006604	584	-0.00287828	584	-0.00566245	584	0.00288802	584	0.00466175	584	0.00460249	584	-0.018948	584	-0.00760231	584	-0.0131217	584	0.00638483	584	-0.00170992	584	-0.00212304
583	-0.000118076	583	0.0162941	583	0.0124246	583	0.00958107	583	0.00864551	583	0.00729607	583	0.00719871	583	-0.00285884	583	0.00577403	583	0.00951782	583	0.00797119	583	0.00867387	583	0.00686775	583	-0.00274603	583	-0.00563025	583	0.00269336	583	0.00522832	583	0.00460514	583	-0.0187202	583	-0.00739566	583	-0.012347	583	0.00677177	583	-0.00191362	583	-0.00164592
582	-0.000510534	582	0.0163816	582	0.0122376	582	0.00890976	582	0.0093363	582	0.00668075	582	0.00779052	582	-0.00348083	582	0.00519035	582	0.0094043	582	0.00850019	582	0.00939464	582	0.00646018	582	-0.00316038	582	-0.00499117	582	0.0033673	582	0.00420789	582	0.00444257	582	-0.0189737	582	-0.00686748	582	-0.0119731	582	0.00655856	582	-0.00273461	582	-0.00181165
581	-0.000360338	581	0.0156733	581	0.0113599	581	0.00891716	581	0.00872579	581	0.00630614	581	0.00713531	581	-0.00412746	581	0.00553918	581	0.00891885	581	0.00693182	581	0.00882062	581	0.00651021	581	-0.00415054	581	-0.00565902	581	0.00251708	581	0.00401227	581	0.00461837	581	-0.01946	581	-0.00767429	581	-0.0123237	581	0.00590206	581	-0.00279917	581	-0.00303239
580	0.000316934	580	0.0162194	580	0.0123753	580	0.00852831	580	0.0087124	580	0.00689326	580	0.00665573	580	-0.00319908	580	0.00504658	580	0.00964951	580	0.00771768	580	0.00953971	580	0.0070705	580	-0.00375489	580	-0.00451934	580	0.00324051	580	0.00496239	580	0.00604029	580	-0.0186911	580	-0.00644145	580	-0.0124918	580	0.00682691	580	-0.00125598	580	-0.00173972
579	-0.00038403	579	0.0155942	579	0.0122525	579	0.00858892	579	0.00760647	579	0.00709442	579	0.00721195	579	-0.00291207	579	0.00466484	579	0.00985478	579	0.00829273	579	0.00906108	579	0.00691083	579	-0.003565	579	-0.00498564	579	0.00347284	579	0.00471807	579	0.00486903	579	-0.0190174	579	-0.00698151	579	-0.0124948	579	0.00690859	579	-0.00199505	579	-0.00191954
578	-0.000704252	578	0.0162114	578	0.0122252	578	0.00885953	578	0.00876031	578	0.00719602	578	0.00762054	578	-0.00314327	578	0.00625905	578	0.00954759	578	0.0083559	578	0.00993571	578	0.00736392	578	-0.00310862	578	-0.00437206	578	0.00385927	578	0.0057847	578	0.00574583	578	-0.0181606	578	-0.00653973	578	-0.0120334	578	0.00766764	578	-0.0013843	578	-0.00130585
577	0.000277094	577	0.0153428	577	0.0122927	577	0.00906949	577	0.00916085	577	0.00671253	577	0.00752337	577	-0.00278719	577	0.00526594	577	0.0102957	577	0.00868504	577	0.0105556	577	0.00790887	577	-0.00296159	577	-0.00430902	577	0.00390924	577	0.0056716	577	0.00511169	577	-0.0178551	577	-0.00634381	577	-0.0116273	577	0.00769188	577	-0.000578735	577	-0.00122666
576	-0.000681405	576	0.0163936	576	0.0121096	576	0.00942581	576	0.00846263	576	0.00695067	576	0.00723793	576	-0.00338575	576	0.0055213	576	0.0106152	576	0.00890421	576	0.00991053	576	0.00804032	576	-0.00268177	576	-0.0038639	576	0.00450911	576	0.00596585	576	0.0060273	576	-0.017819	576	-0.00640421	576	-0.0116018	576	0.00854481	576	-0.000408547	576	-0.000692725
575	0.000185616	575	0.015781	575	0.0114165	575	0.00888141	575	0.00820282	575	0.00689799	575	0.00732077	575	-0.0034684	575	0.00567294	575	0.0102108	575	0.00893523	575	0.00977093	575	0.00730458	575	-0.00310287	575	-0.00385497	575	0.00428179	575	0.00667455	575	0.00659409	575	-0.0180108	575	-0.00609725	575	-0.0108898	575	0.00801517	575	-0.000721309	575	-0.000735832
574	-0.000488556	574	0.0165961	574	0.0125249	574	0.00974975	574	0.00870791	574	0.00737155	574	0.00740731	574	-0.00358204	574	0.00601942	574	0.0110659	574	0.00954936	574	0.0105856	574	0.0080148	574	-0.00210115	574	-0.0038271	574	0.00480637	574	0.00650779	574	0.00661835	574	-0.0165233	574	-0.00569658	574	-0.0102006	574	0.00877986	574	2.64045e-05	574	-0.000262249
573	-0.000681198	573	0.0161413	573	0.0113663	573	0.00839992	573	0.00838094	573	0.00589555	573	0.0063733	573	-0.00379749	573	0.0057196	573	0.00996723	573	0.00846152	573	0.0092874	573	0.00762528	573	-0.00318248	573	-0.00398421	573	0.00359147	573	0.0056524	573	0.00596795	573	-0.0178932	573	-0.00660338	573	-0.0109597	573	0.00847329	573	-0.0007671	573	-0.000220751
572	0.000319965	572	0.0174102	572	0.0126687	572	0.0102667	572	0.00938031	572	0.00765966	572	0.00750424	572	-0.00247699	572	0.00668467	572	0.0105651	572	0.00932289	572	0.010831	572	0.00792424	572	-0.00221464	572	-0.00317894	572	0.0050834	572	0.00679612	572	0.00668859	572	-0.0162129	572	-0.00448235	572	-0.0101684	572	0.00903766	572	0.000725361	572	0.000636251
571	-0.00061658	571	0.0157304	571	0.0115634	571	0.00864646	571	0.00907208	571	0.00604593	571	0.00676433	571	-0.00262136	571	0.00579024	571	0.0104109	571	0.00838701	571	0.00984501	571	0.00779099	571	-0.00266119	571	-0.00380139	571	0.00428171	571	0.00651494	571	0.0060358	571	-0.0169879	571	-0.00505269	571	-0.010071	571	0.00864741	571	-0.000125115	571	0.000213689
570	-0.00114307	570	0.0155357	570	0.0121552	570	0.00851719	570	0.0088645	570	0.00654637	570	0.00709524	570	-0.00266284	570	0.00570347	570	0.010115	570	0.00879988	570	0.00981888	570	0.00812366	570	-0.0020269	570	-0.00348345	570	0.00498119	570	0.00671006	570	0.00604966	570	-0.016487	570	-0.00535946	570	-0.00978256	570	0.00880815	570	7.49981e-05	570	0.00135509
569	-0.000407099	569	0.0165765	569	0.0118224	569	0.00864833	569	0.00925289	569	0.00749432	569	0.00715484	569	-0.00296277	569	0.00625994	569	0.0107699	569	0.00941806	569	0.0110344	569	0.00825498	569	-0.00149173	569	-0.00298534	569	0.00563801	569	0.0070127	569	0.00687603	569	-0.0167468	569	-0.00453845	569	-0.00853072	569	0.0100446	569	0.00140132	569	0.00132757
568	-0.000390237	568	0.0161233	568	0.0115917	568	0.00888582	568	0.00860756	568	0.00614451	568	0.0068404	568	-0.00364699	568	0.00563837	568	0.010346	568	0.00831756	568	0.0106964	568	0.00744907	568	-0.00177731	568	-0.0031426	568	0.00449891	568	0.00648832	568	0.00693147	568	-0.0165496	568	-0.0044723	568	-0.0091559	568	0.00948922	568	0.000978296	568	0.0018051
567	-0.000548333	567	0.015743	567	0.0107831	567	0.00860125	567	0.00863814	567	0.00681752	567	0.00740623	567	-0.00281857	567	0.00623394	567	0.0105188	567	0.00890484	567	0.0106509	567	0.00799025	567	-0.0021794	567	-0.00301727	567	0.00385891	567	0.00703212	567	0.00724553	567	-0.0167614	567	-0.00439723	567	-0.00922357	567	0.00996996	567	0.0017441	567	0.00142833
566	-0.000574909	566	0.0158056	566	0.0120741	566	0.00917716	566	0.00878749	566	0.00710116	566	0.00760394	566	-0.00303316	566	0.00549243	566	0.0105483	566	0.00874631	566	0.0106426	566	0.00802537	566	-0.0017308	566	-0.00295537	566	0.00516617	566	0.00598457	566	0.00752479	566	-0.0159542	566	-0.00422284	566	-0.00911342	566	0.0105383	566	0.00190222	566	0.00238752
565	-0.00126925	565	0.0158421	565	0.0120897	565	0.00875585	565	0.00853517	565	0.00724835	565	0.00707145	565	-0.00359452	565	0.00592303	565	0.01077	565	0.00842288	565	0.010736	565	0.00809892	565	-0.00189351	565	-0.00295758	565	0.00512631	565	0.00735936	565	0.00769439	565	-0.0156141	565	-0.00377014	565	-0.00868847	565	0.0107584	565	0.00194307	565	0.00259637
564	-0.000119784	564	0.0155412	564	0.0117763	564	0.00954886	564	0.00976399	564	0.00795052	564	0.00793177	564	-0.00218991	564	0.00682141	564	0.0115687	564	0.00954746	564	0.011626	564	0.00874848	564	-0.000720585	564	-0.00212124	564	0.006491	564	0.00811192	564	0.00834899	564	-0.0146507	564	-0.00358959	564	-0.00785619	564	0.011312	564	0.00355316	564	0.00372322
563	-0.000541869	563	0.0154688	563	0.0115344	563	0.00914557	563	0.00862858	563	0.00713429	563	0.00750177	563	-0.00251966	563	0.00628337	563	0.0110582	563	0.00920648	563	0.0110729	563	0.0084437	563	-0.00109711	563	-0.00287334	563	0.00593948	563	0.00801823	563	0.0088724	563	-0.0145217	563	-0.00377999	563	-0.00768599	563	0.0118127	563	0.00291635	563	0.00342081
562	3.11937e-05	562	0.0161231	562	0.0120144	562	0.00992703	562	0.00906639	562	0.00766245	562	0.00810905	562	-0.00189449	562	0.00672668	562	0.0111598	562	0.0103139	562	0.0115329	562	0.00879238	562	-0.000495847	562	-0.00208141	562	0.00643919	562	0.00890683	562	0.00851526	562	-0.014186	562	-0.00248754	562	-0.00679139	562	0.0118145	562	0.00375474	562	0.00380161
561	-0.000385478	561	0.01593	561	0.0119601	561	0.00875754	561	0.00875905	561	0.00700058	561	0.00797156	561	-0.0027431	561	0.00648299	561	0.0114623	561	0.00903745	561	0.0116726	561	0.00925196	561	-0.00110429	561	-0.00141474	561	0.00615357	561	0.00851529	561	0.0092206	561	-0.0139799	561	-0.00256784	561	-0.00686269	561	0.0123402	561	0.00463915	561	0.004392
560	-0.000798107	560	0.0160998	560	0.0116715	560	0.00916481	560	0.00917718	560	0.00734783	560	0.00796926	560	-0.00193851	560	0.00654776	560	0.0115172	560	0.010363	560	0.0119403	560	0.00935243	560	-0.000401927	560	-0.00185805	560	0.00706145	560	0.00899429	560	0.00944242	560	-0.0137952	560	-0.00196779	560	-0.00679501	560	0.0129191	560	0.00516919	560	0.00465804
559	-0.00072074	559	0.0161907	559	0.012223	559	0.0094807	559	0.00905207	559	0.0070785	559	0.00800562	559	-0.00219238	559	0.00664453	559	0.0113146	559	0.00978536	559	0.0111038	559	0.0091564	559	-0.000682852	559	-0.00151133	559	0.00602325	559	0.00906835	559	0.00950938	559	-0.0136783	559	-0.00231264	559	-0.00685499	559	0.0128805	559	0.00465377	559	0.00544069
558	-0.000164604	558	0.0164214	558	0.0122689	558	0.00906335	558	0.0095509	558	0.00742408	558	0.00849882	558	-0.001473	558	0.00706501	558	0.0120634	558	0.0103251	558	0.0126276	558	0.00951851	558	0.000157312	558	-0.00118706	558	0.00702425	558	0.0100736	558	0.0100658	558	-0.0131498	558	-0.000932601	558	-0.00564737	558	0.0134069	558	0.00549023	558	0.0054885
557	0.000152676	557	0.0165135	557	0.0120025	557	0.00929512	557	0.00908492	557	0.00751699	557	0.00846796	557	-0.00224667	557	0.00659924	557	0.0120184	557	0.0100128	557	0.0121411	557	0.00997213	557	-0.000331473	557	-0.00160532	557	0.00689486	557	0.00956074	557	0.0105046	557	-0.0130652	557	-0.000929812	557	-0.00558497	557	0.0143599	557	0.00554576	557	0.00689373
556	-5.35807e-05	556	0.0169853	556	0.0134428	556	0.00922731	556	0.0102161	556	0.00764654	556	0.00844819	556	-0.00195743	556	0.00743016	556	0.0121545	556	0.0105383	556	0.0126207	556	0.00995439	556	0.000204211	556	-0.000609187	556	0.00758445	556	0.0103064	556	0.0108792	556	-0.0122039	556	-0.000185045	556	-0.00484615	556	0.0147059	556	0.00653317	556	0.00720484
555	-0.000150682	555	0.0168826	555	0.0124982	555	0.00909359	555	0.00989215	555	0.00809125	555	0.00865898	555	-0.0014358	555	0.00718763	555	0.012327	555	0.0108945	555	0.0126332	555	0.010292	555	0.000773229	555	-0.00112804	555	0.00812883	555	0.0107342	555	0.0110033	555	-0.0121793	555	-0.000453337	555	-0.00475686	555	0.0157513	555	0.00653105	555	0.00734551
554	-0.000737899	554	0.0164584	554	0.012592	554	0.00901512	554	0.00977911	554	0.00768374	554	0.00844568	554	-0.00242206	554	0.00759783	554	0.0122263	554	0.0102849	554	0.0127101	554	0.0101884	554	0.000537233	554	-0.000771079	554	0.00797232	554	0.0106434	554	0.011451	554	-0.0123806	554	7.14253e-05	554	-0.00455218	554	0.0156473	554	0.00706564	554	0.00720279
553	-0.00118267	553	0.0164871	553	0.012184	553	0.00910068	553	0.00960324	553	0.00796491	553	0.00795553	553	-0.00212273	553	0.006127	553	0.0118147	553	0.00977323	553	0.0127526	553	0.00999555	553	0.000313152	553	-0.000969072	553	0.00827273	553	0.0106476	553	0.0111581	553	-0.012154	553	-0.000140331	553	-0.00478492	553	0.015203	553	0.0069038	553	0.0071951
552	-0.00138259	552	0.0166192	552	0.0125495	552	0.00921283	552	0.00954661	552	0.00708303	552	0.00829144	552	-0.00206925	552	0.00742224	552	0.0128165	552	0.0102466	552	0.012437	552	0.010045	552	0.00113967	552	-0.000653336	552	0.00822326	552	0.0110574	552	0.0115332	552	-0.0112767	552	0.000130563	552	-0.00456555	552	0.0155399	552	0.0076174	552	0.00776859
551	-0.000433374	551	0.0158709	551	0.0121164	551	0.00875136	551	0.00919641	551	0.00758708	551	0.00774946	551	-0.00209089	551	0.00720234	551	0.0121326	551	0.0100236	551	0.0127134	551	0.0104109	551	0.000465161	551	-0.000849419	551	0.00855481	551	0.0110159	551	0.0116495	551	-0.011962	551	0.000776263	551	-0.00412028	551	0.0164815	551	0.00785093	551	0.00815484
550	0.000172771	550	0.0164765	550	0.0123244	550	0.00896163	550	0.00967182	550	0.00788029	550	0.00815687	550	-0.00218095	550	0.0070794	550	0.0125906	550	0.0108108	550	0.0130937	550	0.0104801	550	0.00130083	550	-0.000303278	550	0.00848435	550	0.0115623	550	0.0126816	550	-0.0109863	550	0.000997262	550	-0.003767	550	0.0165675	550	0.00818752	550	0.00881383
549	-0.000500605	549	0.0157093	549	0.0120462	549	0.00935346	549	0.00940631	549	0.00750035	549	0.00797309	549	-0.00212608	549	0.00717868	549	0.0122012	549	0.0102192	549	0.0124933	549	0.00987308	549	0.0012285	549	-0.000799089	549	0.00864081	549	0.0115868	549	0.0122271	549	-0.0116822	549	0.000186937	549	-0.00361275	549	0.0163458	549	0.00768319	549	0.00832236
548	-0.000172211	548	0.0168346	548	0.0124734	548	0.00973831	548	0.00947396	548	0.00802274	548	0.00887665	548	-0.00139085	548	0.00797269	548	0.0129307	548	0.0112072	548	0.0136334	548	0.0111425	548	0.00202446	548	0.000822399	548	0.00978631	548	0.0121734	548	0.0129527	548	-0.0108495	548	0.00108523	548	-0.00270271	548	0.0176279	548	0.00901007	548	0.00943816
547	-0.000331007	547	0.0172268	547	0.013533	547	0.00995237	547	0.0102532	547	0.00828257	547	0.00915992	547	-0.00134698	547	0.00844244	547	0.0137942	547	0.0115421	547	0.0139274	547	0.0118499	547	0.00239777	547	0.00124953	547	0.0100145	547	0.0131147	547	0.0132505	547	-0.00962414	547	0.00209339	547	-0.00171002	547	0.0186995	547	0.00996551	547	0.0100927
546	-0.000153166	546	0.0168257	546	0.0128177	546	0.0101672	546	0.00960629	546	0.00797064	546	0.00886038	546	-0.00142481	546	0.0077917	546	0.0133398	546	0.0113423	546	0.0135344	546	0.0109628	546	0.001958	546	0.0017684	546	0.00917459	546	0.0120975	546	0.013505	546	-0.00980862	546	0.00176328	546	-0.0024597	546	0.0183458	546	0.00938362	546	0.0102074
545	-0.000227582	545	0.0172469	545	0.0126449	545	0.00999062	545	0.00991453	545	0.0077439	545	0.00879753	545	-0.00156452	545	0.0079806	545	0.0137616	545	0.0113768	545	0.0137546	545	0.0112096	545	0.00220273	545	0.00145084	545	0.00991034	545	0.0129087	545	0.013595	545	-0.00988991	545	0.00268111	545	-0.00170559	545	0.0187899	545	0.0104872	545	0.0101423
544	-9.16267e-05	544	0.0173462	544	0.013407	544	0.00980792	544	0.00979248	544	0.00856799	544	0.00926867	544	-0.00102238	544	0.00862394	544	0.0139443	544	0.0115511	544	0.0137147	544	0.0115594	544	0.0023649	544	0.0016178	544	0.00969588	544	0.0131632	544	0.014083	544	-0.00994258	544	0.00237416	544	-0.00114049	544	0.0199663	544	0.0108636	544	0.0112097
[truncated: 1,080 more rows]

## Sheet: 20230102 s9a titration 1
319.1		301.2		282.3		275.2		256.6		242.9		231.4		219.1		206.6		196		187.4		179.3		171.8		165.1		157.4		148.7		135		120.4		101.3		42.4
[truncated: 1,182 more rows]

[truncated: 8 more sheets: 20230103 s9a titration 2, 20230103 s9a titration 3, 20221223 n34a titration 1, 20230102 n34a titration 2, 20230103 n34a titration 3, 20221221 n33a titration 1, 20221221 n33a titration 2, 20230102 n33a titration 3]
