# Supplementary material for: The structure of plastocyanin tunes the midpoint potential by restricting axial ligation of the reduced copper ion
Source: Commun Chem. 2023 Aug 23;6:175. doi: 10.1038/s42004-023-00977-4 (PMC10447441; doi:10.1038/s42004-023-00977-4)
Supplement: Supplementary file 6 — Supplementary Data 3 [file 42004_2023_977_MOESM6_ESM.xlsx]

## Sheet: N33A
		Cu(II) d3Met						Cu(II) d2cys						Cu(II) amide					Cu(I) d3Met						Cu(I) d2cys						Cu(I) amide
	replicate	1		2		3		1		2		3		1		2			1		2		3		1		2		3		1		2
		freq. (cm-1)	intensity	freq. (cm-1)	intensity	freq. (cm-1)	intensity	freq. (cm-1)	intensity	freq. (cm-1)	intensity	freq. (cm-1)	intensity	freq. (cm-1)	intensity	freq. (cm-1)	intensity		freq. (cm-1)	intensity	freq. (cm-1)	intensity	freq. (cm-1)	intensity	freq. (cm-1)	intensity	freq. (cm-1)	intensity	freq. (cm-1)	intensity	freq. (cm-1)	intensity	freq. (cm-1)	intensity
		2105.2	2.5837e-07	2105.2	6.9561e-07	2105.2	3.1493e-07	2210	-2.2254e-08	2210	3.3584e-08	2210	1.5954e-08	1550	3.049e-05	1550	3.3728e-05		2110.2	-9.0111e-08	2110.2	1.2115e-07	2110.2	4.2455e-08	2195.1	2.0896e-08	2195.1	2.2654e-08	2195.1	2.8475e-08	1590	-3.5891e-05	1590	-2.8705e-05
		2105.4	4.4009e-07	2105.4	1.0242e-06	2105.4	4.7017e-07	2210.3	-1.9566e-08	2210.3	1.8965e-08	2210.3	-1.1038e-08	1550.2	2.5563e-05	1550.2	2.9565e-05		2110.5	-6.4798e-08	2110.5	9.2271e-08	2110.5	5.74e-08	2195.3	1.7588e-08	2195.3	1.3545e-08	2195.3	2.1821e-08	1590.3	-2.6603e-05	1590.3	-2.2016e-05
		2105.6	6.0189e-07	2105.6	1.2674e-06	2105.6	5.9904e-07	2210.5	-1.8322e-08	2210.5	8.4182e-10	2210.5	-4.1803e-08	1550.5	2.0433e-05	1550.5	2.5239e-05		2110.7	-7.5995e-09	2110.7	2.5941e-08	2110.7	6.0698e-08	2195.6	1.0187e-08	2195.6	3.7848e-09	2195.6	1.2382e-08	1590.5	-1.7117e-05	1590.5	-1.5169e-05
		2105.9	7.3422e-07	2105.9	1.4022e-06	2105.9	6.9046e-07	2210.7	-1.8532e-08	2210.7	-1.9242e-08	2210.7	-7.4372e-08	1550.7	1.5128e-05	1550.7	2.0767e-05		2110.9	6.7014e-08	2110.9	-6.5945e-08	2110.9	5.039e-08	2195.8	3.3356e-10	2195.8	-4.8709e-09	2195.8	1.7786e-09	1590.7	-7.4787e-06	1590.7	-8.1998e-06
		2106.1	8.2619e-07	2106.1	1.4145e-06	2106.1	7.3418e-07	2211	-2.0003e-08	2211	-3.955e-08	2211	-1.0651e-07	1551	9.6766e-06	1551	1.6168e-05		2111.2	1.3985e-07	2111.2	-1.6382e-07	2111.2	2.737e-08	2196	-9.8063e-09	2196	-1.1001e-08	2196	-8.265e-09	1591	2.2645e-06	1591	-1.1408e-06
		2106.4	8.6626e-07	2106.4	1.3005e-06	2106.4	7.2195e-07	2211.2	-2.2363e-08	2211.2	-5.8296e-08	2211.2	-1.3587e-07	1551.2	4.1097e-06	1551.2	1.146e-05		2111.4	1.9122e-07	2111.4	-2.4453e-07	2111.4	-4.6351e-09	2196.3	-1.7959e-08	2196.3	-1.3758e-08	2196.3	-1.6198e-08	1591.2	1.2064e-05	1591.2	5.9724e-06
		2106.6	8.4358e-07	2106.6	1.067e-06	2106.6	6.4877e-07	2211.5	-2.5099e-08	2211.5	-7.3786e-08	2211.5	-1.6014e-07	1551.5	-1.5417e-06	1551.5	6.6611e-06		2111.7	2.0525e-07	2111.7	-2.8649e-07	2111.7	-3.9675e-08	2196.5	-2.2193e-08	2196.5	-1.3007e-08	2196.5	-2.0887e-08	1591.5	2.1871e-05	1591.5	1.3105e-05
		2106.9	7.4984e-07	2106.9	7.3149e-07	2106.9	5.1412e-07	2211.7	-2.7604e-08	2211.7	-8.4548e-08	2211.7	-1.772e-07	1551.7	-7.2456e-06	1551.7	1.7915e-06		2111.9	1.7357e-07	2111.9	-2.7475e-07	2111.9	-7.07e-08	2196.8	-2.133e-08	2196.8	-9.3413e-09	2196.8	-2.1799e-08	1591.7	3.1636e-05	1591.7	2.022e-05
		2107.1	5.8136e-07	2107.1	3.2063e-07	2107.1	3.2286e-07	2212	-2.9233e-08	2212	-8.9448e-08	2212	-1.8527e-07	1551.9	-1.297e-05	1551.9	-3.1294e-06		2112.2	9.7406e-08	2112.2	-2.0479e-07	2112.2	-9.0975e-08	2197	-1.5229e-08	2197	-3.9642e-09	2197	-1.9076e-08	1591.9	4.131e-05	1591.9	2.7282e-05
		2107.3	3.4107e-07	2107.3	-1.3161e-07	2107.3	8.5706e-08	2212.2	-2.9364e-08	2212.2	-8.7778e-08	2212.2	-1.8305e-07	1552.2	-1.8681e-05	1552.2	-8.0817e-06		2112.4	-1.2295e-08	2112.4	-8.4114e-08	2112.4	-9.5531e-08	2197.2	-4.8897e-09	2197.2	1.5321e-09	2197.2	-1.3514e-08	1592.2	5.0841e-05	1592.2	3.4254e-05
		2107.6	3.9892e-08	2107.6	-5.8686e-07	2107.6	-1.8101e-07	2212.4	-2.7457e-08	2212.4	-7.9311e-08	2212.4	-1.6982e-07	1552.4	-2.4347e-05	1552.4	-1.3046e-05		2112.6	-1.3674e-07	2112.6	6.8641e-08	2112.6	-8.2343e-08	2197.5	7.6725e-09	2197.5	5.4777e-09	2197.5	-6.4235e-09	1592.4	6.0181e-05	1592.4	4.1101e-05
		2107.8	-3.0271e-07	2107.8	-1.0056e-06	2107.8	-4.5617e-07	2212.7	-2.3107e-08	2212.7	-6.4317e-08	2212.7	-1.4552e-07	1552.7	-2.9934e-05	1552.7	-1.8001e-05		2112.9	-2.5287e-07	2112.9	2.2714e-07	2112.9	-5.2978e-08	2197.7	1.9759e-08	2197.7	6.4721e-09	2197.7	5.9958e-10	1592.7	6.9281e-05	1592.7	4.7787e-05
		2108.1	-6.5939e-07	2108.1	-1.3506e-06	2108.1	-7.1552e-07	2212.9	-1.6085e-08	2212.9	-4.355e-08	2212.9	-1.1077e-07	1552.9	-3.5411e-05	1552.9	-2.2928e-05		2113.1	-3.3784e-07	2113.1	3.6242e-07	2113.1	-1.2562e-08	2198	2.8503e-08	2198	3.7239e-09	2198	5.9707e-09	1592.9	7.8091e-05	1592.9	5.4276e-05
		2108.3	-9.9687e-07	2108.3	-1.5904e-06	2108.3	-9.338e-07	2213.2	-6.373e-09	2213.2	-1.8195e-08	2213.2	-6.6835e-08	1553.1	-4.0745e-05	1553.1	-2.7807e-05		2113.4	-3.7362e-07	2113.4	4.486e-07	2113.4	3.1019e-08	2198.2	3.1483e-08	2198.2	-2.6633e-09	2198.2	8.4439e-09	1593.2	8.6564e-05	1593.2	6.0532e-05
		2108.5	-1.279e-06	2108.5	-1.7021e-06	2108.5	-1.0874e-06	2213.4	5.825e-09	2213.4	1.0211e-08	2213.4	-1.5631e-08	1553.4	-4.5905e-05	1553.4	-3.2618e-05		2113.6	-3.5072e-07	2113.6	4.68e-07	2113.6	6.8559e-08	2198.5	2.7341e-08	2198.5	-1.15e-08	2198.5	7.4289e-09	1593.4	9.4652e-05	1593.4	6.6522e-05
		2108.8	-1.4708e-06	2108.8	-1.6737e-06	2108.8	-1.1569e-06	2213.6	2.008e-08	2213.6	3.9886e-08	2213.6	4.0423e-08	1553.6	-5.0861e-05	1553.6	-3.7342e-05		2113.8	-2.7023e-07	2113.8	4.146e-07	2113.8	9.1425e-08	2198.7	1.63e-08	2198.7	-2.0439e-08	2198.7	3.2568e-09	1593.6	0.00010231	1593.6	7.2211e-05
		2109	-1.5431e-06	2109	-1.5055e-06	2109	-1.1296e-06	2213.9	3.5757e-08	2213.9	6.8923e-08	2213.9	9.851e-08	1553.9	-5.5583e-05	1553.9	-4.1961e-05		2114.1	-1.44e-07	2114.1	2.9521e-07	2114.1	9.3569e-08	2198.9	4.8851e-10	2198.9	-2.6034e-08	2198.9	-2.6378e-09	1593.9	0.00010949	1593.9	7.7568e-05
		2109.3	-1.4763e-06	2109.3	-1.2101e-06	2109.3	-1.0017e-06	2214.1	5.2043e-08	2214.1	9.5415e-08	2214.1	1.5558e-07	1554.1	-6.0043e-05	1554.1	-4.6457e-05		2114.3	7.4238e-09	2114.3	1.2809e-07	2114.3	7.3338e-08	2199.2	-1.5998e-08	2199.2	-2.3929e-08	2199.2	-7.6457e-09	1594.1	0.00011616	1594.1	8.256e-05
		2109.5	-1.2646e-06	2109.5	-8.1184e-07	2109.5	-7.7895e-07	2214.4	6.7998e-08	2214.4	1.1758e-07	2214.4	2.0852e-07	1554.3	-6.4213e-05	1554.3	-5.0812e-05		2114.6	1.5841e-07	2114.6	-6.0452e-08	2114.6	3.4721e-08	2199.4	-2.7325e-08	2199.4	-9.1478e-09	2199.4	-8.0359e-09	1594.4	0.00012227	1594.4	8.7157e-05
		2109.7	-9.1753e-07	2109.7	-3.444e-07	2109.7	-4.7709e-07	2214.6	8.2605e-08	2214.6	1.3388e-07	2214.6	2.5432e-07	1554.6	-6.807e-05	1554.6	-5.5008e-05		2114.8	2.8287e-07	2114.8	-2.4082e-07	2114.8	-1.2188e-08	2199.7	-2.6425e-08	2199.7	2.3538e-08	2199.7	8.7021e-10	1594.6	0.00012778	1594.6	9.1332e-05
		2110	-4.606e-07	2110	1.5178e-07	2110	-1.2072e-07	2214.8	9.4834e-08	2214.8	1.4313e-07	2214.8	2.903e-07	1554.8	-7.1589e-05	1554.8	-5.9031e-05		2115	3.5908e-07	2115	-3.8513e-07	2115	-5.1662e-08	2199.9	-5.7189e-09	2199.9	7.9205e-08	2199.9	2.4413e-08	1594.8	0.00013267	1594.8	9.5056e-05
		2110.2	6.6392e-08	2110.2	6.333e-07	2110.2	2.5879e-07	2215.1	1.0371e-07	2215.1	1.4455e-07	2215.1	3.1421e-07	1555.1	-7.4749e-05	1555.1	-6.2865e-05		2115.3	3.7364e-07	2115.3	-4.7149e-07	2115.3	-6.3711e-08	2200.1	4.2045e-08	2200.1	1.6238e-07	2200.1	6.823e-08	1595.1	0.00013688	1595.1	9.8304e-05
		2110.5	6.1301e-07	2110.5	1.0577e-06	2110.5	6.2628e-07	2215.3	1.0837e-07	2215.3	1.3784e-07	2215.3	3.2439e-07	1555.3	-7.7531e-05	1555.3	-6.6496e-05		2115.5	3.2409e-07	2115.5	-4.8683e-07	2115.5	-2.6172e-08	2200.4	1.2294e-07	2200.4	2.7668e-07	2200.4	1.3783e-07	1595.3	0.0001404	1595.3	0.00010105
		2110.7	1.1234e-06	2110.7	1.3875e-06	2110.7	9.4637e-07	2215.6	1.0813e-07	2215.6	1.2318e-07	2215.6	3.1992e-07	1555.5	-7.9915e-05	1555.5	-6.9911e-05		2115.8	2.1964e-07	2115.8	-4.2785e-07	2115.8	8.2764e-08	2200.6	2.4113e-07	2200.6	4.2455e-07	2200.6	2.3819e-07	1595.6	0.00014319	1595.6	0.00010328
		2110.9	1.5427e-06	2110.9	1.5938e-06	2110.9	1.1872e-06	2215.8	1.0254e-07	2215.8	1.0124e-07	2215.8	3.006e-07	1555.8	-8.1888e-05	1555.8	-7.3097e-05		2116	7.9892e-08	2116	-3.0013e-07	2116	2.8199e-07	2200.9	3.9837e-07	2200.9	6.0704e-07	2200.9	3.7333e-07	1595.8	0.00014523	1595.8	0.00010497
		2111.2	1.8235e-06	2111.2	1.6591e-06	2111.2	1.3241e-06	2216	9.1406e-08	2216	7.3127e-08	2216	2.6703e-07	1556	-8.3437e-05	1556	-7.6043e-05		2116.3	-6.7907e-08	2116.3	-1.1581e-07	2116.3	5.8525e-07	2201.1	5.9376e-07	2201.1	8.2374e-07	2201.1	5.4601e-07	1596	0.0001465	1596	0.0001061
		2111.4	1.9319e-06	2111.4	1.5794e-06	2111.4	1.3424e-06	2216.3	7.485e-08	2216.3	4.0335e-08	2216.3	2.206e-07	1556.3	-8.4551e-05	1556.3	-7.874e-05		2116.5	-1.9283e-07	2116.5	1.0943e-07	2116.5	9.9962e-07	2201.3	8.2388e-07	2201.3	1.0728e-06	2201.3	7.5751e-07	1596.3	0.00014698	1596.3	0.00010665
		2111.7	1.8526e-06	2111.7	1.3645e-06	2111.7	1.2395e-06	2216.5	5.3292e-08	2216.5	4.6446e-09	2216.5	1.6337e-07	1556.5	-8.5222e-05	1556.5	-8.1178e-05		2116.7	-2.6447e-07	2116.7	3.5968e-07	2116.7	1.5249e-06	2201.6	1.0832e-06	2201.6	1.3512e-06	2201.6	1.0075e-06	1596.5	0.00014665	1596.5	0.00010662
		2111.9	1.5913e-06	2111.9	1.0378e-06	2111.9	1.0256e-06	2216.8	2.7464e-08	2216.8	-3.1963e-08	2216.8	9.7979e-08	1556.8	-8.5444e-05	1556.8	-8.3351e-05		2117	-2.5682e-07	2117	6.2153e-07	2117	2.154e-06	2201.8	1.3646e-06	2201.8	1.6545e-06	2201.8	1.2942e-06	1596.8	0.0001455	1596.8	0.000106
		2112.2	1.1749e-06	2112.2	6.34e-07	2112.2	7.226e-07	2217	-1.6059e-09	2217	-6.742e-08	2217	2.754e-08	1557	-8.5215e-05	1557	-8.5251e-05		2117.2	-1.5107e-07	2117.2	8.8608e-07	2117.2	2.8747e-06	2202.1	1.6605e-06	2202.1	1.9778e-06	2202.1	1.6143e-06	1597	0.00014352	1597	0.00010478
		2112.4	6.495e-07	2112.4	1.9604e-07	2112.4	3.6289e-07	2217.3	-3.2625e-08	2217.3	-9.9685e-08	2217.3	-4.4563e-08	1557.2	-8.4534e-05	1557.2	-8.6873e-05		2117.5	6.2994e-08	2117.5	1.15e-06	2117.5	3.6711e-06	2202.3	1.9634e-06	2202.3	2.3153e-06	2202.3	1.9634e-06	1597.3	0.00014072	1597.3	0.00010295
		2112.6	7.5597e-08	2112.6	-2.2858e-07	2112.6	-1.4408e-08	2217.5	-6.4075e-08	2217.5	-1.2685e-07	2217.5	-1.1484e-07	1557.5	-8.3404e-05	1557.5	-8.8215e-05		2117.7	3.8707e-07	2117.7	1.416e-06	2117.7	4.5274e-06	2202.6	2.2665e-06	2202.6	2.6613e-06	2202.6	2.3364e-06	1597.5	0.00013709	1597.5	0.00010051
		2112.9	-4.7858e-07	2112.9	-5.9237e-07	2112.9	-3.6709e-07	2217.7	-9.4265e-08	2217.7	-1.4723e-07	2217.7	-1.7988e-07	1557.7	-8.183e-05	1557.7	-8.9272e-05		2117.9	8.1591e-07	2117.9	1.6925e-06	2117.9	5.4297e-06	2202.8	2.565e-06	2202.8	3.01e-06	2202.8	2.7279e-06	1597.7	0.00013263	1597.7	9.7463e-05
		2113.1	-9.4462e-07	2113.1	-8.5234e-07	2113.1	-6.5418e-07	2218	-1.2138e-07	2218	-1.5948e-07	2218	-2.3653e-07	1558	-7.982e-05	1558	-9.0045e-05		2118.2	1.3399e-06	2118.2	1.9931e-06	2118.2	6.3687e-06	2203	2.8554e-06	2203	3.356e-06	2203	3.1325e-06	1598	0.00012735	1598	9.3817e-05
		2113.4	-1.2618e-06	2113.4	-9.741e-07	2113.4	-8.4021e-07	2218.2	-1.4356e-07	2218.2	-1.626e-07	2218.2	-2.8207e-07	1558.2	-7.7383e-05	1558.2	-9.0533e-05		2118.4	1.948e-06	2118.4	2.3361e-06	2118.4	7.3418e-06	2203.3	3.1366e-06	2203.3	3.6948e-06	2203.3	3.5453e-06	1598.2	0.00012127	1598.2	8.9577e-05
		2113.6	-1.3842e-06	2113.6	-9.3531e-07	2113.6	-8.9883e-07	2218.5	-1.5893e-07	2218.5	-1.5606e-07	2218.5	-3.1433e-07	1558.4	-7.4533e-05	1558.4	-9.0737e-05		2118.7	2.631e-06	2118.7	2.7439e-06	2118.7	8.3535e-06	2203.5	3.4088e-06	2203.5	4.0225e-06	2203.5	3.9621e-06	1598.5	0.00011441	1598.5	8.4755e-05
		2113.8	-1.2859e-06	2113.8	-7.2791e-07	2113.8	-8.156e-07	2218.7	-1.657e-07	2218.7	-1.3973e-07	2218.7	-3.318e-07	1558.7	-7.1283e-05	1558.7	-9.0659e-05		2118.9	3.3842e-06	2118.9	3.2417e-06	2118.9	9.4153e-06	2203.8	3.6737e-06	2203.8	4.3365e-06	2203.8	4.3798e-06	1598.7	0.00010678	1598.7	7.9364e-05
		2114.1	-9.644e-07	2114.1	-3.5905e-07	2114.1	-5.8943e-07	2218.9	-1.6217e-07	2218.9	-1.1394e-07	2218.9	-3.3372e-07	1558.9	-6.7653e-05	1558.9	-9.0304e-05		2119.1	4.2088e-06	2119.1	3.8571e-06	2119.1	1.0545e-05	2204	3.934e-06	2204	4.635e-06	2204	4.7965e-06	1598.9	9.8406e-05	1598.9	7.3421e-05
		2114.3	-4.4068e-07	2114.3	1.4943e-07	2114.3	-2.3269e-07	2219.2	-1.4684e-07	2219.2	-7.9431e-08	2219.2	-3.2008e-07	1559.2	-6.3661e-05	1559.2	-8.9676e-05		2119.4	5.1127e-06	2119.4	4.6175e-06	2119.4	1.1763e-05	2204.2	4.1924e-06	2204.2	4.9176e-06	2204.2	5.2113e-06	1599.2	8.9328e-05	1599.2	6.6947e-05
		2114.6	2.4313e-07	2114.6	7.6299e-07	2114.6	2.3013e-07	2219.4	-1.1842e-07	2219.4	-3.7301e-08	2219.4	-2.9163e-07	1559.4	-5.933e-05	1559.4	-8.8782e-05		2119.6	6.1101e-06	2119.6	5.5487e-06	2119.6	1.3092e-05	2204.5	4.4513e-06	2204.5	5.1849e-06	2204.5	5.6242e-06	1599.4	7.9577e-05	1599.4	5.9966e-05
		2114.8	1.0286e-06	2114.8	1.4376e-06	2114.8	7.6504e-07	2219.7	-7.5846e-08	2219.7	1.1068e-08	2219.7	-2.4981e-07	1559.6	-5.4682e-05	1559.6	-8.7627e-05		2119.9	7.2198e-06	2119.9	6.6721e-06	2119.9	1.4552e-05	2204.7	4.7127e-06	2204.7	5.4384e-06	2204.7	6.0358e-06	1599.7	6.9191e-05	1599.7	5.2504e-05
		2115	1.8479e-06	2115	2.1242e-06	2115	1.3321e-06	2219.9	-1.8343e-08	2219.9	6.4089e-08	2219.9	-1.967e-07	1559.9	-4.9745e-05	1559.9	-8.6221e-05		2120.1	8.4625e-06	2120.1	8.0019e-06	2120.1	1.6158e-05	2205	4.9775e-06	2205	5.6804e-06	2205	6.4472e-06	1599.9	5.8215e-05	1599.9	4.4593e-05
		2115.3	2.6316e-06	2115.3	2.773e-06	2115.3	1.8898e-06	2220.1	5.4584e-08	2220.1	1.2007e-07	2220.1	-1.3483e-07	1560.1	-4.4545e-05	1560.1	-8.4573e-05		2120.3	9.8583e-06	2120.3	9.5427e-06	2120.3	1.7919e-05	2205.2	5.2456e-06	2205.2	5.9134e-06	2205.2	6.8594e-06	1600.1	4.6698e-05	1600.1	3.6266e-05
		2115.5	3.3167e-06	2115.5	3.3391e-06	2115.5	2.3994e-06	2220.4	1.4314e-07	2220.4	1.7731e-07	2220.4	-6.7142e-08	1560.4	-3.9111e-05	1560.4	-8.2691e-05		2120.6	1.1423e-05	2120.6	1.1288e-05	2120.6	1.9831e-05	2205.4	5.5163e-06	2205.4	6.1402e-06	2205.4	7.2729e-06	1600.4	3.4692e-05	1600.4	2.756e-05
		2115.8	3.854e-06	2115.8	3.7863e-06	2115.8	2.8288e-06	2220.6	2.4726e-07	2220.6	2.342e-07	2220.6	3.254e-09	1560.6	-3.3474e-05	1560.6	-8.0587e-05		2120.8	1.3164e-05	2120.8	1.3218e-05	2120.8	2.1884e-05	2205.7	5.7878e-06	2205.7	6.3632e-06	2205.7	7.6873e-06	1600.6	2.2253e-05	1600.6	1.8516e-05
		2116	4.2135e-06	2116	4.0917e-06	2116	3.1568e-06	2220.9	3.666e-07	2220.9	2.8933e-07	2220.9	7.318e-08	1560.9	-2.7666e-05	1560.9	-7.8274e-05		2121.1	1.5081e-05	2121.1	1.5303e-05	2121.1	2.4054e-05	2205.9	6.058e-06	2205.9	6.5842e-06	2205.9	8.1012e-06	1600.9	9.4437e-06	1600.9	9.176e-06
		2116.3	4.3883e-06	2116.3	4.2475e-06	2116.3	3.3746e-06	2221.1	5.006e-07	2221.1	3.4157e-07	2221.1	1.3957e-07	1561.1	-2.1718e-05	1561.1	-7.5762e-05		2121.3	1.7159e-05	2121.3	1.7501e-05	2121.3	2.6309e-05	2206.2	6.3245e-06	2206.2	6.8044e-06	2206.2	8.5121e-06	1601.1	-3.6709e-06	1601.1	-4.119e-07
		2116.5	4.3947e-06	2116.5	4.2623e-06	2116.5	3.4878e-06	2221.4	6.485e-07	2221.4	3.9013e-07	2221.4	1.9961e-07	1561.3	-1.5665e-05	1561.3	-7.3065e-05		2121.6	1.937e-05	2121.6	1.9762e-05	2121.6	2.8606e-05	2206.4	6.5847e-06	2206.4	7.0236e-06	2206.4	8.9162e-06	1601.4	-1.7021e-05	1601.4	-1.0198e-05
		2116.7	4.2715e-06	2116.7	4.1611e-06	2116.7	3.5159e-06	2221.6	8.0941e-07	2221.6	4.3462e-07	2221.6	2.5089e-07	1561.6	-9.5407e-06	1561.6	-7.0196e-05		2121.8	2.1672e-05	2121.8	2.2033e-05	2121.8	3.0898e-05	2206.6	6.8357e-06	2206.6	7.2407e-06	2206.6	9.3084e-06	1601.6	-3.0534e-05	1601.6	-2.013e-05
		2117	4.0753e-06	2117	3.9824e-06	2117	3.4907e-06	2221.8	9.8233e-07	2221.8	4.7509e-07	2221.8	2.9146e-07	1561.8	-3.3795e-06	1561.8	-6.7169e-05		2122	2.4012e-05	2122	2.4255e-05	2122	3.3134e-05	2206.9	7.0748e-06	2206.9	7.4534e-06	2206.9	9.6831e-06	1601.8	-4.4131e-05	1601.8	-3.0151e-05
		2117.2	3.875e-06	2117.2	3.7756e-06	2117.2	3.454e-06	2222.1	1.1663e-06	2222.1	5.1203e-07	2222.1	3.1999e-07	1562.1	2.7838e-06	1562.1	-6.3999e-05		2122.3	2.6326e-05	2122.3	2.6374e-05	2122.3	3.5258e-05	2207.1	7.2988e-06	2207.1	7.6583e-06	2207.1	1.0034e-05	1602.1	-5.7732e-05	1602.1	-4.0202e-05
		2117.5	3.7455e-06	2117.5	3.5961e-06	2117.5	3.4537e-06	2222.3	1.3602e-06	2222.3	5.4638e-07	2222.3	3.3579e-07	1562.3	8.9144e-06	1562.3	-6.07e-05		2122.5	2.8545e-05	2122.5	2.8337e-05	2122.5	3.7221e-05	2207.4	7.5044e-06	2207.4	7.8513e-06	2207.4	1.0355e-05	1602.3	-7.1252e-05	1602.3	-5.0222e-05
		2117.7	3.7598e-06	2117.7	3.5005e-06	2117.7	3.5395e-06	2222.6	1.5635e-06	2222.6	5.7945e-07	2222.6	3.3882e-07	1562.5	1.4978e-05	1562.5	-5.7288e-05		2122.8	3.0599e-05	2122.8	3.0097e-05	2122.8	3.8974e-05	2207.6	7.6878e-06	2207.6	8.0279e-06	2207.6	1.0639e-05	1602.6	-8.4603e-05	1602.6	-6.0146e-05
		2117.9	3.9833e-06	2117.9	3.5414e-06	2117.9	3.759e-06	2222.8	1.7754e-06	2222.8	6.1293e-07	2222.8	3.2976e-07	1562.8	2.0939e-05	1562.8	-5.3776e-05		2123	3.2419e-05	2123	3.1614e-05	2123	4.0477e-05	2207.9	7.845e-06	2207.9	8.1833e-06	2207.9	1.0882e-05	1602.8	-9.7694e-05	1602.8	-6.9907e-05
		2118.2	4.4683e-06	2118.2	3.7629e-06	2118.2	4.1533e-06	2223	1.9956e-06	2223	6.4879e-07	2223	3.0995e-07	1563	2.6766e-05	1563	-5.0181e-05		2123.2	3.3947e-05	2123.2	3.2852e-05	2123.2	4.1694e-05	2208.1	7.9716e-06	2208.1	8.3134e-06	2208.1	1.108e-05	1603	-0.00011043	1603	-7.9435e-05
		2118.4	5.2502e-06	2118.4	4.1968e-06	2118.4	4.7538e-06	2223.3	2.2242e-06	2223.3	6.8921e-07	2223.3	2.8136e-07	1563.3	3.2425e-05	1563.3	-4.6517e-05		2123.5	3.5136e-05	2123.5	3.3788e-05	2123.5	4.2604e-05	2208.3	8.0632e-06	2208.3	8.4143e-06	2208.3	1.1229e-05	1603.3	-0.00012271	1603.3	-8.8657e-05
		2118.7	6.3466e-06	2118.7	4.8607e-06	2118.7	5.5796e-06	2223.5	2.4618e-06	2223.5	7.3649e-07	2223.5	2.4658e-07	1563.5	3.7884e-05	1563.5	-4.2799e-05		2123.7	3.5956e-05	2123.7	3.4402e-05	2123.7	4.319e-05	2208.6	8.1157e-06	2208.6	8.4834e-06	2208.6	1.1328e-05	1603.5	-0.00013445	1603.5	-9.75e-05
		2118.9	7.7579e-06	2118.9	5.7566e-06	2118.9	6.6368e-06	2223.8	2.7095e-06	2223.8	7.9303e-07	2223.8	2.087e-07	1563.7	4.3113e-05	1563.7	-3.9042e-05		2124	3.6394e-05	2124	3.4684e-05	2124	4.3449e-05	2208.8	8.1258e-06	2208.8	8.5189e-06	2208.8	1.1378e-05	1603.8	-0.00014552	1603.8	-0.00010589
		2119.1	9.4697e-06	2119.1	6.8727e-06	2119.1	7.9184e-06	2224	2.9688e-06	2224	8.6117e-07	2224	1.7129e-07	1564	4.8082e-05	1564	-3.5261e-05		2124.2	3.6453e-05	2124.2	3.4635e-05	2124.2	4.3385e-05	2209.1	8.0909e-06	2209.1	8.5202e-06	2209.1	1.138e-05	1604	-0.00015584	1604	-0.00011374
		2119.4	1.1458e-05	2119.4	8.1854e-06	2119.4	9.4068e-06	2224.2	3.2421e-06	2224.2	9.4321e-07	2224.2	1.3828e-07	1564.2	5.2765e-05	1564.2	-3.147e-05		2124.4	3.6155e-05	2124.4	3.4263e-05	2124.4	4.3011e-05	2209.3	8.01e-06	2209.3	8.4876e-06	2209.3	1.1336e-05	1604.2	-0.00016529	1604.2	-0.00012097
		2119.6	1.3694e-05	2119.6	9.6639e-06	2119.6	1.1077e-05	2224.5	3.5325e-06	2224.5	1.0413e-06	2224.5	1.1391e-07	1564.5	5.7134e-05	1564.5	-2.7682e-05		2124.7	3.5533e-05	2124.7	3.3584e-05	2124.7	4.2347e-05	2209.5	7.8837e-06	2209.5	8.4224e-06	2209.5	1.1248e-05	1604.5	-0.00017377	1604.5	-0.00012751
		2119.9	1.6152e-05	2119.9	1.1275e-05	2119.9	1.2899e-05	2224.7	3.8433e-06	2224.7	1.1575e-06	2224.7	1.0264e-07	1564.7	6.1167e-05	1564.7	-2.3911e-05		2124.9	3.463e-05	2124.9	3.2625e-05	2124.9	4.1418e-05	2209.8	7.7142e-06	2209.8	8.3262e-06	2209.8	1.1121e-05	1604.7	-0.00018116	1604.7	-0.00013326
		2120.1	1.8814e-05	2120.1	1.2989e-05	2120.1	1.4846e-05	2225	4.179e-06	2225	1.2935e-06	2225	1.0907e-07	1565	6.484e-05	1565	-2.0169e-05		2125.2	3.3491e-05	2125.2	3.142e-05	2125.2	4.0251e-05	2210	7.5052e-06	2210	8.2009e-06	2210	1.0957e-05	1605	-0.00018736	1605	-0.00013814
		2120.3	2.1676e-05	2120.3	1.4785e-05	2120.3	1.6898e-05	2225.2	4.5442e-06	2225.2	1.4512e-06	2225.2	1.3784e-07	1565.2	6.8135e-05	1565.2	-1.647e-05		2125.4	3.2166e-05	2125.4	3.0006e-05	2125.4	3.8878e-05	2210.3	7.2618e-06	2210.3	8.0484e-06	2210.3	1.0759e-05	1605.2	-0.00019224	1605.2	-0.00014207
		2120.6	2.4755e-05	2120.6	1.6655e-05	2120.6	1.9048e-05	2225.5	4.9443e-06	2225.5	1.632e-06	2225.5	1.9357e-07	1565.4	7.1033e-05	1565.4	-1.2824e-05		2125.7	3.0697e-05	2125.7	2.8428e-05	2125.7	3.7329e-05	2210.5	6.99e-06	2210.5	7.8701e-06	2210.5	1.053e-05	1605.4	-0.00019571	1605.4	-0.00014496
		2120.8	2.8087e-05	2120.8	1.8608e-05	2120.8	2.1302e-05	2225.7	5.3849e-06	2225.7	1.8374e-06	2225.7	2.8075e-07	1565.7	7.352e-05	1565.7	-9.2426e-06		2125.9	2.9123e-05	2125.9	2.6731e-05	2125.9	3.5635e-05	2210.7	6.6961e-06	2210.7	7.6673e-06	2210.7	1.0272e-05	1605.7	-0.00019764	1605.7	-0.00014672
		2121.1	3.1733e-05	2121.1	2.0673e-05	2121.1	2.3688e-05	2225.9	5.8718e-06	2225.9	2.0686e-06	2225.9	4.0366e-07	1565.9	7.5582e-05	1565.9	-5.7355e-06		2126.1	2.7477e-05	2126.1	2.4959e-05	2126.1	3.3826e-05	2211	6.3865e-06	2211	7.4406e-06	2211	9.9855e-06	1605.9	-0.00019791	1605.9	-0.00014725
		2121.3	3.5774e-05	2121.3	2.2896e-05	2121.3	2.6251e-05	2226.2	6.4109e-06	2226.2	2.3271e-06	2226.2	5.6626e-07	1566.2	7.721e-05	1566.2	-2.3123e-06		2126.4	2.5782e-05	2126.4	2.3153e-05	2126.4	3.193e-05	2211.2	6.0669e-06	2211.2	7.1905e-06	2211.2	9.6734e-06	1606.2	-0.00019643	1606.2	-0.00014648
		2121.6	4.0308e-05	2121.6	2.5338e-05	2121.6	2.9057e-05	2226.4	7.0079e-06	2226.4	2.614e-06	2226.4	7.7212e-07	1566.4	7.8396e-05	1566.4	1.0185e-06		2126.6	2.4059e-05	2126.6	2.1349e-05	2126.6	2.9974e-05	2211.5	5.7421e-06	2211.5	6.9172e-06	2211.5	9.3368e-06	1606.4	-0.00019306	1606.4	-0.0001443
		2121.8	4.5445e-05	2121.8	2.8074e-05	2121.8	3.2185e-05	2226.7	7.6682e-06	2226.7	2.9306e-06	2226.7	1.0243e-06	1566.6	7.9135e-05	1566.6	4.2491e-06		2126.9	2.2321e-05	2126.9	1.9578e-05	2126.9	2.798e-05	2211.7	5.416e-06	2211.7	6.6215e-06	2211.7	8.9777e-06	1606.7	-0.0001877	1606.7	-0.00014063
		2122	5.1298e-05	2122	3.1181e-05	2122	3.5722e-05	2226.9	8.3965e-06	2226.9	3.2782e-06	2226.9	1.3253e-06	1566.9	7.9425e-05	1566.9	7.3729e-06		2127.1	2.0583e-05	2127.1	1.7864e-05	2127.1	2.5973e-05	2212	5.0911e-06	2212	6.3044e-06	2212	8.5989e-06	1606.9	-0.00018023	1606.9	-0.00013538
		2122.3	5.7972e-05	2122.3	3.4734e-05	2122.3	3.9755e-05	2227.1	9.1967e-06	2227.1	3.6579e-06	2227.1	1.6767e-06	1567.1	7.9267e-05	1567.1	1.0384e-05		2127.3	1.8858e-05	2127.3	1.6224e-05	2127.3	2.3973e-05	2212.2	4.7691e-06	2212.2	5.968e-06	2212.2	8.2036e-06	1607.1	-0.00017054	1607.1	-0.00012845
		2122.5	6.5555e-05	2122.5	3.8797e-05	2122.5	4.4366e-05	2227.4	1.0072e-05	2227.4	4.0708e-06	2227.4	2.0795e-06	1567.4	7.8663e-05	1567.4	1.3276e-05		2127.6	1.7158e-05	2127.6	1.4668e-05	2127.6	2.2e-05	2212.4	4.4507e-06	2212.4	5.6152e-06	2212.4	7.7964e-06	1607.4	-0.00015852	1607.4	-0.00011976
		2122.8	7.4103e-05	2122.8	4.3414e-05	2122.8	4.9614e-05	2227.6	1.1023e-05	2227.6	4.5179e-06	2227.6	2.5338e-06	1567.6	7.7621e-05	1567.6	1.6047e-05		2127.8	1.55e-05	2127.8	1.3202e-05	2127.8	2.0071e-05	2212.7	4.1363e-06	2212.7	5.2502e-06	2212.7	7.3823e-06	1607.6	-0.00014407	1607.6	-0.00010922
		2123	8.3634e-05	2123	4.8603e-05	2123	5.5532e-05	2227.9	1.2051e-05	2227.9	4.9999e-06	2227.9	3.0386e-06	1567.8	7.6147e-05	1567.8	1.8692e-05		2128.1	1.39e-05	2128.1	1.1826e-05	2128.1	1.82e-05	2212.9	3.8261e-06	2212.9	4.8781e-06	2212.9	6.9671e-06	1607.9	-0.00012706	1607.9	-9.674e-05
		2123.2	9.4114e-05	2123.2	5.4347e-05	2123.2	6.2115e-05	2228.1	1.3154e-05	2228.1	5.5169e-06	2228.1	3.5918e-06	1568.1	7.4255e-05	1568.1	2.121e-05		2128.3	1.2375e-05	2128.3	1.0537e-05	2128.3	1.6402e-05	2213.2	3.5202e-06	2213.2	4.5049e-06	2213.2	6.5566e-06	1608.1	-0.00010741	1608.1	-8.2227e-05
		2123.5	0.00010545	2123.5	6.0594e-05	2123.5	6.9317e-05	2228.3	1.433e-05	2228.3	6.0688e-06	2228.3	4.1904e-06	1568.3	7.1956e-05	1568.3	2.3598e-05		2128.5	1.0942e-05	2128.5	9.3318e-06	2128.5	1.4685e-05	2213.4	3.2196e-06	2213.4	4.1369e-06	2213.4	6.1565e-06	1608.3	-8.4993e-05	1608.3	-6.5598e-05
		2123.7	0.0001175	2123.7	6.7251e-05	2123.7	7.7041e-05	2228.6	1.5573e-05	2228.6	6.6547e-06	2228.6	4.8302e-06	1568.6	6.9268e-05	1568.6	2.5856e-05		2128.8	9.6124e-06	2128.8	8.2035e-06	2128.8	1.3058e-05	2213.6	2.9254e-06	2213.6	3.7801e-06	2213.6	5.7719e-06	1608.6	-5.9721e-05	1608.6	-4.6767e-05
		2124	0.00013004	2124	7.4191e-05	2124	8.5145e-05	2228.8	1.6877e-05	2228.8	7.273e-06	2228.8	5.5061e-06	1568.8	6.6209e-05	1568.8	2.7984e-05		2129	8.3974e-06	2129	7.1475e-06	2129	1.1523e-05	2213.9	2.6394e-06	2213.9	3.4403e-06	2213.9	5.4065e-06	1608.8	-3.1491e-05	1608.8	-2.5651e-05
		2124.2	0.00014281	2124.2	8.1251e-05	2124.2	9.3443e-05	2229.1	1.8235e-05	2229.1	7.9213e-06	2229.1	6.2118e-06	1569	6.28e-05	1569	2.9983e-05		2129.3	7.3014e-06	2129.3	6.1598e-06	2129.3	1.0084e-05	2214.1	2.3639e-06	2214.1	3.1218e-06	2214.1	5.0625e-06	1609.1	-2.0841e-07	1609.1	-2.1663e-06
		2124.4	0.00015548	2124.4	8.8243e-05	2124.4	0.00010171	2229.3	1.9637e-05	2229.3	8.5963e-06	2229.3	6.9404e-06	1569.3	5.9062e-05	1569.3	3.1855e-05		2129.5	6.3235e-06	2129.5	5.2381e-06	2129.5	8.7389e-06	2214.4	2.1013e-06	2214.4	2.8277e-06	2214.4	4.7406e-06	1609.3	3.422e-05	1609.3	2.3767e-05
		2124.7	0.00016771	2124.7	9.4964e-05	2124.7	0.0001097	2229.5	2.1072e-05	2229.5	9.2936e-06	2229.5	7.6841e-06	1569.5	5.5022e-05	1569.5	3.3602e-05		2129.8	5.4574e-06	2129.8	4.382e-06	2129.8	7.4882e-06	2214.6	1.854e-06	2214.6	2.559e-06	2214.6	4.4394e-06	1609.5	7.1884e-05	1609.5	5.2228e-05
		2124.9	0.00017912	2124.9	0.0001012	2124.9	0.00011714	2229.8	2.2528e-05	2229.8	1.0008e-05	2229.8	8.4345e-06	1569.8	5.0706e-05	1569.8	3.5228e-05		2130	4.6926e-06	2130	3.5929e-06	2130	6.3299e-06	2214.8	1.6241e-06	2214.8	2.3154e-06	2214.8	4.1561e-06	1609.8	0.00011287	1609.8	8.3292e-05
		2125.2	0.00018934	2125.2	0.00010675	2125.2	0.00012379	2230	2.3993e-05	2230	1.0734e-05	2230	9.1829e-06	1570	4.6142e-05	1570	3.6736e-05		2130.2	4.0151e-06	2130.2	2.8737e-06	2130.2	5.2635e-06	2215.1	1.4132e-06	2215.1	2.0946e-06	2215.1	3.8863e-06	1610	0.00015726	1610	0.00011703
		2125.4	0.00019802	2125.4	0.00011142	2125.4	0.00012938	2230.3	2.5453e-05	2230.3	1.1465e-05	2230.3	9.9205e-06	1570.3	4.1359e-05	1570.3	3.8131e-05		2130.5	3.4093e-06	2130.5	2.2283e-06	2130.5	4.2893e-06	2215.3	1.2222e-06	2215.3	1.8931e-06	2215.3	3.625e-06	1610.3	0.00020513	1610.3	0.00015353
		2125.7	0.00020486	2125.7	0.00011505	2125.7	0.00013373	2230.5	2.6895e-05	2230.5	1.2192e-05	2230.5	1.0639e-05	1570.5	3.6388e-05	1570.5	3.9418e-05		2130.7	2.8602e-06	2130.7	1.6604e-06	2130.7	3.4088e-06	2215.6	1.0511e-06	2215.6	1.7067e-06	2215.6	3.367e-06	1610.5	0.00025656	1610.5	0.00019284
		2125.9	0.0002096	2125.9	0.00011752	2125.9	0.00013665	2230.8	2.8305e-05	2230.8	1.291e-05	2230.8	1.1329e-05	1570.7	3.1262e-05	1570.7	4.0601e-05		2131	2.3551e-06	2131	1.1735e-06	2131	2.625e-06	2215.8	8.9923e-07	2215.8	1.531e-06	2215.8	3.1076e-06	1610.8	0.00031162	1610.8	0.00023503
		2126.1	0.00021206	2126.1	0.00011873	2126.1	0.00013804	2231	2.967e-05	2231	1.3609e-05	2231	1.1983e-05	1571	2.6013e-05	1571	4.1688e-05		2131.2	1.885e-06	2131.2	7.6953e-07	2131.2	1.9412e-06	2216	7.6523e-07	2216	1.3619e-06	2216	2.8431e-06	1611	0.00037038	1611	0.00028018
		2126.4	0.00021217	2126.4	0.00011866	2126.4	0.00013785	2231.2	3.0978e-05	2231.2	1.4282e-05	2231.2	1.2594e-05	1571.2	2.0676e-05	1571.2	4.2683e-05		2131.4	1.4459e-06	2131.4	4.4879e-07	2131.4	1.3604e-06	2216.3	6.472e-07	2216.3	1.1965e-06	2216.3	2.5714e-06	1611.2	0.00043289	1611.2	0.00032833
		2126.6	0.00020992	2126.6	0.00011731	2126.6	0.0001361	2231.5	3.2217e-05	2231.5	1.4923e-05	2231.5	1.3156e-05	1571.5	1.5283e-05	1571.5	4.3594e-05		2131.7	1.0388e-06	2131.7	2.0905e-07	2131.7	8.8393e-07	2216.5	5.4296e-07	2216.5	1.033e-06	2216.5	2.2924e-06	1611.5	0.00049922	1611.5	0.00037955
		2126.9	0.0002054	2126.9	0.00011475	2126.9	0.00013288	2231.7	3.3377e-05	2231.7	1.5525e-05	2231.7	1.3664e-05	1571.7	9.8698e-06	1571.7	4.4427e-05		2131.9	6.6973e-07	2131.9	4.5402e-08	2131.9	5.1078e-07	2216.8	4.503e-07	2216.8	8.7133e-07	2216.8	2.0079e-06	1611.7	0.00056942	1611.7	0.00043389
		2127.1	0.00019879	2127.1	0.00011107	2127.1	0.0001283	2232	3.4449e-05	2232	1.6082e-05	2232	1.4115e-05	1571.9	4.4702e-06	1571.9	4.5189e-05		2132.2	3.4789e-07	2132.2	-4.989e-08	2132.2	2.3642e-07	2217	3.6721e-07	2217	7.1286e-07	2217	1.7218e-06	1612	0.00064354	1612	0.00049141
		2127.3	0.00019034	2127.3	0.00010642	2127.3	0.00012256	2232.2	3.5425e-05	2232.2	1.6589e-05	2232.2	1.4504e-05	1572.2	-8.8145e-07	1572.2	4.5887e-05		2132.4	8.4199e-08	2132.4	-8.7346e-08	2132.4	5.2449e-08	2217.3	2.9206e-07	2217.3	5.6039e-07	2217.3	1.4396e-06	1612.2	0.00072162	1612.2	0.00055214
		2127.6	0.00018035	2127.6	0.00010096	2127.6	0.00011587	2232.4	3.6299e-05	2232.4	1.7044e-05	2232.4	1.4833e-05	1572.4	-6.1513e-06	1572.4	4.6528e-05		2132.6	-1.1129e-07	2132.6	-7.9911e-08	2132.6	-5.3277e-08	2217.5	2.2376e-07	2217.5	4.1761e-07	2217.5	1.1676e-06	1612.4	0.0008037	1612.4	0.00061614
		2127.8	0.00016916	2127.8	9.486e-05	2127.8	0.00010846	2232.7	3.7067e-05	2232.7	1.7443e-05	2232.7	1.51e-05	1572.7	-1.1306e-05	1572.7	4.7119e-05		2132.9	-2.3176e-07	2132.9	-4.2275e-08	2132.9	-9.6019e-08	2217.7	1.618e-07	2217.7	2.8862e-07	2217.7	9.1273e-07	1612.7	0.00088982	1612.7	0.00068345
		2128.1	0.00015713	2128.1	8.8321e-05	2128.1	0.00010057	2232.9	3.7726e-05	2232.9	1.7787e-05	2232.9	1.5306e-05	1572.9	-1.6314e-05	1572.9	4.7667e-05		2133.1	-2.7582e-07	2133.1	1.0139e-08	2133.1	-9.2976e-08	2218	1.0622e-07	2218	1.7731e-07	2218	6.8161e-07	1612.9	0.00098001	1612.9	0.0007541
		2128.3	0.00014461	2128.3	8.1523e-05	2128.3	9.2422e-05	2233.2	3.8274e-05	2233.2	1.8075e-05	2233.2	1.5454e-05	1573.1	-2.1142e-05	1573.1	4.8178e-05		2133.4	-2.4886e-07	2133.4	6.251e-08	2133.4	-6.1766e-08	2218.2	5.7533e-08	2218.2	8.6808e-08	2218.2	4.7977e-07	1613.2	0.0010743	1613.2	0.00082812
		2128.5	0.00013195	2128.5	7.4641e-05	2128.5	8.4231e-05	2233.4	3.8711e-05	2233.4	1.831e-05	2233.4	1.5546e-05	1573.4	-2.5762e-05	1573.4	4.8659e-05		2133.6	-1.6356e-07	2133.6	1.0213e-07	2133.6	-1.8776e-08	2218.5	1.6528e-08	2218.5	1.8974e-08	2218.5	3.1122e-07	1613.4	0.0011727	1613.4	0.00090555
		2128.8	0.00011943	2128.8	6.783e-05	2128.8	7.6178e-05	2233.6	3.9038e-05	2233.6	1.8492e-05	2233.6	1.5587e-05	1573.6	-3.0144e-05	1573.6	4.9116e-05		2133.8	-3.8991e-08	2133.8	1.1992e-07	2133.8	2.2361e-08	2218.7	-1.5927e-08	2218.7	-2.5889e-08	2218.7	1.7799e-07	1613.6	0.0012752	1613.6	0.00098642
		2129	0.00010731	2129	6.1222e-05	2129	6.8409e-05	2233.9	3.9257e-05	2233.9	1.8625e-05	2233.9	1.5579e-05	1573.9	-3.426e-05	1573.9	4.9554e-05		2134.1	1.013e-07	2134.1	1.1157e-07	2134.1	5.193e-08	2218.9	-3.9107e-08	2218.9	-4.9148e-08	2218.9	7.9943e-08	1613.9	0.0013819	1613.9	0.0010707
		2129.3	9.5794e-05	2129.3	5.4919e-05	2129.3	6.1035e-05	2234.1	3.9372e-05	2234.1	1.8712e-05	2234.1	1.5528e-05	1574.1	-3.8086e-05	1574.1	4.998e-05		2134.3	2.3229e-07	2134.3	7.8189e-08	2134.3	6.4741e-08	2219.2	-5.2655e-08	2219.2	-5.3736e-08	2219.2	1.4835e-08	1614.1	0.0014927	1614.1	0.0011585
		2129.5	8.5012e-05	2129.5	4.8996e-05	2129.5	5.4129e-05	2234.4	3.9385e-05	2234.4	1.8756e-05	2234.4	1.5437e-05	1574.4	-4.1598e-05	1574.4	5.0398e-05		2134.6	3.3095e-07	2134.6	2.6097e-08	2134.6	6.0102e-08	2219.4	-5.6746e-08	2219.4	-4.3842e-08	2219.4	-2.1449e-08	1614.4	0.0016077	1614.4	0.0012498
		2129.8	7.5054e-05	2129.8	4.3501e-05	2129.8	4.7732e-05	2234.6	3.9301e-05	2234.6	1.876e-05	2234.6	1.5309e-05	1574.6	-4.4774e-05	1574.6	5.0813e-05		2134.8	3.7969e-07	2134.8	-3.4343e-08	2134.8	4.1151e-08	2219.7	-5.2196e-08	2219.7	-2.445e-08	2219.7	-3.4431e-08	1614.6	0.0017268	1614.6	0.0013446
		2130	6.5959e-05	2130	3.8455e-05	2130	4.1859e-05	2234.9	3.9124e-05	2234.9	1.8727e-05	2234.9	1.5149e-05	1574.8	-4.7594e-05	1574.8	5.1228e-05		2135.1	3.6915e-07	2135.1	-9.0656e-08	2135.1	1.3685e-08	2219.9	-4.0478e-08	2219.9	-7.8099e-10	2219.9	-3.0461e-08	1614.9	0.00185	1614.9	0.0014429
		2130.2	5.7723e-05	2130.2	3.3857e-05	2130.2	3.6501e-05	2235.1	3.8859e-05	2235.1	1.866e-05	2235.1	1.496e-05	1575.1	-5.0043e-05	1575.1	5.1647e-05		2135.3	2.9982e-07	2135.3	-1.3076e-07	2135.3	-1.5318e-08	2220.1	-2.3647e-08	2220.1	2.2282e-08	2220.1	-1.6082e-08	1615.1	0.0019774	1615.1	0.0015447
		2130.5	5.0312e-05	2130.5	2.9692e-05	2130.5	3.1637e-05	2235.3	3.8511e-05	2235.3	1.8559e-05	2235.3	1.4742e-05	1575.3	-5.2104e-05	1575.3	5.2072e-05		2135.5	1.8203e-07	2135.5	-1.4553e-07	2135.5	-3.9222e-08	2220.4	-4.1703e-09	2220.4	4.0705e-08	2220.4	2.589e-09	1615.3	0.0021089	1615.3	0.00165
		2130.7	4.3672e-05	2130.7	2.5931e-05	2130.7	2.7237e-05	2235.6	3.8083e-05	2235.6	1.8425e-05	2235.6	1.4499e-05	1575.6	-5.3767e-05	1575.6	5.2507e-05		2135.8	3.433e-08	2135.8	-1.3091e-07	2135.8	-5.305e-08	2220.6	1.531e-08	2220.6	5.1693e-08	2220.6	2.0398e-08	1615.6	0.0022445	1615.6	0.0017589
		2131	3.7736e-05	2131	2.254e-05	2131	2.3268e-05	2235.8	3.7581e-05	2235.8	1.8259e-05	2235.8	1.4231e-05	1575.8	-5.5021e-05	1575.8	5.2951e-05		2136	-1.1962e-07	2136	-8.9015e-08	2136	-5.4364e-08	2220.9	3.2264e-08	2220.9	5.3913e-08	2220.9	3.3542e-08	1615.8	0.0023842	1615.8	0.0018712
		2131.2	3.2435e-05	2131.2	1.9481e-05	2131.2	1.9701e-05	2236.1	3.7009e-05	2236.1	1.806e-05	2236.1	1.3939e-05	1576	-5.5859e-05	1576	5.3405e-05		2136.3	-2.5507e-07	2136.3	-2.7981e-08	2136.3	-4.3587e-08	2221.1	4.4568e-08	2221.1	4.7508e-08	2221.1	3.9776e-08	1616.1	0.0025279	1616.1	0.0019871
		2131.4	2.7702e-05	2131.4	1.672e-05	2131.4	1.6507e-05	2236.3	3.6372e-05	2236.3	1.7827e-05	2236.3	1.3623e-05	1576.3	-5.6279e-05	1576.3	5.3871e-05		2136.5	-3.5055e-07	2136.5	3.9601e-08	2136.5	-2.3735e-08	2221.4	5.0762e-08	2221.4	3.3935e-08	2221.4	3.8433e-08	1616.3	0.0026757	1616.3	0.0021064
		2131.7	2.3479e-05	2131.7	1.4225e-05	2131.7	1.3666e-05	2236.5	3.5673e-05	2236.5	1.7559e-05	2236.5	1.3283e-05	1576.5	-5.6277e-05	1576.5	5.4347e-05		2136.7	-3.9158e-07	2136.7	9.9329e-08	2136.7	3.6504e-10	2221.6	5.0231e-08	2221.6	1.5638e-08	2221.6	3.0249e-08	1616.5	0.0028274	1616.5	0.0022292
		2131.9	1.9714e-05	2131.9	1.1973e-05	2131.9	1.1161e-05	2236.8	3.4916e-05	2236.8	1.7255e-05	2236.8	1.2919e-05	1576.8	-5.5855e-05	1576.8	5.4831e-05		2137	-3.7326e-07	2137	1.3821e-07	2137	2.3187e-08	2221.8	4.3288e-08	2221.8	-4.3939e-09	2221.8	1.7053e-08	1616.8	0.0029831	1616.8	0.0023555
		2132.2	1.6369e-05	2132.2	9.9456e-06	2132.2	8.9783e-06	2237	3.4107e-05	2237	1.6915e-05	2237	1.2529e-05	1577	-5.5018e-05	1577	5.5322e-05		2137.2	-3.0106e-07	2137.2	1.477e-07	2137.2	3.9712e-08	2222.1	3.1122e-08	2222.1	-2.3099e-08	2222.1	1.3414e-09	1617	0.0031427	1617	0.0024852
		2132.4	1.3412e-05	2132.4	8.1294e-06	2132.4	7.1057e-06	2237.3	3.3248e-05	2237.3	1.6538e-05	2237.3	1.2115e-05	1577.2	-5.3773e-05	1577.2	5.5818e-05		2137.5	-1.8965e-07	2137.5	1.2587e-07	2137.5	4.6501e-08	2222.3	1.5629e-08	2222.3	-3.7803e-08	2222.3	-1.4173e-08	1617.3	0.0033061	1617.3	0.0026182
		2132.6	1.0819e-05	2132.6	6.5172e-06	2132.6	5.5296e-06	2237.5	3.2346e-05	2237.5	1.6124e-05	2237.5	1.1677e-05	1577.5	-5.2127e-05	1577.5	5.6313e-05		2137.7	-6.0087e-08	2137.7	7.8082e-08	2137.7	4.2386e-08	2222.6	-8.6592e-10	2222.6	-4.6585e-08	2222.6	-2.7003e-08	1617.5	0.0034734	1617.5	0.0027547
		2132.9	8.5697e-06	2132.9	5.1043e-06	2132.9	4.2328e-06	2237.7	3.1403e-05	2237.7	1.5676e-05	2237.7	1.1215e-05	1577.7	-5.0095e-05	1577.7	5.6805e-05		2137.9	6.4288e-08	2137.9	1.5906e-08	2137.9	2.8688e-08	2222.8	-1.5952e-08	2222.8	-4.8516e-08	2222.8	-3.5247e-08	1617.7	0.0036444	1617.7	0.0028945
		2133.1	6.645e-06	2133.1	3.8869e-06	2133.1	3.194e-06	2238	3.0424e-05	2238	1.5195e-05	2238	1.073e-05	1578	-4.769e-05	1578	5.7288e-05		2138.2	1.6227e-07	2138.2	-4.5455e-08	2138.2	8.8819e-09	2223	-2.7498e-08	2223	-4.3731e-08	2223	-3.7835e-08	1618	0.0038191	1618	0.0030376
		2133.4	5.0256e-06	2133.4	2.8601e-06	2133.4	2.3863e-06	2238.2	2.9415e-05	2238.2	1.4686e-05	2238.2	1.0225e-05	1578.2	-4.493e-05	1578.2	5.7758e-05		2138.4	2.1879e-07	2138.4	-9.0802e-08	2138.4	-1.2188e-08	2223.3	-3.3978e-08	2223.3	-3.3346e-08	2223.3	-3.4629e-08	1618.2	0.0039976	1618.2	0.003184
		2133.6	3.6896e-06	2133.6	2.0167e-06	2133.6	1.7776e-06	2238.5	2.838e-05	2238.5	1.4152e-05	2238.5	9.7021e-06	1578.5	-4.1833e-05	1578.5	5.8209e-05		2138.7	2.2767e-07	2138.7	-1.0871e-07	2138.7	-2.9382e-08	2223.5	-3.4703e-08	2223.5	-1.9231e-08	2223.5	-2.6386e-08	1618.5	0.0041796	1618.5	0.0033336
		2133.8	2.6116e-06	2133.8	1.3454e-06	2133.8	1.3322e-06	2238.7	2.7323e-05	2238.7	1.3599e-05	2238.7	9.1644e-06	1578.7	-3.8422e-05	1578.7	5.8633e-05		2138.9	1.9253e-07	2138.9	-9.4563e-08	2138.9	-3.8416e-08	2223.8	-2.9924e-08	2223.8	-3.6828e-09	2223.8	-1.459e-08	1618.7	0.0043651	1618.7	0.0034865
		2134.1	1.7628e-06	2134.1	8.3113e-07	2134.1	1.0122e-06	2239	2.625e-05	2239	1.3033e-05	2239	8.6157e-06	1578.9	-3.472e-05	1578.9	5.9025e-05		2139.2	1.2573e-07	2139.2	-5.1989e-08	2139.2	-3.683e-08	2224	-2.0786e-08	2224	1.0947e-08	2224	-1.1812e-09	1618.9	0.0045542	1618.9	0.0036425
		2134.3	1.1112e-06	2134.3	4.544e-07	2134.3	7.8001e-07	2239.2	2.5165e-05	2239.2	1.246e-05	2239.2	8.0602e-06	1579.2	-3.0753e-05	1579.2	5.9376e-05		2139.4	4.5535e-08	2139.4	7.6489e-09	2139.4	-2.4577e-08	2224.2	-9.1274e-09	2224.2	2.261e-08	2224.2	1.1753e-08	1619.2	0.0047467	1619.2	0.0038016
		2134.6	6.2289e-07	2134.6	1.9247e-07	2134.6	6.0065e-07	2239.4	2.4073e-05	2239.4	1.1887e-05	2239.4	7.5024e-06	1579.4	-2.6549e-05	1579.4	5.968e-05		2139.6	-2.7908e-08	2139.6	6.7761e-08	2139.6	-4.1035e-09	2224.5	2.8394e-09	2224.5	2.986e-08	2224.5	2.2304e-08	1619.4	0.0049426	1619.4	0.0039637
		2134.8	2.6374e-07	2134.8	2.0432e-08	2134.8	4.4426e-07	2239.7	2.2978e-05	2239.7	1.132e-05	2239.7	6.947e-06	1579.7	-2.2136e-05	1579.7	5.9928e-05		2139.9	-7.6922e-08	2139.9	1.1048e-07	2139.9	2.0108e-08	2224.7	1.2912e-08	2224.7	3.2036e-08	2224.7	2.9018e-08	1619.7	0.0051417	1619.7	0.0041289
		2135.1	9.0123e-10	2135.1	-8.7232e-08	2135.1	2.879e-07	2239.9	2.1883e-05	2239.9	1.0765e-05	2239.9	6.3986e-06	1579.9	-1.7545e-05	1579.9	6.0112e-05								2225	1.9288e-08	2225	2.932e-08	2225	3.1094e-08	1619.9	0.0053442	1619.9	0.0042971
		2135.3	-1.9536e-07	2135.3	-1.5492e-07	2135.3	1.1682e-07	2240.2	2.0794e-05	2240.2	1.0226e-05	2240.2	5.8616e-06	1580.1	-1.2809e-05	1580.1	6.0224e-05														1620.2	0.0055498	1620.2	0.0044681
		2135.5	-3.5011e-07	2135.5	-2.0421e-07	2135.5	-7.5095e-08	2240.4	1.9713e-05	2240.4	9.7066e-06	2240.4	5.3404e-06	1580.4	-7.9589e-06	1580.4	6.0255e-05														1620.4	0.0057585	1620.4	0.0046421
		2135.8	-4.8253e-07	2135.8	-2.5243e-07	2135.8	-2.8565e-07	2240.6	1.8642e-05	2240.6	9.2098e-06	2240.6	4.8387e-06	1580.6	-3.0295e-06	1580.6	6.0197e-05														1620.6	0.0059703	1620.6	0.0048188
		2136	-6.0519e-07	2136	-3.1156e-07	2136	-5.0554e-07	2240.9	1.7584e-05	2240.9	8.7363e-06	2240.9	4.3596e-06	1580.9	1.945e-06	1580.9	6.0041e-05														1620.9	0.006185	1620.9	0.0049984
		2136.3	-7.2383e-07	2136.3	-3.8762e-07	2136.3	-7.2016e-07	2241.1	1.6542e-05	2241.1	8.2856e-06	2241.1	3.9057e-06	1581.1	6.93e-06	1581.1	5.9779e-05														1621.1	0.0064027	1621.1	0.0051806
		2136.5	-8.3776e-07	2136.5	-4.8068e-07	2136.5	-9.1182e-07	2241.4	1.5517e-05	2241.4	7.8561e-06	2241.4	3.4789e-06	1581.3	1.1891e-05	1581.3	5.9402e-05														1621.4	0.0066232	1621.4	0.0053655
		2136.7	-9.4081e-07	2136.7	-5.8531e-07	2136.7	-1.0623e-06	2241.6	1.451e-05	2241.6	7.4449e-06	2241.6	3.0804e-06	1581.6	1.6792e-05	1581.6	5.8903e-05														1621.6	0.0068465	1621.6	0.005553
		2137	-1.0228e-06	2137	-6.9167e-07	2137	-1.1551e-06	2241.8	1.3523e-05	2241.8	7.0484e-06	2241.8	2.7107e-06	1581.8	2.1599e-05	1581.8	5.8273e-05														1621.8	0.0070725	1621.8	0.005743
		2137.2	-1.0713e-06	2137.2	-7.8691e-07	2137.2	-1.1779e-06	2242.1	1.2556e-05	2242.1	6.6624e-06	2242.1	2.3698e-06	1582.1	2.6279e-05	1582.1	5.7506e-05														1622.1	0.0073012	1622.1	0.0059355
		2137.5	-1.0738e-06	2137.5	-8.5684e-07	2137.5	-1.1239e-06	2242.3	1.1611e-05	2242.3	6.2824e-06	2242.3	2.0571e-06	1582.3	3.0797e-05	1582.3	5.6595e-05														1622.3	0.0075325	1622.3	0.0061304
		2137.7	-1.0198e-06	2137.7	-8.8777e-07	2137.7	-9.9268e-07	2242.6	1.0688e-05	2242.6	5.9042e-06	2242.6	1.7716e-06	1582.5	3.5121e-05	1582.5	5.5533e-05														1622.6	0.0077662	1622.6	0.0063277
		2137.9	-9.0266e-07	2137.9	-8.6822e-07	2137.9	-7.9093e-07	2242.8	9.7901e-06	2242.8	5.5241e-06	2242.8	1.5122e-06	1582.8	3.922e-05	1582.8	5.4315e-05														1622.8	0.0080025	1622.8	0.0065273
		2138.2	-7.21e-07	2138.2	-7.9046e-07	2138.2	-5.3152e-07	2243	8.9173e-06	2243	5.1393e-06	2243	1.2772e-06	1583	4.3064e-05	1583	5.2936e-05														1623	0.0082411	1623	0.0067292
		2138.4	-4.7984e-07	2138.4	-6.5166e-07	2138.4	-2.3258e-07	2243.3	8.0719e-06	2243.3	4.7481e-06	2243.3	1.0654e-06	1583.3	4.6624e-05	1583.3	5.1391e-05														1623.3	0.0084821	1623.3	0.0069333
		2138.7	-1.9063e-07	2138.7	-4.5454e-07	2138.7	8.4258e-08	2243.5	7.2559e-06	2243.5	4.3499e-06	2243.5	8.7506e-07	1583.5	4.9874e-05	1583.5	4.9678e-05														1623.5	0.0087253	1623.5	0.0071395
		2138.9	1.2929e-07	2138.9	-2.0755e-07	2138.9	3.9581e-07	2243.8	6.4718e-06	2243.8	3.9457e-06	2243.8	7.0496e-07	1583.8	5.2788e-05	1583.8	4.7792e-05														1623.8	0.0089708	1623.8	0.0073477
		2139.2	4.5804e-07	2139.2	7.5512e-08	2139.2	6.7946e-07	2244	5.7222e-06	2244	3.5378e-06	2244	5.5384e-07	1584	5.5345e-05	1584	4.5733e-05														1624	0.0092184	1624	0.0075581
		2139.4	7.7116e-07	2139.4	3.7649e-07	2139.4	9.1516e-07	2244.3	5.0098e-06	2244.3	3.1296e-06	2244.3	4.2067e-07	1584.2	5.7522e-05	1584.2	4.35e-05														1624.3	0.0094681	1624.3	0.0077704
		2139.6	1.044e-06	2139.6	6.7419e-07	2139.6	1.0872e-06	2244.5	4.3376e-06	2244.5	2.7257e-06	2244.5	3.0457e-07	1584.5	5.9304e-05	1584.5	4.1093e-05														1624.5	0.0097198	1624.5	0.0079846
		2139.9	1.2541e-06	2139.9	9.461e-07	2139.9	1.1852e-06	2244.7	3.7082e-06	2244.7	2.3314e-06	2244.7	2.0485e-07	1584.7	6.0672e-05	1584.7	3.8514e-05														1624.7	0.0099734	1624.7	0.0082006
		2140.1	1.384e-06	2140.1	1.1703e-06	2140.1	1.2052e-06	2245	3.1245e-06	2245	1.9524e-06	2245	1.209e-07	1585	6.1616e-05	1585	3.5763e-05														1625	0.010229	1625	0.0084185
		2140.4	1.4226e-06	2140.4	1.3272e-06	2140.4	1.1494e-06	2245.2	2.5886e-06	2245.2	1.5946e-06	2245.2	5.2181e-08	1585.2	6.2124e-05	1585.2	3.2846e-05														1625.2	0.010486	1625.2	0.0086381
		2140.6	1.3668e-06	2140.6	1.4017e-06	2140.6	1.0254e-06	2245.5	2.1025e-06	2245.5	1.2635e-06	2245.5	-1.8767e-09	1585.4	6.2189e-05	1585.4	2.9766e-05														1625.5	0.010746	1625.5	0.0088594
		2140.8	1.2217e-06	2140.8	1.3843e-06	2140.8	8.4581e-07	2245.7	1.6675e-06	2245.7	9.6402e-07	2245.7	-4.1923e-08	1585.7	6.1807e-05	1585.7	2.6528e-05														1625.7	0.011007	1625.7	0.0090823
		2141.1	1e-06	2141.1	1.2724e-06	2141.1	6.2625e-07	2245.9	1.2841e-06	2245.9	7.001e-07	2245.9	-6.8759e-08	1585.9	6.0975e-05	1585.9	2.3141e-05														1625.9	0.011269	1625.9	0.0093068
		2141.3	7.2109e-07	2141.3	1.0707e-06	2141.3	3.8407e-07	2246.2	9.5237e-07	2246.2	4.7449e-07	2246.2	-8.3382e-08	1586.2	5.9695e-05	1586.2	1.961e-05														1626.2	0.011533	1626.2	0.0095328
		2141.6	4.0819e-07	2141.6	7.9108e-07	2141.6	1.3674e-07	2246.4	6.712e-07	2246.4	2.8856e-07	2246.4	-8.7018e-08	1586.4	5.7971e-05	1586.4	1.5946e-05														1626.4	0.011799	1626.4	0.0097604
		2141.8	8.6516e-08	2141.8	4.5218e-07	2141.8	-9.9634e-08	2246.7	4.3885e-07	2246.7	1.4224e-07	2246.7	-8.1133e-08	1586.6	5.5812e-05	1586.6	1.2159e-05														1626.7	0.012066	1626.7	0.0099893
		2142	-2.1949e-07	2142	7.7927e-08	2142	-3.1134e-07	2246.9	2.5274e-07	2246.9	3.4044e-08	2246.9	-6.7419e-08	1586.9	5.3226e-05	1586.9	8.2593e-06														1626.9	0.012335	1626.9	0.01022
		2142.3	-4.8848e-07	2142.3	-3.0411e-07	2142.3	-4.8783e-07	2247.1	1.0953e-07	2247.1	-3.888e-08	2247.1	-4.7753e-08	1587.1	5.0227e-05	1587.1	4.2594e-06														1627.1	0.012605	1627.1	0.010451
		2142.5	-7.0399e-07	2142.5	-6.6483e-07	2142.5	-6.2197e-07	2247.4	5.2268e-09	2247.4	-8.051e-08	2247.4	-2.414e-08	1587.4	4.6831e-05	1587.4	1.7276e-07														1627.4	0.012877	1627.4	0.010684
		2142.8	-8.555e-07	2142.8	-9.7594e-07	2142.8	-7.1004e-07	2247.6	-6.4678e-08	2247.6	-9.5725e-08	2247.6	1.3691e-09	1587.6	4.3057e-05	1587.6	-3.9864e-06														1627.6	0.013149	1627.6	0.010918
		2143	-9.3874e-07	2143	-1.2122e-06	2143	-7.5126e-07	2247.9	-1.0509e-07	2247.9	-9e-08	2247.9	2.6762e-08	1587.9	3.8927e-05	1587.9	-8.2029e-06														1627.9	0.013423	1627.9	0.011153
		2143.3	-9.5519e-07	2143.3	-1.3537e-06	2143.3	-7.4729e-07	2248.1	-1.2113e-07	2248.1	-6.9082e-08	2248.1	5.0166e-08	1588.1	3.4464e-05	1588.1	-1.2461e-05														1628.1	0.013698	1628.1	0.01139
		2143.5	-9.1095e-07	2143.5	-1.3877e-06	2143.5	-7.0153e-07	2248.4	-1.1795e-07	2248.4	-3.8663e-08	2248.4	6.9943e-08	1588.3	2.9695e-05	1588.3	-1.6742e-05														1628.3	0.013974	1628.3	0.011627
		2143.7	-8.1532e-07	2143.7	-1.3096e-06	2143.7	-6.1861e-07	2248.6	-1.006e-07	2248.6	-4.0658e-09	2248.6	8.4774e-08	1588.6	2.465e-05	1588.6	-2.103e-05														1628.6	0.014251	1628.6	0.011865
		2144	-6.7913e-07	2144	-1.124e-06	2144	-5.0391e-07	2248.8	-7.3816e-08	2248.8	3.0025e-08	2248.8	9.3732e-08	1588.8	1.9359e-05	1588.8	-2.5306e-05														1628.8	0.014529	1628.8	0.012104
		2144.2	-5.1344e-07	2144.2	-8.4453e-07	2144.2	-3.6339e-07	2249.1	-4.1918e-08	2249.1	5.9777e-08	2249.1	9.6327e-08	1589.1	1.3855e-05	1589.1	-2.9549e-05														1629.1	0.014808	1629.1	0.012344
		2144.5	-3.2843e-07	2144.5	-4.9269e-07	2144.5	-2.0356e-07	2249.3	-8.6639e-09	2249.3	8.2358e-08	2249.3	9.2532e-08	1589.3	8.175e-06	1589.3	-3.3742e-05														1629.3	0.015087	1629.3	0.012585
		2144.7	-1.3307e-07	2144.7	-9.6704e-08	2144.7	-3.1637e-08	2249.6	2.2828e-08	2249.6	9.6009e-08	2249.6	8.2775e-08	1589.5	2.3542e-06	1589.5	-3.7863e-05														1629.6	0.015368	1629.6	0.012827
		2144.9	6.4903e-08	2144.9	3.1086e-07	2144.9	1.4425e-07	2249.8	5.014e-08	2249.8	1.0004e-07	2249.8	6.7903e-08	1589.8	-3.5686e-06	1589.8	-4.1891e-05														1629.8	0.015649	1629.8	0.013069
								2250	7.1571e-08	2250	9.4746e-08	2250	4.9116e-08	1590	-9.5539e-06	1590	-4.5805e-05														1630	0.01593	1630	0.013312
								2250.3	8.6124e-08	2250.3	8.1285e-08	2250.3	2.7882e-08	1590.3	-1.5561e-05	1590.3	-4.9583e-05														1630.3	0.016212	1630.3	0.013556
								2250.5	9.3459e-08	2250.5	6.1472e-08	2250.5	5.8286e-09	1590.5	-2.1548e-05	1590.5	-5.3205e-05														1630.5	0.016495	1630.5	0.0138
								2250.8	9.3816e-08	2250.8	3.757e-08	2250.8	-1.5377e-08	1590.7	-2.7473e-05	1590.7	-5.6649e-05														1630.8	0.016777	1630.8	0.014044
								2251	8.7915e-08	2251	1.2047e-08	2251	-3.4148e-08	1591	-3.3294e-05	1591	-5.9891e-05														1631	0.01706	1631	0.014289
								2251.2	7.6842e-08	2251.2	-1.2656e-08	2251.2	-4.9098e-08	1591.2	-3.8967e-05	1591.2	-6.2912e-05														1631.2	0.017343	1631.2	0.014534
								2251.5	6.1926e-08	2251.5	-3.4334e-08	2251.5	-5.914e-08	1591.5	-4.4449e-05	1591.5	-6.5689e-05														1631.5	0.017626	1631.5	0.014779
								2251.7	4.4617e-08	2251.7	-5.1196e-08	2251.7	-6.3577e-08	1591.7	-4.9699e-05	1591.7	-6.8201e-05														1631.7	0.017909	1631.7	0.015024
								2252	2.636e-08	2252	-6.2e-08	2252	-6.2149e-08	1591.9	-5.4674e-05	1591.9	-7.0427e-05														1632	0.018192	1632	0.01527
								2252.2	8.4989e-09	2252.2	-6.6124e-08	2252.2	-5.5066e-08	1592.2	-5.9333e-05	1592.2	-7.2347e-05														1632.2	0.018475	1632.2	0.015515
								2252.4	-7.814e-09	2252.4	-6.359e-08	2252.4	-4.2992e-08	1592.4	-6.3635e-05	1592.4	-7.3941e-05														1632.4	0.018757	1632.4	0.01576
								2252.7	-2.1683e-08	2252.7	-5.5027e-08	2252.7	-2.7008e-08	1592.7	-6.7541e-05	1592.7	-7.5189e-05														1632.7	0.019038	1632.7	0.016005
								2252.9	-3.2507e-08	2252.9	-4.1589e-08	2252.9	-8.5326e-09	1592.9	-7.1013e-05	1592.9	-7.6073e-05														1632.9	0.019319	1632.9	0.01625
								2253.2	-3.9996e-08	2253.2	-2.4829e-08	2253.2	1.0776e-08	1593.2	-7.4015e-05	1593.2	-7.6575e-05														1633.2	0.0196	1633.2	0.016494
								2253.4	-4.4156e-08	2253.4	-6.5475e-09	2253.4	2.9139e-08	1593.4	-7.6512e-05	1593.4	-7.6678e-05														1633.4	0.019879	1633.4	0.016738
								2253.7	-4.5263e-08	2253.7	1.1373e-08	2253.7	4.4793e-08	1593.6	-7.8472e-05	1593.6	-7.6365e-05														1633.7	0.020157	1633.7	0.016982
								2253.9	-4.381e-08	2253.9	2.7135e-08	2253.9	5.6121e-08	1593.9	-7.9862e-05	1593.9	-7.5622e-05														1633.9	0.020435	1633.9	0.017225
								2254.1	-4.0444e-08	2254.1	3.918e-08	2254.1	6.1779e-08	1594.1	-8.0656e-05	1594.1	-7.4434e-05														1634.1	0.020711	1634.1	0.017467
								2254.4	-3.5896e-08	2254.4	4.6318e-08	2254.4	6.0811e-08	1594.4	-8.0827e-05	1594.4	-7.2788e-05														1634.4	0.020985	1634.4	0.017708
								2254.6	-3.0909e-08	2254.6	4.7819e-08	2254.6	5.2731e-08	1594.6	-8.0352e-05	1594.6	-7.0673e-05														1634.6	0.021259	1634.6	0.017948
								2254.9	-2.6172e-08	2254.9	4.347e-08	2254.9	3.7582e-08	1594.8	-7.9208e-05	1594.8	-6.8076e-05														1634.9	0.02153	1634.9	0.018187
														1595.1	-7.7378e-05	1595.1	-6.4989e-05														1635.1	0.0218	1635.1	0.018425
														1595.3	-7.4846e-05	1595.3	-6.1404e-05														1635.3	0.022067	1635.3	0.018662
														1595.6	-7.16e-05	1595.6	-5.7312e-05														1635.6	0.022333	1635.6	0.018897
														1595.8	-6.7628e-05	1595.8	-5.2707e-05														1635.8	0.022596	1635.8	0.019131
														1596	-6.2925e-05	1596	-4.7586e-05														1636.1	0.022857	1636.1	0.019364
														1596.3	-5.7485e-05	1596.3	-4.1944e-05														1636.3	0.023115	1636.3	0.019594
														1596.5	-5.1308e-05	1596.5	-3.5779e-05														1636.5	0.02337	1636.5	0.019823
														1596.8	-4.4395e-05	1596.8	-2.9091e-05														1636.8	0.023623	1636.8	0.02005
														1597	-3.6749e-05	1597	-2.1878e-05														1637	0.023872	1637	0.020274
														1597.3	-2.8378e-05	1597.3	-1.4142e-05														1637.3	0.024118	1637.3	0.020496
														1597.5	-1.9292e-05	1597.5	-5.8861e-06														1637.5	0.024361	1637.5	0.020717
														1597.7	-9.5019e-06	1597.7	2.8872e-06														1637.8	0.0246	1637.8	0.020934
														1598	9.7738e-07	1598	1.2173e-05														1638	0.024836	1638	0.021149
														1598.2	1.2129e-05	1598.2	2.1967e-05														1638.2	0.025068	1638.2	0.021361
														1598.5	2.3934e-05	1598.5	3.2262e-05														1638.5	0.025295	1638.5	0.021571
														1598.7	3.6372e-05	1598.7	4.3052e-05														1638.7	0.025518	1638.7	0.021777
														1598.9	4.942e-05	1598.9	5.4329e-05														1639	0.025738	1639	0.02198
														1599.2	6.3054e-05	1599.2	6.6084e-05														1639.2	0.025952	1639.2	0.02218
														1599.4	7.7248e-05	1599.4	7.8308e-05														1639.4	0.026162	1639.4	0.022377
														1599.7	9.1975e-05	1599.7	9.0993e-05														1639.7	0.026367	1639.7	0.02257
														1599.9	0.00010721	1599.9	0.00010413														1639.9	0.026567	1639.9	0.02276
														1600.1	0.00012292	1600.1	0.00011771														1640.2	0.026762	1640.2	0.022945
														1600.4	0.00013907	1600.4	0.00013171														1640.4	0.026952	1640.4	0.023127
														1600.6	0.00015564	1600.6	0.00014614														1640.6	0.027136	1640.6	0.023305
														1600.9	0.0001726	1600.9	0.00016098														1640.9	0.027315	1640.9	0.023479
														1601.1	0.00018992	1601.1	0.00017622														1641.1	0.027488	1641.1	0.023649
														1601.4	0.00020757	1601.4	0.00019185														1641.4	0.027656	1641.4	0.023814
														1601.6	0.00022551	1601.6	0.00020786														1641.6	0.027817	1641.6	0.023975
														1601.8	0.00024373	1601.8	0.00022424														1641.8	0.027973	1641.8	0.024132
														1602.1	0.00026219	1602.1	0.00024099														1642.1	0.028122	1642.1	0.024284
														1602.3	0.00028087	1602.3	0.0002581														1642.3	0.028266	1642.3	0.024431
														1602.6	0.00029974	1602.6	0.00027555														1642.6	0.028403	1642.6	0.024573
														1602.8	0.00031878	1602.8	0.00029335														1642.8	0.028534	1642.8	0.024711
														1603	0.00033798	1603	0.00031149														1643.1	0.028658	1643.1	0.024844
														1603.3	0.00035731	1603.3	0.00032997														1643.3	0.028776	1643.3	0.024971
														1603.5	0.00037675	1603.5	0.00034877														1643.5	0.028888	1643.5	0.025093
														1603.8	0.00039629	1603.8	0.00036791														1643.8	0.028993	1643.8	0.025211
														1604	0.00041592	1604	0.00038738														1644	0.029091	1644	0.025323
														1604.2	0.00043563	1604.2	0.00040718														1644.3	0.029183	1644.3	0.02543
														1604.5	0.00045542	1604.5	0.00042731														1644.5	0.029268	1644.5	0.025531
														1604.7	0.00047527	1604.7	0.00044778														1644.7	0.029347	1644.7	0.025627
														1605	0.0004952	1605	0.0004686														1645	0.029419	1645	0.025718
														1605.2	0.00051519	1605.2	0.00048976														1645.2	0.029484	1645.2	0.025803
														1605.4	0.00053527	1605.4	0.00051128														1645.5	0.029542	1645.5	0.025883
														1605.7	0.00055542	1605.7	0.00053317														1645.7	0.029594	1645.7	0.025957
														1605.9	0.00057568	1605.9	0.00055544														1645.9	0.02964	1645.9	0.026026
														1606.2	0.00059605	1606.2	0.0005781														1646.2	0.029679	1646.2	0.026089
														1606.4	0.00061655	1606.4	0.00060117														1646.4	0.029711	1646.4	0.026147
														1606.7	0.0006372	1606.7	0.00062467														1646.7	0.029737	1646.7	0.0262
														1606.9	0.00065802	1606.9	0.0006486														1646.9	0.029757	1646.9	0.026247
														1607.1	0.00067905	1607.1	0.000673														1647.2	0.02977	1647.2	0.026289
														1607.4	0.0007003	1607.4	0.00069788														1647.4	0.029777	1647.4	0.026325
														1607.6	0.00072182	1607.6	0.00072326														1647.6	0.029778	1647.6	0.026356
														1607.9	0.00074364	1607.9	0.00074917														1647.9	0.029773	1647.9	0.026382
														1608.1	0.00076579	1608.1	0.00077563														1648.1	0.029763	1648.1	0.026402
														1608.3	0.00078832	1608.3	0.00080267														1648.4	0.029746	1648.4	0.026418
														1608.6	0.00081127	1608.6	0.00083032														1648.6	0.029724	1648.6	0.026428
														1608.8	0.00083467	1608.8	0.0008586														1648.8	0.029696	1648.8	0.026433
														1609.1	0.00085859	1609.1	0.00088754														1649.1	0.029663	1649.1	0.026433
														1609.3	0.00088305	1609.3	0.00091717														1649.3	0.029625	1649.3	0.026428
														1609.5	0.00090812	1609.5	0.00094753														1649.6	0.029581	1649.6	0.026419
														1609.8	0.00093384	1609.8	0.00097864														1649.8	0.029533	1649.8	0.026405
														1610	0.00096026	1610	0.0010105														1650	0.02948	1650	0.026386
														1610.3	0.00098743	1610.3	0.0010433														1650.3	0.029422	1650.3	0.026362
														1610.5	0.0010154	1610.5	0.0010768														1650.5	0.02936	1650.5	0.026335
														1610.8	0.0010442	1610.8	0.0011113														1650.8	0.029293	1650.8	0.026303
														1611	0.001074	1611	0.0011467														1651	0.029222	1651	0.026266
														1611.2	0.0011047	1611.2	0.001183														1651.3	0.029147	1651.3	0.026226
														1611.5	0.0011364	1611.5	0.0012203														1651.5	0.029069	1651.5	0.026182
														1611.7	0.0011691	1611.7	0.0012586														1651.7	0.028986	1651.7	0.026133
														1612	0.001203	1612	0.001298														1652	0.0289	1652	0.026081
														1612.2	0.0012381	1612.2	0.0013385														1652.2	0.028811	1652.2	0.026026
														1612.4	0.0012743	1612.4	0.00138														1652.5	0.028719	1652.5	0.025967
														1612.7	0.0013118	1612.7	0.0014228														1652.7	0.028624	1652.7	0.025905
														1612.9	0.0013506	1612.9	0.0014666														1652.9	0.028526	1652.9	0.025839
														1613.2	0.0013907	1613.2	0.0015117														1653.2	0.028425	1653.2	0.02577
														1613.4	0.0014321	1613.4	0.001558														1653.4	0.028322	1653.4	0.025698
														1613.6	0.001475	1613.6	0.0016056														1653.7	0.028217	1653.7	0.025624
														1613.9	0.0015193	1613.9	0.0016544														1653.9	0.028109	1653.9	0.025546
														1614.1	0.0015651	1614.1	0.0017045														1654.1	0.028	1654.1	0.025466
														1614.4	0.0016124	1614.4	0.0017559														1654.4	0.027889	1654.4	0.025384
														1614.6	0.0016613	1614.6	0.0018087														1654.6	0.027775	1654.6	0.025299
														1614.9	0.0017116	1614.9	0.0018628														1654.9	0.027661	1654.9	0.025212
														1615.1	0.0017636	1615.1	0.0019183														1655.1	0.027545	1655.1	0.025123
														1615.3	0.0018171	1615.3	0.0019752														1655.3	0.027427	1655.3	0.025032
														1615.6	0.0018722	1615.6	0.0020335														1655.6	0.027309	1655.6	0.024938
														1615.8	0.0019289	1615.8	0.0020931														1655.8	0.027189	1655.8	0.024843
														1616.1	0.0019872	1616.1	0.0021542														1656.1	0.027069	1656.1	0.024746
														1616.3	0.0020471	1616.3	0.0022167														1656.3	0.026948	1656.3	0.024648
														1616.5	0.0021087	1616.5	0.0022807														1656.6	0.026825	1656.6	0.024548
														1616.8	0.0021718	1616.8	0.002346														1656.8	0.026703	1656.8	0.024447
														1617	0.0022365	1617	0.0024128														1657	0.02658	1657	0.024344
														1617.3	0.0023029	1617.3	0.002481														1657.3	0.026456	1657.3	0.02424
														1617.5	0.0023707	1617.5	0.0025507														1657.5	0.026332	1657.5	0.024135
														1617.7	0.0024402	1617.7	0.0026217														1657.8	0.026207	1657.8	0.024029
														1618	0.0025111	1618	0.0026942														1658	0.026083	1658	0.023921
														1618.2	0.0025836	1618.2	0.002768														1658.2	0.025958	1658.2	0.023813
														1618.5	0.0026576	1618.5	0.0028432														1658.5	0.025833	1658.5	0.023704
														1618.7	0.002733	1618.7	0.0029198														1658.7	0.025707	1658.7	0.023593
														1618.9	0.0028098	1618.9	0.0029978														1659	0.025582	1659	0.023482
														1619.2	0.002888	1619.2	0.0030771														1659.2	0.025457	1659.2	0.023371
														1619.4	0.0029676	1619.4	0.0031577														1659.4	0.025331	1659.4	0.023258
														1619.7	0.0030485	1619.7	0.0032396														1659.7	0.025205	1659.7	0.023145
														1619.9	0.0031306	1619.9	0.0033227														1659.9	0.02508	1659.9	0.023031
														1620.2	0.003214	1620.2	0.0034071														1660.2	0.024954	1660.2	0.022916
														1620.4	0.0032986	1620.4	0.0034928														1660.4	0.024828	1660.4	0.022801
														1620.6	0.0033843	1620.6	0.0035796														1660.7	0.024702	1660.7	0.022685
														1620.9	0.0034711	1620.9	0.0036676														1660.9	0.024576	1660.9	0.022569
														1621.1	0.003559	1621.1	0.0037568														1661.1	0.02445	1661.1	0.022452
														1621.4	0.0036479	1621.4	0.003847														1661.4	0.024324	1661.4	0.022334
														1621.6	0.0037377	1621.6	0.0039384														1661.6	0.024197	1661.6	0.022215
														1621.8	0.0038285	1621.8	0.0040307														1661.9	0.02407	1661.9	0.022096
														1622.1	0.0039201	1622.1	0.0041241														1662.1	0.023943	1662.1	0.021977
														1622.3	0.0040126	1622.3	0.0042185														1662.3	0.023815	1662.3	0.021856
														1622.6	0.0041058	1622.6	0.0043139														1662.6	0.023687	1662.6	0.021735
														1622.8	0.0041998	1622.8	0.0044101														1662.8	0.023559	1662.8	0.021614
														1623	0.0042944	1623	0.0045072														1663.1	0.02343	1663.1	0.021491
														1623.3	0.0043897	1623.3	0.0046052														1663.3	0.023301	1663.3	0.021368
														1623.5	0.0044856	1623.5	0.004704														1663.5	0.023171	1663.5	0.021244
														1623.8	0.004582	1623.8	0.0048036														1663.8	0.02304	1663.8	0.02112
														1624	0.0046789	1624	0.0049039														1664	0.022908	1664	0.020994
														1624.3	0.0047763	1624.3	0.0050049														1664.3	0.022776	1664.3	0.020868
														1624.5	0.0048741	1624.5	0.0051066														1664.5	0.022643	1664.5	0.020741
														1624.7	0.0049723	1624.7	0.0052089														1664.7	0.022508	1664.7	0.020613
														1625	0.0050709	1625	0.0053118														1665	0.022373	1665	0.020484
														1625.2	0.0051697	1625.2	0.0054153														1665.2	0.022237	1665.2	0.020353
														1625.5	0.0052689	1625.5	0.0055194														1665.5	0.0221	1665.5	0.020222
														1625.7	0.0053683	1625.7	0.0056239														1665.7	0.021961	1665.7	0.02009
														1625.9	0.0054679	1625.9	0.0057289														1666	0.021821	1666	0.019957
														1626.2	0.0055677	1626.2	0.0058343														1666.2	0.02168	1666.2	0.019823
														1626.4	0.0056677	1626.4	0.0059402														1666.4	0.021538	1666.4	0.019688
														1626.7	0.0057678	1626.7	0.0060464														1666.7	0.021394	1666.7	0.019551
														1626.9	0.0058681	1626.9	0.0061529														1666.9	0.021249	1666.9	0.019413
														1627.1	0.0059684	1627.1	0.0062598														1667.2	0.021102	1667.2	0.019274
														1627.4	0.0060688	1627.4	0.0063669														1667.4	0.020954	1667.4	0.019134
														1627.6	0.0061693	1627.6	0.0064743														1667.6	0.020805	1667.6	0.018993
														1627.9	0.0062697	1627.9	0.0065819														1667.9	0.020653	1667.9	0.01885
														1628.1	0.0063702	1628.1	0.0066897														1668.1	0.020501	1668.1	0.018706
														1628.3	0.0064707	1628.3	0.0067976														1668.4	0.020346	1668.4	0.018561
														1628.6	0.0065712	1628.6	0.0069057														1668.6	0.02019	1668.6	0.018414
														1628.8	0.0066716	1628.8	0.0070138														1668.8	0.020033	1668.8	0.018267
														1629.1	0.006772	1629.1	0.007122														1669.1	0.019873	1669.1	0.018117
														1629.3	0.0068723	1629.3	0.0072303														1669.3	0.019712	1669.3	0.017967
														1629.6	0.0069725	1629.6	0.0073385														1669.6	0.01955	1669.6	0.017815
														1629.8	0.0070726	1629.8	0.0074467														1669.8	0.019386	1669.8	0.017662
														1630	0.0071726	1630	0.0075548														1670.1	0.01922	1670.1	0.017508
														1630.3	0.0072725	1630.3	0.0076629														1670.3	0.019053	1670.3	0.017352
														1630.5	0.0073723	1630.5	0.0077708														1670.5	0.018884	1670.5	0.017196
														1630.8	0.0074718	1630.8	0.0078785														1670.8	0.018714	1670.8	0.017038
														1631	0.0075712	1631	0.0079861														1671	0.018542	1671	0.016878
														1631.2	0.0076705	1631.2	0.0080934														1671.3	0.018368	1671.3	0.016718
														1631.5	0.0077695	1631.5	0.0082005														1671.5	0.018194	1671.5	0.016556
														1631.7	0.0078683	1631.7	0.0083073														1671.7	0.018018	1671.7	0.016394
														1632	0.0079668	1632	0.0084138														1672	0.01784	1672	0.01623
														1632.2	0.008065	1632.2	0.0085198														1672.2	0.017662	1672.2	0.016065
														1632.4	0.008163	1632.4	0.0086255														1672.5	0.017482	1672.5	0.015899
														1632.7	0.0082606	1632.7	0.0087307														1672.7	0.017301	1672.7	0.015732
														1632.9	0.0083579	1632.9	0.0088354														1672.9	0.017118	1672.9	0.015565
														1633.2	0.0084548	1633.2	0.0089397														1673.2	0.016935	1673.2	0.015396
														1633.4	0.0085513	1633.4	0.0090433														1673.4	0.016751	1673.4	0.015227
														1633.7	0.0086473	1633.7	0.0091463														1673.7	0.016566	1673.7	0.015057
														1633.9	0.0087429	1633.9	0.0092486														1673.9	0.01638	1673.9	0.014886
														1634.1	0.0088379	1634.1	0.0093503														1674.2	0.016194	1674.2	0.014715
														1634.4	0.0089324	1634.4	0.0094512														1674.4	0.016007	1674.4	0.014543
														1634.6	0.0090263	1634.6	0.0095513														1674.6	0.015819	1674.6	0.014371
														1634.9	0.0091195	1634.9	0.0096505														1674.9	0.015631	1674.9	0.014198
														1635.1	0.0092121	1635.1	0.0097488														1675.1	0.015442	1675.1	0.014024
														1635.3	0.0093039	1635.3	0.0098462														1675.4	0.015253	1675.4	0.013851
														1635.6	0.0093949	1635.6	0.0099425														1675.6	0.015064	1675.6	0.013677
														1635.8	0.0094851	1635.8	0.010038														1675.8	0.014874	1675.8	0.013503
														1636.1	0.0095743	1636.1	0.010132														1676.1	0.014684	1676.1	0.013329
														1636.3	0.0096627	1636.3	0.010225														1676.3	0.014495	1676.3	0.013155
														1636.5	0.00975	1636.5	0.010317														1676.6	0.014305	1676.6	0.01298
														1636.8	0.0098362	1636.8	0.010407														1676.8	0.014116	1676.8	0.012806
														1637	0.0099213	1637	0.010496														1677	0.013926	1677	0.012632
														1637.3	0.010005	1637.3	0.010584														1677.3	0.013737	1677.3	0.012458
														1637.5	0.010088	1637.5	0.01067														1677.5	0.013548	1677.5	0.012284
														1637.8	0.010169	1637.8	0.010755														1677.8	0.01336	1677.8	0.012111
														1638	0.010249	1638	0.010838														1678	0.013172	1678	0.011938
														1638.2	0.010328	1638.2	0.010919														1678.2	0.012985	1678.2	0.011766
														1638.5	0.010404	1638.5	0.010999														1678.5	0.012798	1678.5	0.011593
														1638.7	0.01048	1638.7	0.011077														1678.7	0.012612	1678.7	0.011422
														1639	0.010553	1639	0.011153														1679	0.012426	1679	0.011251
														1639.2	0.010625	1639.2	0.011227														1679.2	0.012241	1679.2	0.01108
														1639.4	0.010695	1639.4	0.011299														1679.5	0.012057	1679.5	0.010911
														1639.7	0.010764	1639.7	0.01137														1679.7	0.011874	1679.7	0.010741
														1639.9	0.01083	1639.9	0.011438														1679.9	0.011692	1679.9	0.010573
														1640.2	0.010894	1640.2	0.011504														1680.2	0.01151	1680.2	0.010406
														1640.4	0.010957	1640.4	0.011568														1680.4	0.01133	1680.4	0.010239
														1640.6	0.011017	1640.6	0.01163														1680.7	0.01115	1680.7	0.010073
														1640.9	0.011075	1640.9	0.011689														1680.9	0.010972	1680.9	0.0099079
														1641.1	0.011131	1641.1	0.011746														1681.1	0.010794	1681.1	0.0097438
														1641.4	0.011184	1641.4	0.011801														1681.4	0.010618	1681.4	0.0095806
														1641.6	0.011235	1641.6	0.011853														1681.6	0.010442	1681.6	0.0094184
														1641.8	0.011284	1641.8	0.011903														1681.9	0.010268	1681.9	0.0092572
														1642.1	0.01133	1642.1	0.01195														1682.1	0.010094	1682.1	0.0090969
														1642.3	0.011374	1642.3	0.011995														1682.3	0.0099222	1682.3	0.0089377
														1642.6	0.011415	1642.6	0.012037														1682.6	0.009751	1682.6	0.0087795
														1642.8	0.011454	1642.8	0.012077														1682.8	0.0095809	1682.8	0.0086224
														1643.1	0.01149	1643.1	0.012114														1683.1	0.009412	1683.1	0.0084663
														1643.3	0.011523	1643.3	0.012149														1683.3	0.0092441	1683.3	0.0083112
														1643.5	0.011554	1643.5	0.01218														1683.6	0.0090773	1683.6	0.0081572
														1643.8	0.011582	1643.8	0.01221														1683.8	0.0089116	1683.8	0.0080043
														1644	0.011607	1644	0.012236														1684	0.008747	1684	0.0078525
														1644.3	0.01163	1644.3	0.01226														1684.3	0.0085835	1684.3	0.0077018
														1644.5	0.01165	1644.5	0.012281														1684.5	0.008421	1684.5	0.0075521
														1644.7	0.011667	1644.7	0.012299														1684.8	0.0082596	1684.8	0.0074035
														1645	0.011681	1645	0.012315														1685	0.0080992	1685	0.007256
														1645.2	0.011693	1645.2	0.012328														1685.2	0.0079398	1685.2	0.0071096
														1645.5	0.011702	1645.5	0.012339														1685.5	0.0077815	1685.5	0.0069642
														1645.7	0.011708	1645.7	0.012346														1685.7	0.0076241	1685.7	0.00682
														1645.9	0.011712	1645.9	0.012352														1686	0.0074678	1686	0.0066767
														1646.2	0.011713	1646.2	0.012354														1686.2	0.0073125	1686.2	0.0065346
														1646.4	0.011711	1646.4	0.012354														1686.4	0.0071581	1686.4	0.0063935
														1646.7	0.011707	1646.7	0.012352														1686.7	0.0070047	1686.7	0.0062535
														1646.9	0.0117	1646.9	0.012347														1686.9	0.0068522	1686.9	0.0061145
														1647.2	0.01169	1647.2	0.012339														1687.2	0.0067008	1687.2	0.0059766
														1647.4	0.011679	1647.4	0.012329														1687.4	0.0065502	1687.4	0.0058397
														1647.6	0.011664	1647.6	0.012317														1687.6	0.0064006	1687.6	0.0057039
														1647.9	0.011647	1647.9	0.012302														1687.9	0.0062519	1687.9	0.0055691
														1648.1	0.011628	1648.1	0.012285														1688.1	0.0061042	1688.1	0.0054354
														1648.4	0.011607	1648.4	0.012266														1688.4	0.0059574	1688.4	0.0053028
														1648.6	0.011583	1648.6	0.012245														1688.6	0.0058115	1688.6	0.0051712
														1648.8	0.011558	1648.8	0.012222														1688.9	0.0056666	1688.9	0.0050406
														1649.1	0.01153	1649.1	0.012197														1689.1	0.0055227	1689.1	0.0049112
														1649.3	0.0115	1649.3	0.012169														1689.3	0.0053797	1689.3	0.0047828
														1649.6	0.011468	1649.6	0.01214														1689.6	0.0052377	1689.6	0.0046555
														1649.8	0.011435	1649.8	0.012109														1689.8	0.0050967	1689.8	0.0045293
														1650	0.011399	1650	0.012077														1690.1	0.0049567	1690.1	0.0044042
														1650.3	0.011362	1650.3	0.012042														1690.3	0.0048177	1690.3	0.0042802
														1650.5	0.011324	1650.5	0.012006														1690.5	0.0046798	1690.5	0.0041574
														1650.8	0.011283	1650.8	0.011969														1690.8	0.004543	1690.8	0.0040357
														1651	0.011242	1651	0.01193														1691	0.0044073	1691	0.0039153
														1651.3	0.011199	1651.3	0.01189														1691.3	0.0042727	1691.3	0.003796
														1651.5	0.011154	1651.5	0.011849														1691.5	0.0041394	1691.5	0.003678
														1651.7	0.011109	1651.7	0.011806														1691.7	0.0040072	1691.7	0.0035612
														1652	0.011062	1652	0.011762														1692	0.0038763	1692	0.0034456
														1652.2	0.011015	1652.2	0.011717														1692.2	0.0037467	1692.2	0.0033314
														1652.5	0.010966	1652.5	0.011672														1692.5	0.0036184	1692.5	0.0032186
														1652.7	0.010917	1652.7	0.011625														1692.7	0.0034915	1692.7	0.0031071
														1652.9	0.010866	1652.9	0.011578														1693	0.0033661	1693	0.002997
														1653.2	0.010815	1653.2	0.011529														1693.2	0.0032422	1693.2	0.0028883
														1653.4	0.010764	1653.4	0.011481														1693.4	0.0031197	1693.4	0.0027811
														1653.7	0.010711	1653.7	0.011431														1693.7	0.0029989	1693.7	0.0026755
														1653.9	0.010659	1653.9	0.011381														1693.9	0.0028797	1693.9	0.0025713
														1654.1	0.010606	1654.1	0.011331														1694.2	0.0027622	1694.2	0.0024688
														1654.4	0.010552	1654.4	0.01128														1694.4	0.0026465	1694.4	0.0023679
														1654.6	0.010499	1654.6	0.011229														1694.6	0.0025325	1694.6	0.0022686
														1654.9	0.010445	1654.9	0.011177														1694.9	0.0024205	1694.9	0.0021711
														1655.1	0.010391	1655.1	0.011126														1695.1	0.0023103	1695.1	0.0020752
														1655.3	0.010336	1655.3	0.011074														1695.4	0.0022021	1695.4	0.0019812
														1655.6	0.010282	1655.6	0.011022														1695.6	0.002096	1695.6	0.001889
														1655.8	0.010228	1655.8	0.01097														1695.8	0.0019919	1695.8	0.0017986
														1656.1	0.010174	1656.1	0.010917														1696.1	0.00189	1696.1	0.0017102
														1656.3	0.01012	1656.3	0.010865														1696.3	0.0017903	1696.3	0.0016236
														1656.6	0.010066	1656.6	0.010813														1696.6	0.0016928	1696.6	0.0015391
														1656.8	0.010012	1656.8	0.010761														1696.8	0.0015976	1696.8	0.0014565
														1657	0.0099581	1657	0.010709														1697.1	0.0015048	1697.1	0.001376
														1657.3	0.0099047	1657.3	0.010657														1697.3	0.0014143	1697.3	0.0012975
														1657.5	0.0098515	1657.5	0.010605														1697.5	0.0013263	1697.5	0.0012212
														1657.8	0.0097985	1657.8	0.010553														1697.8	0.0012408	1697.8	0.0011469
														1658	0.0097459	1658	0.010501														1698	0.0011578	1698	0.0010749
														1658.2	0.0096934	1658.2	0.01045														1698.3	0.0010773	1698.3	0.001005
														1658.5	0.0096413	1658.5	0.010399														1698.5	0.00099943	1698.5	0.0009373
														1658.7	0.0095895	1658.7	0.010347														1698.7	0.00092416	1698.7	0.00087184
														1659	0.0095379	1659	0.010296														1699	0.00085153	1699	0.00080862
														1659.2	0.0094866	1659.2	0.010245														1699.2	0.00078157	1699.2	0.00074765
														1659.4	0.0094356	1659.4	0.010194														1699.5	0.00071429	1699.5	0.00068894
														1659.7	0.0093848	1659.7	0.010144														1699.7	0.0006497	1699.7	0.00063251
														1659.9	0.0093343	1659.9	0.010093														1699.9	0.00058783	1699.9	0.00057836
														1660.2	0.0092841	1660.2	0.010042														1700.2	0.00052866	1700.2	0.00052649
														1660.4	0.009234	1660.4	0.0099915														1700.4	0.00047222	1700.4	0.0004769
														1660.7	0.0091841	1660.7	0.0099409														1700.7	0.00041849	1700.7	0.00042959
														1660.9	0.0091344	1660.9	0.0098903														1700.9	0.00036746	1700.9	0.00038455
														1661.1	0.0090848	1661.1	0.0098397														1701.1	0.00031914	1701.1	0.00034177
														1661.4	0.0090354	1661.4	0.0097889														1701.4	0.00027349	1701.4	0.00030123
														1661.6	0.008986	1661.6	0.0097381														1701.6	0.00023051	1701.6	0.00026292
														1661.9	0.0089366	1661.9	0.0096871														1701.9	0.00019017	1701.9	0.00022682
														1662.1	0.0088873	1662.1	0.0096359														1702.1	0.00015243	1702.1	0.0001929
														1662.3	0.0088379	1662.3	0.0095845														1702.4	0.00011728	1702.4	0.00016113
														1662.6	0.0087884	1662.6	0.0095329														1702.6	8.4663e-05	1702.6	0.00013149
														1662.8	0.0087389	1662.8	0.009481														1702.8	5.4546e-05	1702.8	0.00010393
														1663.1	0.0086892	1663.1	0.0094287														1703.1	2.6882e-05	1703.1	7.8426e-05
														1663.3	0.0086394	1663.3	0.0093761														1703.3	1.6219e-06	1703.3	5.4932e-05
														1663.5	0.0085893	1663.5	0.0093232														1703.6	-2.1289e-05	1703.6	3.3405e-05
														1663.8	0.008539	1663.8	0.0092697														1703.8	-4.1907e-05	1703.8	1.3798e-05
														1664	0.0084884	1664	0.0092158														1704	-6.0295e-05	1704	-3.9383e-06
														1664.3	0.0084374	1664.3	0.0091614														1704.3	-7.6516e-05	1704.3	-1.9857e-05
														1664.5	0.0083861	1664.5	0.0091065														1704.5	-9.0638e-05	1704.5	-3.4012e-05
														1664.7	0.0083344	1664.7	0.009051														1704.8	-0.00010273	1704.8	-4.6462e-05
														1665	0.0082823	1665	0.0089949														1705	-0.00011288	1705	-5.7266e-05
														1665.2	0.0082297	1665.2	0.0089381														1705.2	-0.00012114	1705.2	-6.6485e-05
														1665.5	0.0081766	1665.5	0.0088807														1705.5	-0.00012761	1705.5	-7.4185e-05
														1665.7	0.008123	1665.7	0.0088227														1705.7	-0.00013236	1705.7	-8.0429e-05
														1666	0.0080688	1666	0.0087639														1706	-0.00013548	1706	-8.5285e-05
														1666.2	0.008014	1666.2	0.0087044														1706.2	-0.00013706	1706.2	-8.8823e-05
														1666.4	0.0079587	1666.4	0.0086441														1706.5	-0.00013717	1706.5	-9.1112e-05
														1666.7	0.0079027	1666.7	0.0085831														1706.7	-0.00013592	1706.7	-9.2223e-05
														1666.9	0.0078461	1666.9	0.0085214														1706.9	-0.00013338	1706.9	-9.2227e-05
														1667.2	0.0077888	1667.2	0.0084588														1707.2	-0.00012966	1707.2	-9.1198e-05
														1667.4	0.0077308	1667.4	0.0083955														1707.4	-0.00012483	1707.4	-8.9208e-05
														1667.6	0.0076722	1667.6	0.0083313														1707.7	-0.00011899	1707.7	-8.633e-05
														1667.9	0.0076128	1667.9	0.0082664														1707.9	-0.00011224	1707.9	-8.2637e-05
														1668.1	0.0075528	1668.1	0.0082006														1708.1	-0.00010466	1708.1	-7.8203e-05
														1668.4	0.0074921	1668.4	0.0081341														1708.4	-9.634e-05	1708.4	-7.31e-05
														1668.6	0.0074306	1668.6	0.0080668														1708.6	-8.7374e-05	1708.6	-6.74e-05
														1668.8	0.0073685	1668.8	0.0079988														1708.9	-7.7851e-05	1708.9	-6.1175e-05
														1669.1	0.0073057	1669.1	0.0079299														1709.1	-6.7855e-05	1709.1	-5.4493e-05
														1669.3	0.0072422	1669.3	0.0078604														1709.3	-5.7474e-05	1709.3	-4.7426e-05
														1669.6	0.007178	1669.6	0.0077901														1709.6	-4.6791e-05	1709.6	-4.0039e-05
														1669.8	0.0071131	1669.8	0.0077191														1709.8	-3.5888e-05	1709.8	-3.24e-05
														1670.1	0.0070477	1670.1	0.0076474														1710.1	-2.4845e-05	1710.1	-2.4573e-05
														1670.3	0.0069815	1670.3	0.007575														1710.3	-1.3739e-05	1710.3	-1.662e-05
														1670.5	0.0069148	1670.5	0.0075021														1710.6	-2.6451e-06	1710.6	-8.6017e-06
														1670.8	0.0068475	1670.8	0.0074285														1710.8	8.3655e-06	1710.8	-5.7685e-07
														1671	0.0067797	1671	0.0073544														1711	1.9224e-05	1711	7.3989e-06
														1671.3	0.0067114	1671.3	0.0072798														1711.3	2.9864e-05	1711.3	1.5272e-05
														1671.5	0.0066425	1671.5	0.0072047														1711.5	4.0224e-05	1711.5	2.2991e-05
														1671.7	0.0065732	1671.7	0.0071291														1711.8	5.0245e-05	1711.8	3.0509e-05
														1672	0.0065035	1672	0.0070532														1712	5.9872e-05	1712	3.778e-05
														1672.2	0.0064333	1672.2	0.0069768														1712.2	6.9053e-05	1712.2	4.4762e-05
														1672.5	0.0063629	1672.5	0.0069002														1712.5	7.774e-05	1712.5	5.1414e-05
														1672.7	0.0062921	1672.7	0.0068232														1712.7	8.5891e-05	1712.7	5.7701e-05
														1672.9	0.0062211	1672.9	0.0067461														1713	9.3465e-05	1713	6.359e-05
														1673.2	0.0061498	1673.2	0.0066687														1713.2	0.00010043	1713.2	6.905e-05
														1673.4	0.0060783	1673.4	0.0065912														1713.4	0.00010674	1713.4	7.4054e-05
														1673.7	0.0060068	1673.7	0.0065136														1713.7	0.00011239	1713.7	7.8579e-05
														1673.9	0.0059351	1673.9	0.006436														1713.9	0.00011734	1713.9	8.2605e-05
														1674.2	0.0058633	1674.2	0.0063584														1714.2	0.00012158	1714.2	8.6113e-05
														1674.4	0.0057916	1674.4	0.0062808														1714.4	0.00012509	1714.4	8.9091e-05
														1674.6	0.0057198	1674.6	0.0062033														1714.6	0.00012786	1714.6	9.1528e-05
														1674.9	0.0056482	1674.9	0.0061259														1714.9	0.00012989	1714.9	9.3416e-05
														1675.1	0.0055767	1675.1	0.0060487														1715.1	0.00013116	1715.1	9.475e-05
														1675.4	0.0055053	1675.4	0.0059718														1715.4	0.00013169	1715.4	9.5529e-05
														1675.6	0.0054342	1675.6	0.0058951														1715.6	0.00013148	1715.6	9.5755e-05
														1675.8	0.0053633	1675.8	0.0058187														1715.9	0.00013053	1715.9	9.5433e-05
														1676.1	0.0052927	1676.1	0.0057426														1716.1	0.00012886	1716.1	9.457e-05
														1676.3	0.0052224	1676.3	0.0056669														1716.3	0.00012648	1716.3	9.3175e-05
														1676.6	0.0051525	1676.6	0.0055916														1716.6	0.00012342	1716.6	9.1263e-05
														1676.8	0.005083	1676.8	0.0055168														1716.8	0.00011969	1716.8	8.8847e-05
														1677	0.005014	1677	0.0054425														1717.1	0.00011533	1717.1	8.5947e-05
														1677.3	0.0049454	1677.3	0.0053687														1717.3	0.00011035	1717.3	8.2582e-05
														1677.5	0.0048773	1677.5	0.0052954														1717.5	0.0001048	1717.5	7.8774e-05
														1677.8	0.0048097	1677.8	0.0052227														1717.8	9.87e-05	1717.8	7.4547e-05
														1678	0.0047428	1678	0.0051505														1718	9.2093e-05	1718	6.9928e-05
														1678.2	0.0046763	1678.2	0.005079														1718.3	8.5014e-05	1718.3	6.4944e-05
														1678.5	0.0046105	1678.5	0.0050081														1718.5	7.7506e-05	1718.5	5.9624e-05
														1678.7	0.0045454	1678.7	0.0049379														1718.7	6.9609e-05	1718.7	5.4e-05
														1679	0.0044809	1679	0.0048683														1719	6.1367e-05	1719	4.8103e-05
														1679.2	0.004417	1679.2	0.0047993														1719.2	5.2825e-05	1719.2	4.1967e-05
														1679.5	0.0043538	1679.5	0.0047311														1719.5	4.4029e-05	1719.5	3.5624e-05
														1679.7	0.0042913	1679.7	0.0046635														1719.7	3.5026e-05	1719.7	2.911e-05
														1679.9	0.0042295	1679.9	0.0045967														1720	2.5864e-05	1720	2.246e-05
														1680.2	0.0041685	1680.2	0.0045305														1720.2	1.659e-05	1720.2	1.571e-05
														1680.4	0.0041081	1680.4	0.004465														1720.4	7.2529e-06	1720.4	8.8947e-06
														1680.7	0.0040484	1680.7	0.0044002														1720.7	-2.0996e-06	1720.7	2.0506e-06
														1680.9	0.0039895	1680.9	0.0043361														1720.9	-1.1419e-05	1720.9	-4.7866e-06
														1681.1	0.0039312	1681.1	0.0042726														1721.2	-2.0659e-05	1721.2	-1.1582e-05
														1681.4	0.0038737	1681.4	0.0042099														1721.4	-2.9771e-05	1721.4	-1.8299e-05
														1681.6	0.0038169	1681.6	0.0041478														1721.6	-3.8709e-05	1721.6	-2.4905e-05
														1681.9	0.0037607	1681.9	0.0040863														1721.9	-4.743e-05	1721.9	-3.1366e-05
														1682.1	0.0037053	1682.1	0.0040255														1722.1	-5.5888e-05	1722.1	-3.7649e-05
														1682.3	0.0036505	1682.3	0.0039654														1722.4	-6.4043e-05	1722.4	-4.3721e-05
														1682.6	0.0035963	1682.6	0.0039058														1722.6	-7.1852e-05	1722.6	-4.9554e-05
														1682.8	0.0035428	1682.8	0.0038468														1722.8	-7.9277e-05	1722.8	-5.5116e-05
														1683.1	0.00349	1683.1	0.0037884														1723.1	-8.6281e-05	1723.1	-6.0382e-05
														1683.3	0.0034377	1683.3	0.0037306														1723.3	-9.2829e-05	1723.3	-6.5323e-05
														1683.6	0.003386	1683.6	0.0036733														1723.6	-9.8889e-05	1723.6	-6.9916e-05
														1683.8	0.0033349	1683.8	0.0036165														1723.8	-0.00010443	1723.8	-7.4138e-05
														1684	0.0032843	1684	0.0035602														1724	-0.00010943	1724	-7.7968e-05
														1684.3	0.0032342	1684.3	0.0035044														1724.3	-0.00011385	1724.3	-8.1386e-05
														1684.5	0.0031846	1684.5	0.0034491														1724.5	-0.00011768	1724.5	-8.4376e-05
														1684.8	0.0031355	1684.8	0.0033942														1724.8	-0.0001209	1724.8	-8.6923e-05
														1685	0.0030869	1685	0.0033397														1725	-0.00012349	1725	-8.9013e-05
														1685.2	0.0030387	1685.2	0.0032856														1725.3	-0.00012544	1725.3	-9.0637e-05
														1685.5	0.0029909	1685.5	0.0032319														1725.5	-0.00012673	1725.5	-9.1786e-05
														1685.7	0.0029434	1685.7	0.0031786														1725.7	-0.00012736	1725.7	-9.2453e-05
														1686	0.0028964	1686	0.0031256														1726	-0.00012733	1726	-9.2635e-05
														1686.2	0.0028496	1686.2	0.003073														1726.2	-0.00012663	1726.2	-9.233e-05
														1686.4	0.0028032	1686.4	0.0030206														1726.5	-0.00012527	1726.5	-9.154e-05
														1686.7	0.0027571	1686.7	0.0029686														1726.7	-0.00012325	1726.7	-9.0267e-05
														1686.9	0.0027112	1686.9	0.0029168														1726.9	-0.00012058	1726.9	-8.8517e-05
														1687.2	0.0026656	1687.2	0.0028654														1727.2	-0.00011728	1727.2	-8.6296e-05
														1687.4	0.0026202	1687.4	0.0028141														1727.4	-0.00011335	1727.4	-8.3617e-05
														1687.6	0.002575	1687.6	0.0027632														1727.7	-0.00010881	1727.7	-8.0489e-05
														1687.9	0.0025301	1687.9	0.0027124														1727.9	-0.00010368	1727.9	-7.6928e-05
														1688.1	0.0024853	1688.1	0.0026619														1728.1	-9.7995e-05	1728.1	-7.295e-05
														1688.4	0.0024407	1688.4	0.0026117														1728.4	-9.1771e-05	1728.4	-6.8573e-05
														1688.6	0.0023962	1688.6	0.0025617														1728.6	-8.5039e-05	1728.6	-6.3818e-05
														1688.9	0.002352	1688.9	0.0025118														1728.9	-7.7831e-05	1728.9	-5.8707e-05
														1689.1	0.0023078	1689.1	0.0024623														1729.1	-7.0179e-05	1729.1	-5.3264e-05
														1689.3	0.0022638	1689.3	0.0024129														1729.4	-6.212e-05	1729.4	-4.7514e-05
														1689.6	0.0022199	1689.6	0.0023638														1729.6	-5.3692e-05	1729.6	-4.1485e-05
														1689.8	0.0021762	1689.8	0.0023149														1729.8	-4.4935e-05	1729.8	-3.5205e-05
														1690.1	0.0021325	1690.1	0.0022662
														1690.3	0.002089	1690.3	0.0022178
														1690.5	0.0020457	1690.5	0.0021696
														1690.8	0.0020024	1690.8	0.0021217
														1691	0.0019594	1691	0.0020741
														1691.3	0.0019164	1691.3	0.0020268
														1691.5	0.0018737	1691.5	0.0019798
														1691.7	0.001831	1691.7	0.001933
														1692	0.0017886	1692	0.0018867
														1692.2	0.0017464	1692.2	0.0018406
														1692.5	0.0017044	1692.5	0.001795
														1692.7	0.0016626	1692.7	0.0017497
														1693	0.0016211	1693	0.0017048
														1693.2	0.0015799	1693.2	0.0016604
														1693.4	0.0015389	1693.4	0.0016164
														1693.7	0.0014983	1693.7	0.0015729
														1693.9	0.001458	1693.9	0.0015299
														1694.2	0.001418	1694.2	0.0014873
														1694.4	0.0013785	1694.4	0.0014453
														1694.6	0.0013393	1694.6	0.0014039
														1694.9	0.0013006	1694.9	0.001363
														1695.1	0.0012623	1695.1	0.0013227
														1695.4	0.0012245	1695.4	0.001283
														1695.6	0.0011872	1695.6	0.001244
														1695.8	0.0011504	1695.8	0.0012056
														1696.1	0.0011142	1696.1	0.0011678
														1696.3	0.0010785	1696.3	0.0011308
														1696.6	0.0010435	1696.6	0.0010944
														1696.8	0.0010091	1696.8	0.0010587
														1697.1	0.00097525	1697.1	0.0010238
														1697.3	0.0009421	1697.3	0.0009896
														1697.5	0.00090962	1697.5	0.00095614
														1697.8	0.00087783	1697.8	0.00092343
														1698	0.00084675	1698	0.00089149
														1698.3	0.00081639	1698.3	0.00086031
														1698.5	0.00078676	1698.5	0.0008299
														1698.7	0.00075787	1698.7	0.00080027
														1699	0.00072973	1699	0.00077142
														1699.2	0.00070236	1699.2	0.00074335
														1699.5	0.00067575	1699.5	0.00071606
														1699.7	0.0006499	1699.7	0.00068954
														1699.9	0.00062483	1699.9	0.0006638
														1700.2	0.00060053	1700.2	0.00063882
														1700.4	0.000577	1700.4	0.0006146
														1700.7	0.00055424	1700.7	0.00059113
														1700.9	0.00053224	1700.9	0.00056841
														1701.1	0.00051099	1701.1	0.00054641
														1701.4	0.0004905	1701.4	0.00052514
														1701.6	0.00047073	1701.6	0.00050458
														1701.9	0.00045169	1701.9	0.00048471
														1702.1	0.00043337	1702.1	0.00046552
														1702.4	0.00041573	1702.4	0.00044699
														1702.6	0.00039878	1702.6	0.00042911
														1702.8	0.00038249	1702.8	0.00041186
														1703.1	0.00036684	1703.1	0.00039522
														1703.3	0.00035181	1703.3	0.00037917
														1703.6	0.00033739	1703.6	0.0003637
														1703.8	0.00032355	1703.8	0.00034878
														1704	0.00031026	1704	0.0003344
														1704.3	0.00029751	1704.3	0.00032054
														1704.5	0.00028526	1704.5	0.00030716
														1704.8	0.00027351	1704.8	0.00029427
														1705	0.00026221	1705	0.00028183
														1705.2	0.00025135	1705.2	0.00026983
														1705.5	0.00024091	1705.5	0.00025824
														1705.7	0.00023085	1705.7	0.00024706
														1706	0.00022115	1706	0.00023625
														1706.2	0.0002118	1706.2	0.00022581
														1706.5	0.00020276	1706.5	0.00021571
														1706.7	0.00019401	1706.7	0.00020594
														1706.9	0.00018553	1706.9	0.00019648
														1707.2	0.0001773	1707.2	0.00018731
														1707.4	0.0001693	1707.4	0.00017843
														1707.7	0.00016152	1707.7	0.00016981
														1707.9	0.00015392	1707.9	0.00016145
														1708.1	0.0001465	1708.1	0.00015333
														1708.4	0.00013923	1708.4	0.00014545
														1708.6	0.00013211	1708.6	0.00013779
														1708.9	0.00012512	1708.9	0.00013033
														1709.1	0.00011825	1709.1	0.00012309
														1709.3	0.00011149	1709.3	0.00011604
														1709.6	0.00010483	1709.6	0.00010918
														1709.8	9.8255e-05	1709.8	0.0001025
														1710.1	9.1772e-05	1710.1	9.6005e-05
														1710.3	8.5372e-05	1710.3	8.9687e-05
														1710.6	7.905e-05	1710.6	8.3543e-05
														1710.8	7.2807e-05	1710.8	7.757e-05
														1711	6.6642e-05	1711	7.1767e-05
														1711.3	6.0555e-05	1711.3	6.6134e-05
														1711.5	5.4551e-05	1711.5	6.0671e-05
														1711.8	4.8633e-05	1711.8	5.5378e-05
														1712	4.2805e-05	1712	5.0256e-05
														1712.2	3.7074e-05	1712.2	4.5307e-05
														1712.5	3.1448e-05	1712.5	4.0533e-05
														1712.7	2.5934e-05	1712.7	3.5936e-05
														1713	2.0541e-05	1713	3.1519e-05
														1713.2	1.5279e-05	1713.2	2.7284e-05
														1713.4	1.0159e-05	1713.4	2.3235e-05
														1713.7	5.1912e-06	1713.7	1.9375e-05
														1713.9	3.8675e-07	1713.9	1.5706e-05
														1714.2	-4.2427e-06	1714.2	1.2231e-05
														1714.4	-8.6856e-06	1714.4	8.9542e-06
														1714.6	-1.293e-05	1714.6	5.8768e-06
														1714.9	-1.6964e-05	1714.9	3.0016e-06
														1715.1	-2.0777e-05	1715.1	3.3047e-07
														1715.4	-2.4358e-05	1715.4	-2.135e-06
														1715.6	-2.7695e-05	1715.6	-4.3936e-06
														1715.9	-3.0779e-05	1715.9	-6.4448e-06
														1716.1	-3.3601e-05	1716.1	-8.2884e-06
														1716.3	-3.6151e-05	1716.3	-9.9248e-06
														1716.6	-3.8421e-05	1716.6	-1.1355e-05
														1716.8	-4.0406e-05	1716.8	-1.2581e-05
														1717.1	-4.2099e-05	1717.1	-1.3605e-05
														1717.3	-4.3495e-05	1717.3	-1.4431e-05
														1717.5	-4.4592e-05	1717.5	-1.5061e-05
														1717.8	-4.5386e-05	1717.8	-1.5501e-05
														1718	-4.5877e-05	1718	-1.5755e-05
														1718.3	-4.6066e-05	1718.3	-1.583e-05
														1718.5	-4.5954e-05	1718.5	-1.5733e-05
														1718.7	-4.5545e-05	1718.7	-1.547e-05
														1719	-4.4844e-05	1719	-1.505e-05
														1719.2	-4.3856e-05	1719.2	-1.4481e-05
														1719.5	-4.259e-05	1719.5	-1.3773e-05
														1719.7	-4.1054e-05	1719.7	-1.2935e-05
														1720	-3.926e-05	1720	-1.1979e-05
														1720.2	-3.7218e-05	1720.2	-1.0914e-05
														1720.4	-3.4944e-05	1720.4	-9.7533e-06
														1720.7	-3.245e-05	1720.7	-8.5075e-06
														1720.9	-2.9753e-05	1720.9	-7.1892e-06
														1721.2	-2.6869e-05	1721.2	-5.8106e-06
														1721.4	-2.3818e-05	1721.4	-4.3845e-06
														1721.6	-2.0617e-05	1721.6	-2.9237e-06
														1721.9	-1.7286e-05	1721.9	-1.4411e-06
														1722.1	-1.3847e-05	1722.1	5.0354e-08
														1722.4	-1.032e-05	1722.4	1.5378e-06
														1722.6	-6.7278e-06	1722.6	3.0086e-06
														1722.8	-3.0918e-06	1722.8	4.45e-06
														1723.1	5.6508e-07	1723.1	5.8499e-06
														1723.3	4.2201e-06	1723.3	7.1963e-06
														1723.6	7.8506e-06	1723.6	8.4776e-06
														1723.8	1.1434e-05	1723.8	9.6829e-06
														1724	1.4947e-05	1724	1.0801e-05
														1724.3	1.8369e-05	1724.3	1.1823e-05
														1724.5	2.1677e-05	1724.5	1.274e-05
														1724.8	2.4851e-05	1724.8	1.3542e-05
														1725	2.7871e-05	1725	1.4222e-05
														1725.3	3.0716e-05	1725.3	1.4772e-05
														1725.5	3.337e-05	1725.5	1.5188e-05
														1725.7	3.5814e-05	1725.7	1.5464e-05
														1726	3.8033e-05	1726	1.5595e-05
														1726.2	4.0012e-05	1726.2	1.5579e-05
														1726.5	4.1739e-05	1726.5	1.5413e-05
														1726.7	4.3201e-05	1726.7	1.5096e-05
														1726.9	4.4388e-05	1726.9	1.4628e-05
														1727.2	4.5292e-05	1727.2	1.401e-05
														1727.4	4.5907e-05	1727.4	1.3243e-05
														1727.7	4.6227e-05	1727.7	1.2331e-05
														1727.9	4.6251e-05	1727.9	1.1278e-05
														1728.1	4.5975e-05	1728.1	1.0088e-05
														1728.4	4.5402e-05	1728.4	8.7683e-06
														1728.6	4.4534e-05	1728.6	7.3247e-06
														1728.9	4.3375e-05	1728.9	5.7656e-06
														1729.1	4.1932e-05	1729.1	4.0995e-06
														1729.4	4.0213e-05	1729.4	2.336e-06
														1729.6	3.8228e-05	1729.6	4.854e-07
														1729.8	3.5988e-05	1729.8	-1.4412e-06
														1730.1	3.3507e-05	1730.1	-3.4322e-06
														1730.3	3.08e-05	1730.3	-5.4753e-06
														1730.6	2.7883e-05	1730.6	-7.5576e-06
														1730.8	2.4775e-05	1730.8	-9.6661e-06
														1731	2.1494e-05	1731	-1.1787e-05
														1731.3	1.8061e-05	1731.3	-1.3906e-05
														1731.5	1.4497e-05	1731.5	-1.601e-05
														1731.8	1.0825e-05	1731.8	-1.8085e-05
														1732	7.068e-06	1732	-2.0115e-05
														1732.2	3.25e-06	1732.2	-2.2087e-05
														1732.5	-6.0463e-07	1732.5	-2.3986e-05
														1732.7	-4.471e-06	1732.7	-2.58e-05
														1733	-8.3241e-06	1733	-2.7514e-05
														1733.2	-1.2139e-05	1733.2	-2.9115e-05
														1733.5	-1.589e-05	1733.5	-3.059e-05
														1733.7	-1.9553e-05	1733.7	-3.1928e-05
														1733.9	-2.3103e-05	1733.9	-3.3117e-05
														1734.2	-2.6517e-05	1734.2	-3.4145e-05
														1734.4	-2.9771e-05	1734.4	-3.5004e-05
														1734.7	-3.2843e-05	1734.7	-3.5684e-05
														1734.9	-3.5713e-05	1734.9	-3.6176e-05
														1735.1	-3.8359e-05	1735.1	-3.6473e-05
														1735.4	-4.0763e-05	1735.4	-3.657e-05
														1735.6	-4.2908e-05	1735.6	-3.646e-05
														1735.9	-4.4778e-05	1735.9	-3.614e-05
														1736.1	-4.6359e-05	1736.1	-3.5607e-05
														1736.3	-4.7637e-05	1736.3	-3.4858e-05
														1736.6	-4.8604e-05	1736.6	-3.3894e-05
														1736.8	-4.9249e-05	1736.8	-3.2715e-05
														1737.1	-4.9566e-05	1737.1	-3.1323e-05
														1737.3	-4.955e-05	1737.3	-2.972e-05
														1737.5	-4.9199e-05	1737.5	-2.7912e-05
														1737.8	-4.8512e-05	1737.8	-2.5903e-05
														1738	-4.7491e-05	1738	-2.37e-05
														1738.3	-4.6139e-05	1738.3	-2.1311e-05
														1738.5	-4.4463e-05	1738.5	-1.8745e-05
														1738.8	-4.2469e-05	1738.8	-1.6013e-05
														1739	-4.0169e-05	1739	-1.3124e-05
														1739.2	-3.7573e-05	1739.2	-1.0091e-05
														1739.5	-3.4697e-05	1739.5	-6.9281e-06
														1739.7	-3.1556e-05	1739.7	-3.648e-06
														1740	-2.8166e-05	1740	-2.6573e-07
														1740.2	-2.4549e-05	1740.2	3.2031e-06
														1740.4	-2.0725e-05	1740.4	6.7425e-06
														1740.7	-1.6715e-05	1740.7	1.0336e-05
														1740.9	-1.2544e-05	1740.9	1.3965e-05
														1741.2	-8.2367e-06	1741.2	1.7614e-05
														1741.4	-3.8189e-06	1741.4	2.1264e-05
														1741.6	6.8256e-07	1741.6	2.4897e-05
														1741.9	5.2401e-06	1741.9	2.8494e-05
														1742.1	9.8255e-06	1742.1	3.2037e-05
														1742.4	1.441e-05	1742.4	3.5508e-05
														1742.6	1.8966e-05	1742.6	3.8889e-05
														1742.9	2.3463e-05	1742.9	4.2162e-05
														1743.1	2.7873e-05	1743.1	4.5309e-05
														1743.3	3.2168e-05	1743.3	4.8314e-05
														1743.6	3.6319e-05	1743.6	5.1159e-05
														1743.8	4.03e-05	1743.8	5.3829e-05
														1744.1	4.4084e-05	1744.1	5.6309e-05
														1744.3	4.7646e-05	1744.3	5.8583e-05
														1744.5	5.0961e-05	1744.5	6.0639e-05
														1744.8	5.4006e-05	1744.8	6.2464e-05
														1745	5.6761e-05	1745	6.4047e-05
														1745.3	5.9204e-05	1745.3	6.5376e-05
														1745.5	6.1319e-05	1745.5	6.6442e-05
														1745.7	6.3088e-05	1745.7	6.7237e-05
														1746	6.4498e-05	1746	6.7755e-05
														1746.2	6.5535e-05	1746.2	6.7989e-05
														1746.5	6.6191e-05	1746.5	6.7935e-05
														1746.7	6.6457e-05	1746.7	6.759e-05
														1747	6.6328e-05	1747	6.6952e-05
														1747.2	6.5801e-05	1747.2	6.6022e-05
														1747.4	6.4875e-05	1747.4	6.4799e-05
														1747.7	6.3551e-05	1747.7	6.3287e-05
														1747.9	6.1833e-05	1747.9	6.1489e-05
														1748.2	5.9729e-05	1748.2	5.9411e-05
														1748.4	5.7246e-05	1748.4	5.7058e-05
														1748.6	5.4397e-05	1748.6	5.444e-05
														1748.9	5.1193e-05	1748.9	5.1564e-05
														1749.1	4.7652e-05	1749.1	4.8441e-05
														1749.4	4.379e-05	1749.4	4.5083e-05
														1749.6	3.9628e-05	1749.6	4.1503e-05
														1749.8	3.5187e-05	1749.8	3.7713e-05

## Sheet: N34A
		Cu(II) d3Met						Cu(II) d2cys						Cu(II) amide					Cu(I) d3Met						Cu(I) d2cys						Cu(I) amide
	replicate	1		2		3		1		2		3		1		2			1		2		3		1		2		3		1		2
		freq. (cm-1)	intensity	freq. (cm-1)	intensity	freq. (cm-1)	intensity	freq. (cm-1)	intensity	freq. (cm-1)	intensity	freq. (cm-1)	intensity	freq. (cm-1)	intensity	freq. (cm-1)	intensity		freq. (cm-1)	intensity	freq. (cm-1)	intensity	freq. (cm-1)	intensity	freq. (cm-1)	intensity	freq. (cm-1)	intensity	freq. (cm-1)	intensity	freq. (cm-1)	intensity	freq. (cm-1)	intensity
		2110.2	3.3765e-07	2110.2	2.6983e-07	2110.2	-8.6897e-09	2210	-1.022e-07	2210	-1.0063e-07	2210	-1.3547e-07	1570	3.7035e-05	1570	6.7047e-05		2112.2	-1.3912e-07	2112.2	1.0056e-07	2112.2	-6.0881e-08	2195.1	4.7996e-08	2195.1	5.5847e-08	2195.1	7.2579e-08	1590	-3.5891e-05	1590	-3.3414e-05
		2110.5	3.9072e-07	2110.5	5.9743e-08	2110.5	-1.4805e-07	2210.3	-1.0537e-07	2210.3	-1.0778e-07	2210.3	-1.4888e-07	1570.3	2.8017e-05	1570.3	5.7992e-05		2112.4	-1.5695e-07	2112.4	6.7696e-08	2112.4	-1.6725e-07	2195.3	3.9541e-08	2195.3	5.1622e-08	2195.3	7.3865e-08	1590.3	-2.6603e-05	1590.3	-2.4565e-05
		2110.7	3.8781e-07	2110.7	-1.9734e-07	2110.7	-2.7328e-07	2210.5	-1.0317e-07	2210.5	-1.1252e-07	2210.5	-1.5644e-07	1570.5	1.9027e-05	1570.5	4.8727e-05		2112.6	-1.2724e-07	2112.6	2.9814e-08	2112.6	-2.2156e-07	2195.6	2.5157e-08	2195.6	3.9399e-08	2195.6	6.5531e-08	1590.5	-1.7117e-05	1590.5	-1.5526e-05
		2110.9	3.2173e-07	2110.9	-4.6262e-07	2110.9	-3.5872e-07	2210.7	-9.5529e-08	2210.7	-1.1472e-07	2210.7	-1.5761e-07	1570.7	1.0132e-05	1570.7	3.9318e-05		2112.9	-5.6598e-08	2112.9	-5.4708e-09	2112.9	-2.1175e-07	2195.8	7.2937e-09	2195.8	2.1454e-08	2195.8	4.8528e-08	1590.7	-7.4787e-06	1590.7	-6.3432e-06
		2111.2	1.933e-07	2111.2	-6.9325e-07	2111.2	-3.8383e-07	2211	-8.2658e-08	2211	-1.1428e-07	2211	-1.5207e-07	1571	1.3981e-06	1571	2.9833e-05		2113.1	3.5951e-08	2113.1	-3.3261e-08	2113.1	-1.4335e-07	2196	-1.117e-08	2196	8.1219e-10	2196	2.4899e-08	1591	2.2645e-06	1591	2.9387e-06
		2111.4	1.2252e-08	2111.4	-8.489e-07	2111.4	-3.3698e-07	2211.2	-6.5061e-08	2211.2	-1.1114e-07	2211.2	-1.3979e-07	1571.2	-7.1094e-06	1571.2	2.0339e-05		2113.4	1.2364e-07	2113.4	-5.1762e-08	2113.4	-3.7462e-08	2196.3	-2.7368e-08	2196.3	-1.9241e-08	2196.3	-2.4699e-09	1591.2	1.2064e-05	1591.2	1.2273e-05
		2111.7	-2.0295e-07	2111.7	-8.9812e-07	2111.7	-2.1796e-07	2211.5	-4.3505e-08	2211.5	-1.0527e-07	2211.5	-1.2105e-07	1571.5	-1.5328e-05	1571.5	1.0905e-05		2113.6	1.7911e-07	2113.6	-6.184e-08	2113.6	7.5168e-08	2196.5	-3.8876e-08	2196.5	-3.5659e-08	2196.5	-3.0194e-08	1591.5	2.1871e-05	1591.5	2.1612e-05
		2111.9	-4.2672e-07	2111.9	-8.2365e-07	2111.9	-3.8821e-08	2211.7	-1.8989e-08	2211.7	-9.6712e-08	2211.7	-9.6372e-08	1571.7	-2.3196e-05	1571.7	1.5989e-06		2113.8	1.8232e-07	2113.8	-6.5891e-08	2113.8	1.6235e-07	2196.8	-4.4055e-08	2196.8	-4.6087e-08	2196.8	-5.4803e-08	1591.7	3.1636e-05	1591.7	3.0908e-05
		2112.2	-6.2906e-07	2112.2	-6.257e-07	2112.2	1.7718e-07	2212	7.3025e-09	2212	-8.5521e-08	2212	-6.6571e-08	1571.9	-3.0658e-05	1571.9	-7.5125e-06		2114.1	1.2718e-07	2114.1	-6.6279e-08	2114.1	1.991e-07	2197	-4.2289e-08	2197	-4.9193e-08	2197	-7.3161e-08	1591.9	4.131e-05	1591.9	4.0113e-05
		2112.4	-7.7925e-07	2112.4	-3.2269e-07	2112.4	3.9852e-07	2212.2	3.4057e-08	2212.2	-7.1825e-08	2212.2	-3.2689e-08	1572.2	-3.7657e-05	1572.2	-1.6363e-05		2114.3	2.5148e-08	2114.3	-6.3653e-08	2114.3	1.7458e-07	2197.2	-3.4059e-08	2197.2	-4.4832e-08	2197.2	-8.2854e-08	1592.2	5.0841e-05	1592.2	4.9179e-05
		2112.6	-8.5e-07	2112.6	5.0733e-08	2112.6	5.8982e-07	2212.4	5.9903e-08	2212.4	-5.5804e-08	2212.4	4.0276e-09	1572.4	-4.4144e-05	1572.4	-2.4887e-05		2114.6	-9.5505e-08	2114.6	-5.5451e-08	2114.6	9.5836e-08	2197.5	-2.0856e-08	2197.5	-3.4033e-08	2197.5	-8.2498e-08	1592.4	6.0181e-05	1592.4	5.8058e-05
		2112.9	-8.216e-07	2112.9	4.4812e-07	2112.9	7.1715e-07	2212.7	8.348e-08	2212.7	-3.7701e-08	2212.7	4.2183e-08	1572.7	-5.0072e-05	1572.7	-3.3022e-05		2114.8	-1.9481e-07	2114.8	-3.4854e-08	2114.8	-1.2583e-08	2197.7	-4.9439e-09	2197.7	-1.8796e-08	2197.7	-7.1928e-08	1592.7	6.9281e-05	1592.7	6.6703e-05
		2113.1	-6.8536e-07	2113.1	8.1762e-07	2113.1	7.5343e-07	2212.9	1.0351e-07	2212.9	-1.7826e-08	2212.9	8.028e-08	1572.9	-5.5398e-05	1572.9	-4.0707e-05		2115	-2.2959e-07	2115	9.665e-09	2115	-1.1286e-07	2198	1.0995e-08	2198	-1.751e-09	2198	-5.2245e-08	1592.9	7.8091e-05	1592.9	7.5066e-05
		2113.4	-4.4594e-07	2113.4	1.1092e-06	2113.4	6.8315e-07	2213.2	1.1889e-07	2213.2	3.4422e-09	2213.2	1.1678e-07	1573.1	-6.0082e-05	1573.1	-4.7883e-05		2115.3	-1.6336e-07	2115.3	9.4127e-08	2115.3	-1.6097e-07	2198.2	2.4291e-08	2198.2	1.4283e-08	2198.2	-2.5717e-08	1593.2	8.6564e-05	1593.2	8.3102e-05
		2113.6	-1.2195e-07	2113.6	1.2821e-06	2113.6	5.0555e-07	2213.4	1.287e-07	2213.4	2.566e-08	2213.4	1.5019e-07	1573.4	-6.4093e-05	1573.4	-5.4495e-05		2115.5	2.5e-08	2115.5	2.3826e-07	2115.5	-1.1466e-07	2198.5	3.2725e-08	2198.5	2.6773e-08	2198.5	4.4621e-09	1593.4	9.4652e-05	1593.4	9.0765e-05
		2113.8	2.5518e-07	2113.8	1.3103e-06	2113.8	2.3586e-07	2213.6	1.3235e-07	2213.6	4.8318e-08	2213.6	1.7906e-07	1573.6	-6.7401e-05	1573.6	-6.0489e-05		2115.8	3.3612e-07	2115.8	4.6427e-07	2115.8	5.9541e-08	2198.7	3.4932e-08	2198.7	3.3906e-08	2198.7	3.4531e-08	1593.6	0.00010231	1593.6	9.801e-05
		2114.1	6.4425e-07	2114.1	1.187e-06	2114.1	-9.5948e-08	2213.9	1.2951e-07	2213.9	7.0853e-08	2213.9	2.0214e-07	1573.9	-6.9981e-05	1573.9	-6.5818e-05		2116	7.5028e-07	2116	7.9548e-07	2116	3.8212e-07	2198.9	3.0709e-08	2198.9	3.4931e-08	2198.9	6.0598e-08	1593.9	0.00010949	1593.9	0.0001048
		2114.3	9.9889e-07	2114.3	9.2557e-07	2114.3	-4.4854e-07	2214.1	1.2024e-07	2214.1	9.2656e-08	2214.1	2.1835e-07	1574.1	-7.1816e-05	1574.1	-7.0436e-05		2116.3	1.233e-06	2116.3	1.2549e-06	2116.3	8.6023e-07	2199.2	2.1183e-08	2199.2	3.0353e-08	2199.2	7.9114e-08	1594.1	0.00011616	1594.1	0.00011108
		2114.6	1.2732e-06	2114.6	5.579e-07	2114.6	-7.7459e-07	2214.4	1.0491e-07	2214.4	1.1309e-07	2214.4	2.2688e-07	1574.4	-7.2891e-05	1574.4	-7.4301e-05		2116.5	1.7454e-06	2116.5	1.8643e-06	2116.5	1.4911e-06	2199.4	8.8304e-09	2199.4	2.197e-08	2199.4	8.7315e-08	1594.4	0.00012227	1594.4	0.00011683
		2114.8	1.4277e-06	2114.8	1.3002e-07	2114.8	-1.0273e-06	2214.6	8.4226e-08	2214.6	1.3151e-07	2214.6	2.272e-07	1574.6	-7.3198e-05	1574.6	-7.7378e-05		2116.7	2.2556e-06	2116.7	2.6434e-06	2116.7	2.2687e-06	2199.7	-2.6678e-09	2199.7	1.273e-08	2199.7	8.3612e-08	1594.6	0.00012778	1594.6	0.000122
		2115	1.4351e-06	2115	-3.0423e-07	2115	-1.1673e-06	2214.8	5.921e-08	2214.8	1.4727e-07	2214.8	2.191e-07	1574.8	-7.2735e-05	1574.8	-7.9634e-05		2117	2.7507e-06	2117	3.6099e-06	2117	3.1908e-06	2199.9	-8.7076e-09	2199.9	6.4558e-09	2199.9	6.7854e-08	1594.8	0.00013267	1594.8	0.00012656
		2115.3	1.2843e-06	2115.3	-6.9076e-07	2115.3	-1.1685e-06	2215.1	3.1117e-08	2215.1	1.5979e-07	2215.1	2.027e-07	1575.1	-7.1504e-05	1575.1	-8.1042e-05		2117.2	3.243e-06	2117.2	4.78e-06	2117.2	4.2662e-06	2200.1	-4.1582e-09	2200.1	7.4576e-09	2200.1	4.1459e-08	1595.1	0.00013688	1595.1	0.00013047
		2115.5	9.8327e-07	2115.5	-9.827e-07	2115.5	-1.0229e-06	2215.3	1.3885e-09	2215.3	1.6852e-07	2215.3	1.7849e-07	1575.3	-6.9512e-05	1575.3	-8.1579e-05		2117.5	3.7716e-06	2117.5	6.169e-06	2117.5	5.5184e-06	2200.4	1.6182e-08	2200.4	2.0107e-08	2200.4	7.3794e-09	1595.3	0.0001404	1595.3	0.00013371
		2115.8	5.5908e-07	2115.8	-1.1468e-06	2115.8	-7.4227e-07	2215.6	-2.8427e-08	2215.6	1.73e-07	2215.6	1.4722e-07	1575.6	-6.6772e-05	1575.6	-8.1229e-05		2117.7	4.3971e-06	2117.7	7.793e-06	2117.7	6.9858e-06	2200.6	5.7119e-08	2200.6	4.8423e-08	2200.6	-3.0082e-08	1595.6	0.00014319	1595.6	0.00013625
		2116	5.5627e-08	2116	-1.1678e-06	2116	-3.5793e-07	2215.8	-5.6759e-08	2215.8	1.729e-07	2215.8	1.0999e-07	1575.8	-6.3302e-05	1575.8	-7.998e-05		2117.9	5.1911e-06	2117.9	9.6699e-06	2117.9	8.7181e-06	2200.9	1.2264e-07	2200.9	9.5728e-08	2200.9	-6.559e-08	1595.8	0.00014523	1595.8	0.00013807
		2116.3	-4.7083e-07	2116.3	-1.0502e-06	2116.3	8.3189e-08	2216	-8.2107e-08	2216	1.6802e-07	2216	6.8122e-08	1576	-5.9125e-05	1576	-7.7826e-05		2118.2	6.2243e-06	2118.2	1.1821e-05	2118.2	1.0769e-05	2201.1	2.1557e-07	2201.1	1.6442e-07	2201.1	-9.3194e-08	1596	0.0001465	1596	0.00013914
		2116.5	-9.58e-07	2116.5	-8.1703e-07	2116.5	5.2429e-07	2216.3	-1.0312e-07	2216.3	1.5828e-07	2216.3	2.3161e-08	1576.3	-5.4267e-05	1576.3	-7.4766e-05		2118.4	7.5542e-06	2118.4	1.4271e-05	2118.4	1.3191e-05	2201.3	3.374e-07	2201.3	2.559e-07	2201.3	-1.0679e-07	1596.3	0.00014698	1596.3	0.00013945
		2116.7	-1.3448e-06	2116.7	-5.0584e-07	2116.7	9.0638e-07	2216.5	-1.1867e-07	2216.5	1.438e-07	2216.5	-2.321e-08	1576.5	-4.8762e-05	1576.5	-7.0806e-05		2118.7	9.2183e-06	2118.7	1.705e-05	2118.7	1.6024e-05	2201.6	4.8818e-07	2201.6	3.7064e-07	2201.6	-1.0058e-07	1596.5	0.00014665	1596.5	0.00013898
		2117	-1.579e-06	2117	-1.629e-07	2117	1.1766e-06	2216.8	-1.2793e-07	2216.8	1.2484e-07	2216.8	-6.9228e-08	1576.8	-4.2645e-05	1576.8	-6.5955e-05		2118.9	1.1232e-05	2118.9	2.0192e-05	2118.9	1.9296e-05	2201.8	6.6664e-07	2201.8	5.0837e-07	2201.8	-6.9464e-08	1596.8	0.0001455	1596.8	0.00013773
		2117.2	-1.6232e-06	2117.2	1.6415e-07	2117.2	1.296e-06	2217	-1.3042e-07	2217	1.0183e-07	2217	-1.1312e-07	1577	-3.5956e-05	1577	-6.023e-05		2119.1	1.3594e-05	2119.1	2.3735e-05	2119.1	2.3021e-05	2202.1	8.7045e-07	2202.1	6.6844e-07	2202.1	-9.3432e-09	1597	0.00014352	1597	0.00013568
		2117.5	-1.4602e-06	2117.5	4.3357e-07	2117.5	1.2461e-06	2217.3	-1.2604e-07	2217.3	7.538e-08	2217.3	-1.5319e-07	1577.2	-2.874e-05	1577.2	-5.3652e-05		2119.4	1.6295e-05	2119.4	2.7716e-05	2119.4	2.7202e-05	2202.3	1.0965e-06	2202.3	8.5014e-07	2202.3	8.2737e-08	1597.3	0.00014072	1597.3	0.00013283
		2117.7	-1.0945e-06	2117.7	6.1606e-07	2117.7	1.0322e-06	2217.5	-1.1508e-07	2217.5	4.6214e-08	2217.5	-1.8785e-07	1577.5	-2.1045e-05	1577.5	-4.625e-05		2119.6	1.9328e-05	2119.6	3.2173e-05	2119.6	3.1839e-05	2202.6	1.3415e-06	2202.6	1.0531e-06	2202.6	2.0858e-07	1597.5	0.00013709	1597.5	0.00012918
		2117.9	-5.524e-07	2117.9	6.9923e-07	2117.9	6.8444e-07	2217.7	-9.8198e-08	2217.7	1.5186e-08	2217.7	-2.1575e-07	1577.7	-1.2922e-05	1577.7	-3.8055e-05		2119.9	2.2697e-05	2119.9	3.7137e-05	2119.9	3.6931e-05	2202.8	1.6021e-06	2202.8	1.2775e-06	2202.8	3.6899e-07	1597.7	0.00013263	1597.7	0.00012475
		2118.2	1.222e-07	2118.2	6.8986e-07	2118.2	2.5502e-07	2218	-7.6395e-08	2218	-1.6763e-08	2218	-2.3577e-07	1578	-4.423e-06	1578	-2.9105e-05		2120.1	2.6418e-05	2120.1	4.2629e-05	2120.1	4.2482e-05	2203	1.8757e-06	2203	1.5246e-06	2203	5.6401e-07	1598	0.00012735	1598	0.00011953
		2118.4	8.7325e-07	2118.4	6.1326e-07	2118.4	-1.8738e-07	2218.2	-5.0967e-08	2218.2	-4.8639e-08	2218.2	-2.4712e-07	1578.2	4.3944e-06	1578.2	-1.9444e-05		2120.3	3.0519e-05	2120.3	4.8656e-05	2120.3	4.8501e-05	2203.3	2.1604e-06	2203.3	1.7963e-06	2203.3	7.9329e-07	1598.2	0.00012127	1598.2	0.00011354
		2118.7	1.6405e-06	2118.7	5.1015e-07	2118.7	-5.6548e-07	2218.5	-2.342e-08	2218.5	-7.9432e-08	2218.5	-2.4936e-07	1578.5	1.3472e-05	1578.5	-9.1193e-06		2120.6	3.5026e-05	2120.6	5.5205e-05	2120.6	5.4993e-05	2203.5	2.4558e-06	2203.5	2.0956e-06	2203.5	1.0564e-06	1598.5	0.00011441	1598.5	0.0001068
		2118.9	2.3679e-06	2118.9	4.3163e-07	2118.9	-8.0262e-07	2218.7	4.6052e-09	2218.7	-1.0816e-07	2218.7	-2.4241e-07	1578.7	2.275e-05	1578.7	1.8164e-06		2120.8	3.9948e-05	2120.8	6.2237e-05	2120.8	6.1952e-05	2203.8	2.7622e-06	2203.8	2.4258e-06	2203.8	1.3533e-06	1598.7	0.00010678	1598.7	9.9332e-05
		2119.1	3.0121e-06	2119.1	4.3279e-07	2119.1	-8.3187e-07	2218.9	3.1436e-08	2218.9	-1.339e-07	2218.9	-2.2657e-07	1578.9	3.2167e-05	1578.9	1.3306e-05		2121.1	4.5268e-05	2121.1	6.9686e-05	2121.1	6.9346e-05	2204	3.0817e-06	2204	2.7909e-06	2204	1.6843e-06	1598.9	9.8406e-05	1598.9	9.1157e-05
		2119.4	3.5486e-06	2119.4	5.6633e-07	2119.4	-6.0399e-07	2219.2	5.5462e-08	2219.2	-1.5584e-07	2219.2	-2.0252e-07	1579.2	4.1659e-05	1579.2	2.5288e-05		2121.3	5.0924e-05	2121.3	7.7457e-05	2121.3	7.7108e-05	2204.2	3.4168e-06	2204.2	3.1943e-06	2204.2	2.0503e-06	1599.2	8.9328e-05	1599.2	8.2307e-05
		2119.6	3.9772e-06	2119.6	8.7687e-07	2119.6	-9.291e-08	2219.4	7.5233e-08	2219.4	-1.733e-07	2219.4	-1.7128e-07	1579.4	5.1165e-05	1579.4	3.7698e-05		2121.6	5.6811e-05	2121.6	8.5421e-05	2121.6	8.5126e-05	2204.5	3.7711e-06	2204.5	3.639e-06	2204.5	2.4527e-06	1599.4	7.9577e-05	1599.4	7.2818e-05
		2119.9	4.3231e-06	2119.9	1.397e-06	2119.9	7.0189e-07	2219.7	8.9552e-08	2219.7	-1.8577e-07	2219.7	-1.3419e-07	1579.7	6.0621e-05	1579.7	5.0467e-05		2121.8	6.278e-05	2121.8	9.3422e-05	2121.8	9.324e-05	2204.7	4.1481e-06	2204.7	4.1266e-06	2204.7	2.8931e-06	1599.7	6.9191e-05	1599.7	6.2727e-05
		2120.1	4.6357e-06	2120.1	2.1455e-06	2120.1	1.7566e-06	2219.9	9.7548e-08	2219.9	-1.929e-07	2219.9	-9.2835e-08	1579.9	6.9963e-05	1579.9	6.3523e-05		2122	6.8652e-05	2122	0.00010128	2122	0.00010125	2205	4.5511e-06	2205	4.6575e-06	2205	3.373e-06	1599.9	5.8215e-05	1599.9	5.2079e-05
		2120.3	4.9845e-06	2120.3	3.1281e-06	2120.3	3.0279e-06	2220.1	9.8741e-08	2220.1	-1.9456e-07	2220.1	-4.9003e-08	1580.1	7.9128e-05	1580.1	7.6791e-05		2122.3	7.4233e-05	2122.3	0.00010879	2122.3	0.00010893	2205.2	4.9826e-06	2205.2	5.2298e-06	2205.2	3.8929e-06	1600.1	4.6698e-05	1600.1	4.0921e-05
		2120.6	5.4522e-06	2120.6	4.3407e-06	2120.6	4.4603e-06	2220.4	9.308e-08	2220.4	-1.9078e-07	2220.4	-4.6012e-09	1580.4	8.8055e-05	1580.4	9.0195e-05		2122.5	7.9332e-05	2122.5	0.00011575	2122.5	0.00011604	2205.4	5.4436e-06	2205.4	5.84e-06	2205.4	4.4524e-06	1600.4	3.4692e-05	1600.4	2.9303e-05
		2120.8	6.1274e-06	2120.8	5.7739e-06	2120.8	5.9959e-06	2220.6	8.0963e-08	2220.6	-1.8178e-07	2220.6	3.8426e-08	1580.6	9.6683e-05	1580.6	0.00010365		2122.8	8.3778e-05	2122.8	0.00012194	2122.8	0.00012235	2205.7	5.9336e-06	2205.7	6.4821e-06	2205.7	5.0489e-06	1600.6	2.2253e-05	1600.6	1.7283e-05
		2121.1	7.0952e-06	2121.1	7.419e-06	2121.1	7.5842e-06	2220.9	6.3233e-08	2220.9	-1.6793e-07	2220.9	7.8181e-08	1580.9	0.00010495	1580.9	0.00011709		2123	8.7432e-05	2123	0.00012718	2123	0.00012764	2205.9	6.4503e-06	2205.9	7.1486e-06	2205.9	5.6779e-06	1600.9	9.4437e-06	1600.9	4.9204e-06
		2121.3	8.4303e-06	2121.3	9.2738e-06	2121.3	9.1914e-06	2221.1	4.1149e-08	2221.1	-1.4971e-07	2221.1	1.129e-07	1581.1	0.00011281	1581.1	0.00013042		2123.2	9.0188e-05	2123.2	0.00013129	2123.2	0.00013176	2206.2	6.9891e-06	2206.2	7.8303e-06	2206.2	6.3324e-06	1601.1	-3.6709e-06	1601.1	-7.7215e-06
		2121.6	1.019e-05	2121.6	1.1347e-05	2121.6	1.0808e-05	2221.4	1.634e-08	2221.4	-1.2765e-07	2221.4	1.4102e-07	1581.3	0.00012019	1581.3	0.00014356		2123.5	9.1977e-05	2123.5	0.00013414	2123.5	0.00013457	2206.4	7.5438e-06	2206.4	8.5168e-06	2206.4	7.0029e-06	1601.4	-1.7021e-05	1601.4	-2.0575e-05
		2121.8	1.2412e-05	2121.8	1.3663e-05	2121.8	1.2451e-05	2221.6	-9.2638e-09	2221.6	-1.0233e-07	2221.6	1.613e-07	1581.6	0.00012706	1581.6	0.00015643		2123.7	9.2758e-05	2123.7	0.00013563	2123.7	0.00013603	2206.6	8.1063e-06	2206.6	9.1973e-06	2206.6	7.6779e-06	1601.6	-3.0534e-05	1601.6	-3.3567e-05
		2122	1.511e-05	2122	1.6258e-05	2122	1.4167e-05	2221.8	-3.3508e-08	2221.8	-7.4246e-08	2221.8	1.7285e-07	1581.8	0.00013335	1581.8	0.00016894		2124	9.2517e-05	2124	0.00013572	2124	0.0001361	2206.9	8.6674e-06	2206.9	9.8609e-06	2206.9	8.3441e-06	1601.8	-4.4131e-05	1601.8	-4.6624e-05
		2122.3	1.8278e-05	2122.3	1.9183e-05	2122.3	1.6025e-05	2222.1	-5.4103e-08	2222.1	-4.3819e-08	2222.1	1.752e-07	1582.1	0.00013902	1582.1	0.00018102		2124.2	9.1263e-05	2124.2	0.00013443	2124.2	0.00013481	2207.1	9.2173e-06	2207.1	1.0497e-05	2207.1	8.9875e-06	1602.1	-5.7732e-05	1602.1	-5.9667e-05
		2122.5	2.1891e-05	2122.5	2.2495e-05	2122.5	1.8111e-05	2222.3	-6.8718e-08	2222.3	-1.1291e-08	2222.3	1.6835e-07	1582.3	0.00014403	1582.3	0.00019258		2124.4	8.9025e-05	2124.4	0.0001318	2124.4	0.00013222	2207.4	9.7459e-06	2207.4	1.1096e-05	2207.4	9.5941e-06	1602.3	-7.1252e-05	1602.3	-7.2613e-05
		2122.8	2.5912e-05	2122.8	2.625e-05	2122.8	2.0515e-05	2222.6	-7.5063e-08	2222.6	2.332e-08	2222.6	1.528e-07	1582.5	0.00014834	1582.5	0.00020354		2124.7	8.586e-05	2124.7	0.00012796	2124.7	0.00012844	2207.6	1.0244e-05	2207.6	1.1651e-05	2207.6	1.0151e-05	1602.6	-8.4603e-05	1602.6	-8.5376e-05
		2123	3.0292e-05	2123	3.0496e-05	2123	2.3321e-05	2222.8	-7.0977e-08	2222.8	6.0273e-08	2222.8	1.2958e-07	1582.8	0.00015191	1582.8	0.00021383		2124.9	8.1855e-05	2124.9	0.00012305	2124.9	0.00012358	2207.9	1.0702e-05	2207.9	1.2155e-05	2207.9	1.0646e-05	1602.8	-9.7694e-05	1602.8	-9.7868e-05
		2123.2	3.4981e-05	2123.2	3.5262e-05	2123.2	2.6593e-05	2223	-5.4493e-08	2223	1.0015e-07	2223	1.0022e-07	1583	0.00015472	1583	0.00022337		2125.2	7.7133e-05	2125.2	0.00011724	2125.2	0.0001178	2208.1	1.1114e-05	2208.1	1.2603e-05	2208.1	1.1071e-05	1603	-0.00011043	1603	-0.00011
		2123.5	3.9925e-05	2123.5	4.0549e-05	2123.5	3.0365e-05	2223.3	-2.3889e-08	2223.3	1.4387e-07	2223.3	6.6738e-08	1583.3	0.00015674	1583.3	0.00023209		2125.4	7.1848e-05	2125.4	0.00011075	2125.4	0.00011128	2208.3	1.1475e-05	2208.3	1.2993e-05	2208.3	1.142e-05	1603.3	-0.00012271	1603.3	-0.00012167
		2123.7	4.5072e-05	2123.7	4.6327e-05	2123.7	3.463e-05	2223.5	2.2278e-08	2223.5	1.9273e-07	2223.5	3.1617e-08	1583.5	0.00015793	1583.5	0.00023992		2125.7	6.6187e-05	2125.7	0.00010376	2125.7	0.00010421	2208.6	1.178e-05	2208.6	1.3323e-05	2208.6	1.1691e-05	1603.5	-0.00013445	1603.5	-0.00013279
		2124	5.0366e-05	2124	5.2525e-05	2124	3.9336e-05	2223.8	8.5164e-08	2223.8	2.484e-07	2223.8	-2.2602e-09	1583.8	0.00015829	1583.8	0.00024679		2125.9	6.0351e-05	2125.9	9.6491e-05	2125.9	9.6813e-05	2208.8	1.2029e-05	2208.8	1.3595e-05	2208.8	1.1884e-05	1603.8	-0.00014552	1603.8	-0.00014326
		2124.2	5.5747e-05	2124.2	5.9032e-05	2124.2	4.4386e-05	2224	1.6564e-07	2224	3.129e-07	2224	-3.1673e-08	1584	0.0001578	1584	0.00025266		2126.1	5.454e-05	2126.1	8.9127e-05	2126.1	8.9288e-05	2209.1	1.2221e-05	2209.1	1.3808e-05	2209.1	1.2004e-05	1604	-0.00015584	1604	-0.00015298
		2124.4	6.1148e-05	2124.4	6.5703e-05	2124.4	4.9642e-05	2224.2	2.6434e-07	2224.2	3.8855e-07	2224.2	-5.3138e-08	1584.2	0.00015645	1584.2	0.00025745		2126.4	4.8937e-05	2126.4	8.1837e-05	2126.4	8.1841e-05	2209.3	1.2358e-05	2209.3	1.3964e-05	2209.3	1.2055e-05	1604.2	-0.00016529	1604.2	-0.00016183
		2124.7	6.649e-05	2124.7	7.236e-05	2124.7	5.4933e-05	2224.5	3.8168e-07	2224.5	4.7796e-07	2224.5	-6.3e-08	1584.5	0.00015423	1584.5	0.00026112		2126.6	4.3685e-05	2126.6	7.4761e-05	2126.6	7.4643e-05	2209.5	1.2441e-05	2209.5	1.4065e-05	2209.5	1.2045e-05	1604.5	-0.00017377	1604.5	-0.00016973
		2124.9	7.1677e-05	2124.9	7.8803e-05	2124.9	6.0064e-05	2224.7	5.1794e-07	2224.7	5.8393e-07	2224.7	-5.7525e-08	1584.7	0.00015115	1584.7	0.00026363		2126.9	3.8883e-05	2126.9	6.8009e-05	2126.9	6.7832e-05	2209.8	1.2474e-05	2209.8	1.4112e-05	2209.8	1.1982e-05	1604.7	-0.00018116	1604.7	-0.00017656
		2125.2	7.6596e-05	2125.2	8.4821e-05	2125.2	6.4834e-05	2225	6.7333e-07	2225	7.0941e-07	2225	-3.2993e-08	1585	0.00014721	1585	0.00026493		2127.1	3.4573e-05	2127.1	6.1661e-05	2127.1	6.1497e-05	2210	1.2457e-05	2210	1.4106e-05	2210	1.1871e-05	1605	-0.00018736	1605	-0.00018222
		2125.4	8.1117e-05	2125.4	9.0207e-05	2125.4	6.9049e-05	2225.2	8.4803e-07	2225.2	8.5736e-07	2225.2	1.42e-08	1585.2	0.00014242	1585.2	0.00026499		2127.3	3.0752e-05	2127.3	5.5765e-05	2127.3	5.5683e-05	2210.3	1.2392e-05	2210.3	1.4045e-05	2210.3	1.1718e-05	1605.2	-0.00019224	1605.2	-0.00018659
		2125.7	8.51e-05	2125.7	9.4766e-05	2125.7	7.2533e-05	2225.5	1.0423e-06	2225.5	1.0307e-06	2225.5	8.7446e-08	1585.4	0.00013679	1585.4	0.00026379		2127.6	2.7378e-05	2127.6	5.0339e-05	2127.6	5.0387e-05	2210.5	1.2281e-05	2210.5	1.393e-05	2210.5	1.1527e-05	1605.4	-0.00019571	1605.4	-0.00018957
		2125.9	8.8396e-05	2125.9	9.833e-05	2125.9	7.5147e-05	2225.7	1.2565e-06	2225.7	1.2322e-06	2225.7	1.8984e-07	1585.7	0.00013035	1585.7	0.0002613		2127.8	2.4386e-05	2127.8	4.5379e-05	2127.8	4.5575e-05	2210.7	1.2124e-05	2210.7	1.3757e-05	2210.7	1.1299e-05	1605.7	-0.00019764	1605.7	-0.00019105
		2126.1	9.0863e-05	2126.1	0.00010077	2126.1	7.6791e-05	2225.9	1.4912e-06	2225.9	1.4642e-06	2225.9	3.241e-07	1585.9	0.00012311	1585.9	0.00025751		2128.1	2.1705e-05	2128.1	4.0861e-05	2128.1	4.1191e-05	2211	1.192e-05	2211	1.3524e-05	2211	1.1034e-05	1605.9	-0.00019791	1605.9	-0.00019091
		2126.4	9.2373e-05	2126.4	0.000102	2126.4	7.7415e-05	2226.2	1.747e-06	2226.2	1.7291e-06	2226.2	4.9247e-07	1586.2	0.0001151	1586.2	0.00025241		2128.3	1.9274e-05	2128.3	3.6746e-05	2128.3	3.717e-05	2211.2	1.1668e-05	2211.2	1.3231e-05	2211.2	1.0731e-05	1606.2	-0.00019643	1606.2	-0.00018906
		2126.6	9.2827e-05	2126.6	0.00010198	2126.6	7.7017e-05	2226.4	2.025e-06	2226.4	2.0283e-06	2226.4	6.967e-07	1586.4	0.00010636	1586.4	0.000246		2128.5	1.7045e-05	2128.5	3.2988e-05	2128.5	3.3453e-05	2211.5	1.1368e-05	2211.5	1.2873e-05	2211.5	1.0385e-05	1606.4	-0.00019306	1606.4	-0.00018537
		2126.9	9.2163e-05	2126.9	0.00010073	2126.9	7.5643e-05	2226.7	2.3261e-06	2226.7	2.3632e-06	2226.7	9.3798e-07	1586.6	9.6915e-05	1586.6	0.0002383		2128.8	1.4989e-05	2128.8	2.9537e-05	2128.8	2.999e-05	2211.7	1.1019e-05	2211.7	1.2452e-05	2211.7	9.9946e-06	1606.7	-0.0001877	1606.7	-0.00017975
		2127.1	9.0368e-05	2127.1	9.8301e-05	2127.1	7.3379e-05	2226.9	2.6516e-06	2226.9	2.7342e-06	2226.9	1.2169e-06	1586.9	8.6812e-05	1586.9	0.00022931		2129	1.3094e-05	2129	2.6341e-05	2129	2.6746e-05	2212	1.0622e-05	2212	1.1969e-05	2212	9.5576e-06	1606.9	-0.00018023	1606.9	-0.00017207
		2127.3	8.748e-05	2127.3	9.4809e-05	2127.3	7.0344e-05	2227.1	3.0026e-06	2227.1	3.1413e-06	2227.1	1.5334e-06	1587.1	7.6092e-05	1587.1	0.00021906		2129.3	1.1355e-05	2129.3	2.3359e-05	2129.3	2.37e-05	2212.2	1.018e-05	2212.2	1.1426e-05	2212.2	9.0737e-06	1607.1	-0.00017054	1607.1	-0.00016224
		2127.6	8.3591e-05	2127.6	9.0392e-05	2127.6	6.668e-05	2227.4	3.3804e-06	2227.4	3.5838e-06	2227.4	1.887e-06	1587.4	6.4803e-05	1587.4	0.00020757		2129.5	9.7727e-06	2129.5	2.0554e-05	2129.5	2.0839e-05	2212.4	9.6974e-06	2212.4	1.0831e-05	2212.4	8.5448e-06	1607.4	-0.00015852	1607.4	-0.00015015
		2127.8	7.884e-05	2127.8	8.5214e-05	2127.8	6.2541e-05	2227.6	3.7862e-06	2227.6	4.0603e-06	2227.6	2.2763e-06	1587.6	5.2996e-05	1587.6	0.00019489		2129.8	8.3415e-06	2129.8	1.7901e-05	2129.8	1.8154e-05	2212.7	9.1792e-06	2212.7	1.0189e-05	2212.7	7.976e-06	1607.6	-0.00014407	1607.6	-0.00013569
		2128.1	7.3409e-05	2128.1	7.946e-05	2128.1	5.8079e-05	2227.9	4.2206e-06	2227.9	4.5687e-06	2227.9	2.6996e-06	1587.9	4.0725e-05	1587.9	0.00018106		2130	7.0517e-06	2130	1.5388e-05	2130	1.5637e-05	2212.9	8.6335e-06	2212.9	9.513e-06	2212.9	7.3748e-06	1607.9	-0.00012706	1607.9	-0.00011876
		2128.3	6.7504e-05	2128.3	7.3315e-05	2128.3	5.344e-05	2228.1	4.6842e-06	2228.1	5.1065e-06	2228.1	3.1546e-06	1588.1	2.8048e-05	1588.1	0.00016612		2130.2	5.8875e-06	2130.2	1.3013e-05	2130.2	1.3279e-05	2213.2	8.069e-06	2213.2	8.8138e-06	2213.2	6.7516e-06	1608.1	-0.00010741	1608.1	-9.926e-05
		2128.5	6.1345e-05	2128.5	6.6964e-05	2128.5	4.8756e-05	2228.3	5.177e-06	2228.3	5.6703e-06	2228.3	3.6385e-06	1588.3	1.5025e-05	1588.3	0.00015015		2130.5	4.8313e-06	2130.5	1.0783e-05	2130.5	1.1073e-05	2213.4	7.4957e-06	2213.4	8.105e-06	2213.4	6.1187e-06	1608.3	-8.4993e-05	1608.3	-7.709e-05
		2128.8	5.5148e-05	2128.8	6.0578e-05	2128.8	4.4135e-05	2228.6	5.6985e-06	2228.6	6.2566e-06	2228.6	4.1482e-06	1588.6	1.72e-06	1588.6	0.0001332		2130.7	3.8682e-06	2130.7	8.7167e-06	2130.7	9.0152e-06	2213.6	6.9233e-06	2213.6	7.4001e-06	2213.6	5.4895e-06	1608.6	-5.9721e-05	1608.6	-5.2153e-05
		2129	4.9109e-05	2129	5.4305e-05	2129	3.9665e-05	2228.8	6.2473e-06	2228.8	6.8612e-06	2228.8	4.68e-06	1588.8	-1.1803e-05	1588.8	0.00011536		2131	2.9899e-06	2131	6.8339e-06	2131	7.1096e-06	2213.9	6.3614e-06	2213.9	6.7122e-06	2213.9	4.8775e-06	1608.8	-3.1491e-05	1608.8	-2.4355e-05
		2129.3	4.3394e-05	2129.3	4.8273e-05	2129.3	3.5409e-05	2229.1	6.8216e-06	2229.1	7.4797e-06	2229.1	5.2301e-06	1589.1	-2.5474e-05	1589.1	9.6685e-05		2131.2	2.1975e-06	2131.2	5.1569e-06	2131.2	5.3701e-06	2214.1	5.8181e-06	2214.1	6.0532e-06	2214.1	4.2955e-06	1609.1	-2.0841e-07	1609.1	6.3953e-06
		2129.5	3.8123e-05	2129.5	4.2581e-05	2129.5	3.1409e-05	2229.3	7.4187e-06	2229.3	8.1075e-06	2229.3	5.7945e-06	1589.3	-3.9225e-05	1589.3	7.7279e-05		2131.4	1.5003e-06	2131.4	3.7047e-06	2131.4	3.8196e-06	2214.4	5.2999e-06	2214.4	5.4326e-06	2214.4	3.7543e-06	1609.3	3.422e-05	1609.3	4.0186e-05
		2129.8	3.3372e-05	2129.8	3.7298e-05	2129.8	2.7688e-05	2229.5	8.0351e-06	2229.5	8.7398e-06	2229.5	6.3692e-06	1589.5	-5.2983e-05	1589.5	5.7229e-05		2131.7	9.1318e-07	2131.7	2.4905e-06	2131.7	2.4867e-06	2214.6	4.8111e-06	2214.6	4.8571e-06	2214.6	3.262e-06	1609.5	7.1884e-05	1609.5	7.7103e-05
		2130	2.9168e-05	2130	3.2471e-05	2130	2.4253e-05	2229.8	8.6667e-06	2229.8	9.3721e-06	2229.8	6.9498e-06	1589.8	-6.6675e-05	1589.8	3.6634e-05		2131.9	4.5072e-07	2131.9	1.5182e-06	2131.9	1.3991e-06	2214.8	4.3536e-06	2214.8	4.3307e-06	2214.8	2.8235e-06	1609.8	0.00011287	1609.8	0.00011723
		2130.2	2.5498e-05	2130.2	2.8118e-05	2130.2	2.1101e-05	2230	9.3086e-06	2230	9.9996e-06	2230	7.5324e-06	1590	-8.0225e-05	1590	1.5596e-05		2132.2	1.219e-07	2132.2	7.8155e-07	2132.2	5.7597e-07	2215.1	3.9271e-06	2215.1	3.8538e-06	2215.1	2.4402e-06	1610	0.00015726	1610	0.00016064
		2130.5	2.2311e-05	2130.5	2.4239e-05	2130.5	1.8222e-05	2230.3	9.9557e-06	2230.3	1.0618e-05	2230.3	8.1126e-06	1590.3	-9.3558e-05	1590.3	-5.7759e-06		2132.4	-7.4698e-08	2132.4	2.6375e-07	2132.4	2.0607e-08	2215.3	3.5296e-06	2215.3	3.4242e-06	2215.3	2.1103e-06	1610.3	0.00020513	1610.3	0.00020741
		2130.7	1.9537e-05	2130.7	2.0817e-05	2130.7	1.5602e-05	2230.5	1.0602e-05	2230.5	1.1223e-05	2230.5	8.6867e-06	1590.5	-0.0001066	1590.5	-2.7368e-05		2132.6	-1.5321e-07	2132.6	-6.1732e-08	2132.6	-2.8399e-07	2215.6	3.1575e-06	2215.6	3.0373e-06	2215.6	1.8292e-06	1610.5	0.00025656	1610.5	0.00025762
		2131	1.7092e-05	2131	1.7822e-05	2131	1.3226e-05	2230.8	1.1242e-05	2230.8	1.1811e-05	2230.8	9.2509e-06	1590.7	-0.00011926	1590.7	-4.9064e-05		2132.9	-1.3983e-07	2132.9	-2.287e-07	2132.9	-3.7602e-07	2215.8	2.8065e-06	2215.8	2.6868e-06	2215.8	1.5901e-06	1610.8	0.00031162	1610.8	0.00031133
		2131.2	1.4895e-05	2131.2	1.5217e-05	2131.2	1.108e-05	2231	1.1868e-05	2231	1.2378e-05	2231	9.8018e-06	1591	-0.00013148	1591	-7.0741e-05		2133.1	-6.9231e-08	2133.1	-2.7528e-07	2133.1	-3.1121e-07	2216	2.4726e-06	2216	2.3656e-06	2216	1.3849e-06	1611	0.00037038	1611	0.0003686
		2131.4	1.2874e-05	2131.4	1.2959e-05	2131.4	9.1524e-06	2231.2	1.2476e-05	2231.2	1.2922e-05	2231.2	1.0336e-05	1591.2	-0.00014316	1591.2	-9.2275e-05		2133.4	2.12e-08	2133.4	-2.4039e-07	2133.4	-1.5527e-07	2216.3	2.1522e-06	2216.3	2.0669e-06	2216.3	1.2053e-06	1611.2	0.00043289	1611.2	0.00042949
		2131.7	1.098e-05	2131.7	1.1004e-05	2131.7	7.4328e-06	2231.5	1.3058e-05	2231.5	1.344e-05	2231.5	1.0851e-05	1591.5	-0.00015423	1591.5	-0.00011354		2133.6	9.7932e-08	2133.6	-1.6034e-07	2133.6	2.6037e-08	2216.5	1.8433e-06	2216.5	1.7849e-06	2216.5	1.0438e-06	1611.5	0.00049922	1611.5	0.00049406
		2131.9	9.181e-06	2131.9	9.3087e-06	2131.9	5.9137e-06	2231.7	1.361e-05	2231.7	1.3929e-05	2231.7	1.1343e-05	1591.7	-0.00016462	1591.7	-0.0001344		2133.8	1.372e-07	2133.8	-6.5855e-08	2133.8	1.7708e-07	2216.8	1.5454e-06	2216.8	1.5154e-06	2216.8	8.9385e-07	1611.7	0.00056942	1611.7	0.00056236
		2132.2	7.4723e-06	2132.2	7.8344e-06	2132.2	4.5884e-06	2232	1.4127e-05	2232	1.4389e-05	2232	1.1811e-05	1591.9	-0.00017424	1591.9	-0.00015473		2134.1	1.2889e-07	2134.1	1.9907e-08	2134.1	2.6058e-07	2217	1.2599e-06	2217	1.2563e-06	2217	7.5118e-07	1612	0.00064354	1612	0.00063444
		2132.4	5.8673e-06	2132.4	6.5456e-06	2132.4	3.4508e-06	2232.2	1.4604e-05	2232.2	1.4816e-05	2232.2	1.2253e-05	1592.2	-0.00018301	1592.2	-0.00017439		2134.3	7.7435e-08	2134.3	8.2347e-08	2134.3	2.621e-07	2217.3	9.8964e-07	2217.3	1.008e-06	2217.3	6.135e-07	1612.2	0.00072162	1612.2	0.00071033
		2132.6	4.394e-06	2132.6	5.4126e-06	2132.6	2.4947e-06	2232.4	1.5037e-05	2232.4	1.5211e-05	2232.4	1.2666e-05	1592.4	-0.00019085	1592.4	-0.00019326		2134.6	-4.504e-10	2134.6	1.152e-07	2134.6	1.8991e-07	2217.5	7.3895e-07	2217.5	7.7281e-07	2217.5	4.8066e-07	1612.4	0.0008037	1612.4	0.00079009
		2132.9	3.0873e-06	2132.9	4.4119e-06	2132.9	1.7126e-06	2232.7	1.5425e-05	2232.7	1.5572e-05	2232.7	1.305e-05	1592.7	-0.0001977	1592.7	-0.00021118		2134.8	-8.0815e-08	2134.8	1.1929e-07	2134.8	7.0235e-08	2217.7	5.1276e-07	2217.7	5.5466e-07	2217.7	3.5434e-07	1612.7	0.00088982	1612.7	0.00087373
		2133.1	1.9813e-06	2133.1	3.5258e-06	2133.1	1.0954e-06	2232.9	1.5765e-05	2232.9	1.5899e-05	2232.9	1.3404e-05	1592.9	-0.00020346	1592.9	-0.00022804								2218	3.1602e-07	2218	3.5856e-07	2218	2.3755e-07	1612.9	0.00098001	1612.9	0.00096129
		2133.4	1.1025e-06	2133.4	2.7426e-06	2133.4	6.3176e-07	2233.2	1.6056e-05	2233.2	1.6192e-05	2233.2	1.3725e-05	1593.2	-0.00020808	1593.2	-0.00024368								2218.2	1.5299e-07	2218.2	1.8964e-07	2218.2	1.3392e-07	1613.2	0.0010743	1613.2	0.0010528
		2133.6	4.6361e-07	2133.6	2.0555e-06	2133.6	3.0822e-07	2233.4	1.6299e-05	2233.4	1.6449e-05	2233.4	1.4014e-05	1593.4	-0.00021146	1593.4	-0.000258								2218.5	2.6499e-08	2218.5	5.234e-08	2218.5	4.7065e-08	1613.4	0.0011727	1613.4	0.0011483
		2133.8	6.1044e-08	2133.8	1.4622e-06	2133.8	1.0878e-07	2233.6	1.6493e-05	2233.6	1.667e-05	2233.6	1.4271e-05	1593.6	-0.00021354	1593.6	-0.00027084								2218.7	-6.2463e-08	2218.7	-5.0298e-08	2218.7	-2.0118e-08	1613.6	0.0012752	1613.6	0.0012477
		2134.1	-1.261e-07	2134.1	9.63e-07	2134.1	1.5195e-08	2233.9	1.664e-05	2233.9	1.6856e-05	2233.9	1.4494e-05	1593.9	-0.00021425	1593.9	-0.00028208								2218.9	-1.151e-07	2218.9	-1.1725e-07	2218.9	-6.5937e-08	1613.9	0.0013819	1613.9	0.0013511
		2134.3	-1.3403e-07	2134.3	5.5971e-07	2134.3	7.2074e-09	2234.1	1.6742e-05	2234.1	1.7005e-05	2234.1	1.4684e-05	1594.1	-0.00021351	1594.1	-0.00029159								2219.2	-1.3484e-07	2219.2	-1.4982e-07	2219.2	-9.0268e-08	1614.1	0.0014927	1614.1	0.0014586
		2134.6	-1.0322e-08	2134.6	2.5363e-07	2134.6	6.3068e-08	2234.4	1.6801e-05	2234.4	1.7117e-05	2234.4	1.484e-05	1594.4	-0.00021126	1594.4	-0.00029926								2219.4	-1.2705e-07	2219.4	-1.5165e-07	2219.4	-9.4668e-08	1614.4	0.0016077	1614.4	0.00157
		2134.8	1.9146e-07	2134.8	4.4004e-08	2134.8	1.6019e-07	2234.6	1.6819e-05	2234.6	1.7192e-05	2234.6	1.4963e-05	1594.6	-0.00020743	1594.6	-0.00030495								2219.7	-9.865e-08	2219.7	-1.2849e-07	2219.7	-8.2266e-08	1614.6	0.0017268	1614.6	0.0016854
		2135.1	4.1778e-07	2135.1	-7.3506e-08	2135.1	2.7603e-07	2234.9	1.68e-05	2234.9	1.723e-05	2234.9	1.5052e-05	1594.8	-0.00020196	1594.8	-0.00030856								2219.9	-5.7402e-08	2219.9	-8.764e-08	2219.9	-5.7446e-08	1614.9	0.00185	1614.9	0.0018049
		2135.3	6.208e-07	2135.3	-1.0783e-07	2135.3	3.8914e-07	2235.1	1.6746e-05	2235.1	1.7229e-05	2235.1	1.5108e-05	1595.1	-0.00019478	1595.1	-0.00030997								2220.1	-1.1197e-08	2220.1	-3.7206e-08	2220.1	-2.5374e-08	1615.1	0.0019774	1615.1	0.0019283
		2135.5	7.6314e-07	2135.5	-7.2917e-08	2135.5	4.8032e-07	2235.3	1.6658e-05	2235.3	1.7189e-05	2235.3	1.513e-05	1595.3	-0.00018583	1595.3	-0.00030908								2220.4	3.2706e-08	2220.4	1.4694e-08	2220.4	8.5631e-09	1615.3	0.0021089	1615.3	0.0020557
		2135.8	8.2099e-07	2135.8	1.2537e-08	2135.8	5.3387e-07	2235.6	1.654e-05	2235.6	1.7109e-05	2235.6	1.5119e-05	1595.6	-0.00017506	1595.6	-0.00030578								2220.6	6.8348e-08	2220.6	6.0773e-08	2220.6	3.9344e-08	1615.6	0.0022445	1615.6	0.002187
		2136	7.8537e-07	2136	1.2625e-07	2136	5.3874e-07	2235.8	1.6393e-05	2235.8	1.699e-05	2235.8	1.5076e-05	1595.8	-0.00016241	1595.8	-0.00029997								2220.9	9.1577e-08	2220.9	9.5286e-08	2220.9	6.2836e-08	1615.8	0.0023842	1615.8	0.0023223
		2136.3	6.6146e-07	2136.3	2.4418e-07	2136.3	4.8945e-07	2236.1	1.6219e-05	2236.1	1.6831e-05	2236.1	1.5e-05	1596	-0.00014782	1596	-0.00029158								2221.1	1.0034e-07	2221.1	1.1455e-07	2221.1	7.6204e-08	1616.1	0.0025279	1616.1	0.0024615
		2136.5	4.6633e-07	2136.5	3.4288e-07	2136.5	3.8668e-07	2236.3	1.6018e-05	2236.3	1.6631e-05	2236.3	1.4891e-05	1596.3	-0.00013124	1596.3	-0.0002805								2221.4	9.4693e-08	2221.4	1.1722e-07	2221.4	7.8153e-08	1616.3	0.0026757	1616.3	0.0026046
		2136.7	2.2537e-07	2136.7	4.0212e-07	2136.7	2.3734e-07	2236.5	1.5793e-05	2236.5	1.6392e-05	2236.5	1.4751e-05	1596.5	-0.00011263	1596.5	-0.00026667								2221.6	7.6637e-08	2221.6	1.0422e-07	2221.6	6.898e-08	1616.5	0.0028274	1616.5	0.0027515
		2137	-3.1942e-08	2137	4.0744e-07	2137	5.4077e-08	2236.8	1.5542e-05	2236.8	1.6114e-05	2236.8	1.458e-05	1596.8	-9.1937e-05	1596.8	-0.00025002								2221.8	4.965e-08	2221.8	7.8496e-08	2221.8	5.0434e-08	1616.8	0.0029831	1616.8	0.0029022
		2137.2	-2.7621e-07	2137.2	3.5208e-07	2137.2	-1.4585e-07	2237	1.5266e-05	2237	1.5797e-05	2237	1.4378e-05	1597	-6.9119e-05	1597	-0.00023047								2222.1	1.8137e-08	2222.1	4.447e-08	2222.1	2.5421e-08	1617	0.0031427	1617	0.0030568
		2137.5	-4.8192e-07	2137.5	2.3819e-07	2137.5	-3.4229e-07	2237.3	1.4966e-05	2237.3	1.5443e-05	2237.3	1.4147e-05	1597.3	-4.4135e-05	1597.3	-0.00020798								2222.3	-1.3231e-08	2222.3	7.3467e-09	2222.3	-2.4296e-09	1617.3	0.0033061	1617.3	0.003215
		2137.7	-6.3021e-07	2137.7	7.6837e-08	2137.7	-5.1433e-07	2237.5	1.464e-05	2237.5	1.5053e-05	2237.5	1.3886e-05	1597.5	-1.6948e-05	1597.5	-0.00018249								2222.6	-4.0151e-08	2222.6	-2.762e-08	2222.6	-2.9255e-08	1617.5	0.0034734	1617.5	0.003377
		2137.9	-7.1045e-07	2137.9	-1.1317e-07	2137.9	-6.4266e-07	2237.7	1.429e-05	2237.7	1.4629e-05	2237.7	1.3598e-05	1597.7	1.2476e-05	1597.7	-0.00015395								2222.8	-5.924e-08	2222.8	-5.5834e-08	2222.8	-5.1463e-08	1617.7	0.0036444	1617.7	0.0035426
		2138.2	-7.2061e-07	2138.2	-3.0761e-07	2138.2	-7.1195e-07	2238	1.3914e-05	2238	1.4175e-05	2238	1.3283e-05	1598	4.4171e-05	1598	-0.00012234								2223	-6.8434e-08	2223	-7.3935e-08	2223	-6.6175e-08	1618	0.0038191	1618	0.0037119
		2138.4	-6.6641e-07	2138.4	-4.8006e-07	2138.4	-7.1283e-07	2238.2	1.3513e-05	2238.2	1.3692e-05	2238.2	1.2944e-05	1598.2	7.8164e-05	1598.2	-8.7626e-05								2223.3	-6.7179e-08	2223.3	-8.0181e-08	2223.3	-7.157e-08	1618.2	0.0039976	1618.2	0.0038847
		2138.7	-5.5963e-07	2138.7	-6.0563e-07	2138.7	-6.4335e-07	2238.5	1.3087e-05	2238.5	1.3185e-05	2238.5	1.2581e-05	1598.5	0.00011448	1598.5	-4.9782e-05								2223.5	-5.6413e-08	2223.5	-7.4588e-08	2223.5	-6.7083e-08	1618.5	0.0041796	1618.5	0.004061
		2138.9	-4.1592e-07	2138.9	-6.6465e-07	2138.9	-5.0949e-07	2238.7	1.2638e-05	2238.7	1.2655e-05	2238.7	1.2196e-05	1598.7	0.00015315	1598.7	-8.7959e-06								2223.8	-3.8351e-08	2223.8	-5.8828e-08	2223.8	-5.344e-08	1618.7	0.0043651	1618.7	0.0042408
		2139.2	-2.5245e-07	2139.2	-6.4576e-07	2139.2	-3.2485e-07	2239	1.2165e-05	2239	1.2107e-05	2239	1.1791e-05	1598.9	0.00019418	1598.9	3.5339e-05								2224	-1.6098e-08	2224	-3.5893e-08	2224	-3.2543e-08	1618.9	0.0045542	1618.9	0.004424
		2139.4	-8.5737e-08	2139.4	-5.4797e-07	2139.4	-1.0922e-07	2239.2	1.1672e-05	2239.2	1.1545e-05	2239.2	1.1369e-05	1599.2	0.00023759	1599.2	8.2622e-05								2224.2	6.829e-09	2224.2	-9.6091e-09	2224.2	-7.1963e-09	1619.2	0.0047467	1619.2	0.0046105
		2139.6	6.999e-08	2139.6	-3.8128e-07	2139.6	1.136e-07	2239.4	1.1161e-05	2239.4	1.0973e-05	2239.4	1.0931e-05	1599.4	0.00028341	1599.4	0.00013305								2224.5	2.7024e-08	2224.5	1.5958e-08	2224.5	1.9251e-08	1619.4	0.0049426	1619.4	0.0048003
		2139.9	2.0383e-07	2139.9	-1.6565e-07	2139.9	3.1866e-07	2239.7	1.0633e-05	2239.7	1.0394e-05	2239.7	1.048e-05	1599.7	0.00033163	1599.7	0.0001866								2224.7	4.1664e-08	2224.7	3.7089e-08	2224.7	4.3339e-08	1619.7	0.0051417	1619.7	0.0049934
		2140.1	3.0861e-07	2140.1	7.152e-08	2140.1	4.8291e-07	2239.9	1.0092e-05	2239.9	9.8122e-06	2239.9	1.0019e-05	1599.9	0.00038226	1599.9	0.00024327								2225	4.8883e-08	2225	5.0928e-08	2225	6.1927e-08	1619.9	0.0053442	1619.9	0.0051897
		2140.4	3.8068e-07	2140.4	2.9909e-07	2140.4	5.8822e-07	2240.2	9.5413e-06	2240.2	9.2316e-06	2240.2	9.5492e-06	1600.1	0.00043532	1600.1	0.00030302														1620.2	0.0055498	1620.2	0.005389
		2140.6	4.1932e-07	2140.6	4.8665e-07	2140.6	6.2369e-07	2240.4	8.9847e-06	2240.4	8.6557e-06	2240.4	9.0743e-06	1600.4	0.00049079	1600.4	0.00036583														1620.4	0.0057585	1620.4	0.0055915
		2140.8	4.26e-07	2140.8	6.0901e-07	2140.8	5.8725e-07	2240.6	8.4259e-06	2240.6	8.0877e-06	2240.6	8.5965e-06	1600.6	0.00054868	1600.6	0.00043165														1620.6	0.0059703	1620.6	0.0057969
		2141.1	4.036e-07	2141.1	6.5002e-07	2141.1	4.8592e-07	2240.9	7.8689e-06	2240.9	7.5307e-06	2240.9	8.1183e-06	1600.9	0.00060899	1600.9	0.00050044														1620.9	0.006185	1620.9	0.0060053
		2141.3	3.5583e-07	2141.3	6.0517e-07	2141.3	3.3499e-07	2241.1	7.3177e-06	2241.1	6.9872e-06	2241.1	7.6422e-06	1601.1	0.0006717	1601.1	0.00057217														1621.1	0.0064027	1621.1	0.0062166
		2141.6	2.8692e-07	2141.6	4.8248e-07	2141.6	1.5593e-07	2241.4	6.776e-06	2241.4	6.4597e-06	2241.4	7.1705e-06	1601.4	0.0007368	1601.4	0.00064677														1621.4	0.0066232	1621.4	0.0064306
		2141.8	2.0155e-07	2141.8	3.0152e-07	2141.8	-2.649e-08	2241.6	6.2475e-06	2241.6	5.9502e-06	2241.6	6.7055e-06	1601.6	0.00080429	1601.6	0.00072419														1621.6	0.0068465	1621.6	0.0066475
		2142	1.0504e-07	2142	9.0558e-08	2142	-1.8769e-07	2241.8	5.7354e-06	2241.8	5.4601e-06	2241.8	6.2493e-06	1601.8	0.00087414	1601.8	0.00080438														1621.8	0.0070725	1621.8	0.006867
		2142.3	3.5449e-09	2142.3	-1.1764e-07	2142.3	-3.0672e-07	2242.1	5.2427e-06	2242.1	4.9909e-06	2242.1	5.8037e-06	1602.1	0.00094633	1602.1	0.00088727														1622.1	0.0073012	1622.1	0.0070892
		2142.5	-9.5809e-08	2142.5	-2.9085e-07	2142.5	-3.6925e-07	2242.3	4.7719e-06	2242.3	4.5434e-06	2242.3	5.3704e-06	1602.3	0.0010208	1602.3	0.00097281														1622.3	0.0075325	1622.3	0.007314
		2142.8	-1.8505e-07	2142.8	-4.0246e-07	2142.8	-3.6966e-07	2242.6	4.325e-06	2242.6	4.1183e-06	2242.6	4.951e-06	1602.6	0.0010977	1602.6	0.0010609														1622.6	0.0077662	1622.6	0.0075413
		2143	-2.5578e-07	2143	-4.358e-07	2143	-3.1177e-07	2242.8	3.9034e-06	2242.8	3.716e-06	2242.8	4.5466e-06	1602.8	0.0011768	1602.8	0.0011515														1622.8	0.0080025	1622.8	0.007771
		2143.3	-2.9998e-07	2143.3	-3.8693e-07	2143.3	-2.0827e-07	2243	3.5082e-06	2243	3.3366e-06	2243	4.1584e-06	1603	0.0012581	1603	0.0012446														1623	0.0082411	1623	0.0080032
		2143.5	-3.111e-07	2143.5	-2.6558e-07	2143.5	-7.876e-08	2243.3	3.1399e-06	2243.3	2.98e-06	2243.3	3.7872e-06	1603.3	0.0013416	1603.3	0.00134														1623.3	0.0084821	1623.3	0.0082376
		2143.7	-2.8524e-07	2143.7	-9.3801e-08	2143.7	5.3341e-08	2243.5	2.7985e-06	2243.5	2.6461e-06	2243.5	3.4335e-06	1603.5	0.0014274	1603.5	0.0014377														1623.5	0.0087253	1623.5	0.0084744
		2144	-2.2227e-07	2144	9.7281e-08	2144	1.6447e-07	2243.8	2.4836e-06	2243.8	2.3345e-06	2243.8	3.0978e-06	1603.8	0.0015153	1603.8	0.0015376														1623.8	0.0089708	1623.8	0.0087134
		2144.2	-1.2666e-07	2144.2	2.7236e-07	2144.2	2.3475e-07	2244	2.1945e-06	2244	2.0449e-06	2244	2.7804e-06	1604	0.0016053	1604	0.0016398														1624	0.0092184	1624	0.0089546
		2144.5	-7.7436e-09	2144.5	3.9763e-07	2144.5	2.5125e-07	2244.3	1.9302e-06	2244.3	1.7768e-06	2244.3	2.4813e-06	1604.2	0.0016974	1604.2	0.001744														1624.3	0.0094681	1624.3	0.0091979
		2144.7	1.2077e-07	2144.7	4.4641e-07	2144.7	2.1031e-07	2244.5	1.6893e-06	2244.5	1.5297e-06	2244.5	2.2005e-06	1604.5	0.0017915	1604.5	0.0018502														1624.5	0.0097198	1624.5	0.0094432
		2144.9	2.4197e-07	2144.9	4.0384e-07	2144.9	1.1839e-07	2244.7	1.4706e-06	2244.7	1.3031e-06	2244.7	1.9378e-06	1604.7	0.0018876	1604.7	0.0019584														1624.7	0.0099734	1624.7	0.0096906
								2245	1.2724e-06	2245	1.0966e-06	2245	1.6931e-06	1605	0.0019857	1605	0.0020685														1625	0.010229	1625	0.0099398
								2245.2	1.0932e-06	2245.2	9.0946e-07	2245.2	1.4659e-06	1605.2	0.0020857	1605.2	0.0021804														1625.2	0.010486	1625.2	0.010191
								2245.5	9.3155e-07	2245.5	7.413e-07	2245.5	1.256e-06	1605.4	0.0021877	1605.4	0.0022942														1625.5	0.010746	1625.5	0.010444
								2245.7	7.8597e-07	2245.7	5.9151e-07	2245.7	1.0631e-06	1605.7	0.0022914	1605.7	0.0024097														1625.7	0.011007	1625.7	0.010699
								2245.9	6.5514e-07	2245.9	4.5951e-07	2245.9	8.8661e-07	1605.9	0.002397	1605.9	0.0025269														1625.9	0.011269	1625.9	0.010955
								2246.2	5.3789e-07	2246.2	3.4464e-07	2246.2	7.2628e-07	1606.2	0.0025044	1606.2	0.0026457														1626.2	0.011533	1626.2	0.011213
								2246.4	4.3317e-07	2246.4	2.462e-07	2246.4	5.8168e-07	1606.4	0.0026136	1606.4	0.0027662														1626.4	0.011799	1626.4	0.011473
								2246.7	3.401e-07	2246.7	1.6342e-07	2246.7	4.5242e-07	1606.7	0.0027244	1606.7	0.0028883														1626.7	0.012066	1626.7	0.011735
								2246.9	2.5796e-07	2246.9	9.5443e-08	2246.9	3.3811e-07	1606.9	0.002837	1606.9	0.0030119														1626.9	0.012335	1626.9	0.011997
								2247.1	1.8614e-07	2247.1	4.1315e-08	2247.1	2.3831e-07	1607.1	0.0029512	1607.1	0.0031371														1627.1	0.012605	1627.1	0.012262
								2247.4	1.2414e-07	2247.4	-3.5528e-13	2247.4	1.526e-07	1607.4	0.003067	1607.4	0.0032639														1627.4	0.012877	1627.4	0.012527
								2247.6	7.155e-08	2247.6	-2.963e-08	2247.6	8.0474e-08	1607.6	0.0031844	1607.6	0.0033922														1627.6	0.013149	1627.6	0.012794
								2247.9	2.7987e-08	2247.9	-4.8782e-08	2247.9	2.1399e-08	1607.9	0.0033035	1607.9	0.003522														1627.9	0.013423	1627.9	0.013062
								2248.1	-6.9047e-09	2248.1	-5.8727e-08	2248.1	-2.5238e-08	1608.1	0.0034241	1608.1	0.0036533														1628.1	0.013698	1628.1	0.013332
								2248.4	-3.3507e-08	2248.4	-6.0789e-08	2248.4	-6.0134e-08	1608.3	0.0035462	1608.3	0.0037862														1628.3	0.013974	1628.3	0.013602
								2248.6	-5.2251e-08	2248.6	-5.6317e-08	2248.6	-8.4077e-08	1608.6	0.00367	1608.6	0.0039206														1628.6	0.014251	1628.6	0.013874
								2248.8	-6.3639e-08	2248.8	-4.6662e-08	2248.8	-9.7958e-08	1608.8	0.0037952	1608.8	0.0040567														1628.8	0.014529	1628.8	0.014147
								2249.1	-6.8268e-08	2249.1	-3.3154e-08	2249.1	-1.0277e-07	1609.1	0.003922	1609.1	0.0041944														1629.1	0.014808	1629.1	0.01442
								2249.3	-6.6839e-08	2249.3	-1.7069e-08	2249.3	-9.9608e-08	1609.3	0.0040504	1609.3	0.0043337														1629.3	0.015087	1629.3	0.014694
								2249.6	-6.0155e-08	2249.6	3.9131e-10	2249.6	-8.9659e-08	1609.5	0.0041803	1609.5	0.0044747														1629.6	0.015368	1629.6	0.01497
								2249.8	-4.9123e-08	2249.8	1.8126e-08	2249.8	-7.4189e-08	1609.8	0.0043118	1609.8	0.0046175														1629.8	0.015649	1629.8	0.015246
								2250	-3.4735e-08	2250	3.5158e-08	2250	-5.4524e-08	1610	0.0044449	1610	0.0047621														1630	0.01593	1630	0.015522
								2250.3	-1.8049e-08	2250.3	5.0646e-08	2250.3	-3.2021e-08	1610.3	0.0045796	1610.3	0.0049085														1630.3	0.016212	1630.3	0.015799
								2250.5	-1.5784e-10	2250.5	6.3902e-08	2250.5	-8.0436e-09	1610.5	0.0047159	1610.5	0.0050569														1630.5	0.016495	1630.5	0.016077
								2250.8	1.7841e-08	2250.8	7.4397e-08	2250.8	1.6074e-08	1610.8	0.0048539	1610.8	0.0052073														1630.8	0.016777	1630.8	0.016355
								2251	3.4886e-08	2251	8.1759e-08	2251	3.9063e-08	1611	0.0049936	1611	0.0053598														1631	0.01706	1631	0.016633
								2251.2	4.999e-08	2251.2	8.5775e-08	2251.2	5.9753e-08	1611.2	0.005135	1611.2	0.0055144														1631.2	0.017343	1631.2	0.016911
								2251.5	6.228e-08	2251.5	8.6379e-08	2251.5	7.7109e-08	1611.5	0.0052783	1611.5	0.0056713														1631.5	0.017626	1631.5	0.01719
								2251.7	7.1034e-08	2251.7	8.3641e-08	2251.7	9.0266e-08	1611.7	0.0054234	1611.7	0.0058305														1631.7	0.017909	1631.7	0.017468
								2252	7.5713e-08	2252	7.7751e-08	2252	9.8556e-08	1612	0.0055704	1612	0.0059922														1632	0.018192	1632	0.017747
								2252.2	7.5988e-08	2252.2	6.8997e-08	2252.2	1.0153e-07	1612.2	0.0057194	1612.2	0.0061563														1632.2	0.018475	1632.2	0.018025
								2252.4	7.1758e-08	2252.4	5.7749e-08	2252.4	9.8978e-08	1612.4	0.0058704	1612.4	0.0063231														1632.4	0.018757	1632.4	0.018303
								2252.7	6.3155e-08	2252.7	4.4436e-08	2252.7	9.0935e-08	1612.7	0.0060236	1612.7	0.0064926														1632.7	0.019038	1632.7	0.01858
								2252.9	5.0545e-08	2252.9	2.9527e-08	2252.9	7.768e-08	1612.9	0.0061789	1612.9	0.0066649														1632.9	0.019319	1632.9	0.018857
								2253.2	3.4515e-08	2253.2	1.3508e-08	2253.2	5.973e-08	1613.2	0.0063365	1613.2	0.0068401														1633.2	0.0196	1633.2	0.019134
								2253.4	1.5843e-08	2253.4	-3.1294e-09	2253.4	3.7817e-08	1613.4	0.0064964	1613.4	0.0070183														1633.4	0.019879	1633.4	0.019409
								2253.7	-4.5312e-09	2253.7	-1.9908e-08	2253.7	1.2863e-08	1613.6	0.0066588	1613.6	0.0071997														1633.7	0.020157	1633.7	0.019684
								2253.9	-2.5553e-08	2253.9	-3.6373e-08	2253.9	-1.4055e-08	1613.9	0.0068238	1613.9	0.0073843														1633.9	0.020435	1633.9	0.019957
								2254.1	-4.6104e-08	2254.1	-5.2103e-08	2254.1	-4.1751e-08	1614.1	0.0069913	1614.1	0.0075722														1634.1	0.020711	1634.1	0.02023
								2254.4	-6.5059e-08	2254.4	-6.6714e-08	2254.4	-6.8975e-08	1614.4	0.0071616	1614.4	0.0077635														1634.4	0.020985	1634.4	0.020501
								2254.6	-8.1342e-08	2254.6	-7.9864e-08	2254.6	-9.4465e-08	1614.6	0.0073347	1614.6	0.0079583														1634.6	0.021259	1634.6	0.020771
								2254.9	-9.3989e-08	2254.9	-9.1255e-08	2254.9	-1.17e-07	1614.9	0.0075107	1614.9	0.0081568														1634.9	0.02153	1634.9	0.021039
														1615.1	0.0076897	1615.1	0.0083589														1635.1	0.0218	1635.1	0.021305
														1615.3	0.0078718	1615.3	0.0085649														1635.3	0.022067	1635.3	0.02157
														1615.6	0.0080571	1615.6	0.0087747														1635.6	0.022333	1635.6	0.021832
														1615.8	0.0082457	1615.8	0.0089885														1635.8	0.022596	1635.8	0.022093
														1616.1	0.0084378	1616.1	0.0092064														1636.1	0.022857	1636.1	0.022351
														1616.3	0.0086333	1616.3	0.0094284														1636.3	0.023115	1636.3	0.022606
														1616.5	0.0088324	1616.5	0.0096545														1636.5	0.02337	1636.5	0.022859
														1616.8	0.0090352	1616.8	0.009885														1636.8	0.023623	1636.8	0.02311
														1617	0.0092418	1617	0.01012														1637	0.023872	1637	0.023357
														1617.3	0.0094523	1617.3	0.010359														1637.3	0.024118	1637.3	0.023601
														1617.5	0.0096666	1617.5	0.010602														1637.5	0.024361	1637.5	0.023842
														1617.7	0.009885	1617.7	0.01085														1637.8	0.0246	1637.8	0.02408
														1618	0.010107	1618	0.011103														1638	0.024836	1638	0.024314
														1618.2	0.010334	1618.2	0.01136														1638.2	0.025068	1638.2	0.024544
														1618.5	0.010565	1618.5	0.011621														1638.5	0.025295	1638.5	0.02477
														1618.7	0.0108	1618.7	0.011887														1638.7	0.025518	1638.7	0.024993
														1618.9	0.011039	1618.9	0.012158														1639	0.025738	1639	0.025211
														1619.2	0.011283	1619.2	0.012433														1639.2	0.025952	1639.2	0.025425
														1619.4	0.011531	1619.4	0.012712														1639.4	0.026162	1639.4	0.025635
														1619.7	0.011784	1619.7	0.012996														1639.7	0.026367	1639.7	0.025839
														1619.9	0.01204	1619.9	0.013285														1639.9	0.026567	1639.9	0.02604
														1620.2	0.012302	1620.2	0.013578														1640.2	0.026762	1640.2	0.026235
														1620.4	0.012567	1620.4	0.013876														1640.4	0.026952	1640.4	0.026425
														1620.6	0.012837	1620.6	0.014177														1640.6	0.027136	1640.6	0.02661
														1620.9	0.013112	1620.9	0.014484														1640.9	0.027315	1640.9	0.02679
														1621.1	0.013391	1621.1	0.014794														1641.1	0.027488	1641.1	0.026964
														1621.4	0.013674	1621.4	0.015109														1641.4	0.027656	1641.4	0.027133
														1621.6	0.013961	1621.6	0.015428														1641.6	0.027817	1641.6	0.027296
														1621.8	0.014252	1621.8	0.015751														1641.8	0.027973	1641.8	0.027454
														1622.1	0.014548	1622.1	0.016077														1642.1	0.028122	1642.1	0.027606
														1622.3	0.014848	1622.3	0.016408														1642.3	0.028266	1642.3	0.027752
														1622.6	0.015152	1622.6	0.016743														1642.6	0.028403	1642.6	0.027891
														1622.8	0.015459	1622.8	0.017081														1642.8	0.028534	1642.8	0.028025
														1623	0.015771	1623	0.017423														1643.1	0.028658	1643.1	0.028153
														1623.3	0.016086	1623.3	0.017769														1643.3	0.028776	1643.3	0.028274
														1623.5	0.016404	1623.5	0.018117														1643.5	0.028888	1643.5	0.028389
														1623.8	0.016726	1623.8	0.01847														1643.8	0.028993	1643.8	0.028498
														1624	0.017052	1624	0.018825														1644	0.029091	1644	0.028601
														1624.3	0.01738	1624.3	0.019183														1644.3	0.029183	1644.3	0.028697
														1624.5	0.017712	1624.5	0.019545														1644.5	0.029268	1644.5	0.028787
														1624.7	0.018047	1624.7	0.019909														1644.7	0.029347	1644.7	0.02887
														1625	0.018384	1625	0.020276														1645	0.029419	1645	0.028947
														1625.2	0.018724	1625.2	0.020645														1645.2	0.029484	1645.2	0.029018
														1625.5	0.019066	1625.5	0.021017														1645.5	0.029542	1645.5	0.029082
														1625.7	0.019411	1625.7	0.021391														1645.7	0.029594	1645.7	0.02914
														1625.9	0.019758	1625.9	0.021767														1645.9	0.02964	1645.9	0.029192
														1626.2	0.020107	1626.2	0.022146														1646.2	0.029679	1646.2	0.029237
														1626.4	0.020458	1626.4	0.022526														1646.4	0.029711	1646.4	0.029276
														1626.7	0.02081	1626.7	0.022908														1646.7	0.029737	1646.7	0.029309
														1626.9	0.021164	1626.9	0.023292														1646.9	0.029757	1646.9	0.029336
														1627.1	0.021519	1627.1	0.023677														1647.2	0.02977	1647.2	0.029356
														1627.4	0.021876	1627.4	0.024064														1647.4	0.029777	1647.4	0.029371
														1627.6	0.022233	1627.6	0.024451														1647.6	0.029778	1647.6	0.029379
														1627.9	0.022591	1627.9	0.02484														1647.9	0.029773	1647.9	0.029382
														1628.1	0.02295	1628.1	0.02523														1648.1	0.029763	1648.1	0.029379
														1628.3	0.023309	1628.3	0.025621														1648.4	0.029746	1648.4	0.029371
														1628.6	0.023669	1628.6	0.026013														1648.6	0.029724	1648.6	0.029357
														1628.8	0.024029	1628.8	0.026405														1648.8	0.029696	1648.8	0.029337
														1629.1	0.024389	1629.1	0.026797														1649.1	0.029663	1649.1	0.029313
														1629.3	0.024749	1629.3	0.02719														1649.3	0.029625	1649.3	0.029283
														1629.6	0.025109	1629.6	0.027583														1649.6	0.029581	1649.6	0.029248
														1629.8	0.025468	1629.8	0.027977														1649.8	0.029533	1649.8	0.029209
														1630	0.025826	1630	0.02837														1650	0.02948	1650	0.029164
														1630.3	0.026184	1630.3	0.028763														1650.3	0.029422	1650.3	0.029115
														1630.5	0.026542	1630.5	0.029155														1650.5	0.02936	1650.5	0.029062
														1630.8	0.026898	1630.8	0.029547														1650.8	0.029293	1650.8	0.029004
														1631	0.027253	1631	0.029939														1651	0.029222	1651	0.028942
														1631.2	0.027607	1631.2	0.03033														1651.3	0.029147	1651.3	0.028876
														1631.5	0.02796	1631.5	0.03072														1651.5	0.029069	1651.5	0.028807
														1631.7	0.028311	1631.7	0.031109														1651.7	0.028986	1651.7	0.028733
														1632	0.028661	1632	0.031497														1652	0.0289	1652	0.028657
														1632.2	0.029009	1632.2	0.031883														1652.2	0.028811	1652.2	0.028577
														1632.4	0.029356	1632.4	0.032268														1652.5	0.028719	1652.5	0.028493
														1632.7	0.0297	1632.7	0.032652														1652.7	0.028624	1652.7	0.028407
														1632.9	0.030043	1632.9	0.033034														1652.9	0.028526	1652.9	0.028318
														1633.2	0.030383	1633.2	0.033414														1653.2	0.028425	1653.2	0.028226
														1633.4	0.030722	1633.4	0.033792														1653.4	0.028322	1653.4	0.028131
														1633.7	0.031058	1633.7	0.034168														1653.7	0.028217	1653.7	0.028034
														1633.9	0.031391	1633.9	0.034542														1653.9	0.028109	1653.9	0.027935
														1634.1	0.031723	1634.1	0.034913														1654.1	0.028	1654.1	0.027834
														1634.4	0.032051	1634.4	0.035282														1654.4	0.027889	1654.4	0.027731
														1634.6	0.032377	1634.6	0.035648														1654.6	0.027775	1654.6	0.027626
														1634.9	0.0327	1634.9	0.036011														1654.9	0.027661	1654.9	0.027519
														1635.1	0.03302	1635.1	0.036371														1655.1	0.027545	1655.1	0.027411
														1635.3	0.033337	1635.3	0.036728														1655.3	0.027427	1655.3	0.027301
														1635.6	0.03365	1635.6	0.037081														1655.6	0.027309	1655.6	0.02719
														1635.8	0.033961	1635.8	0.03743														1655.8	0.027189	1655.8	0.027077
														1636.1	0.034268	1636.1	0.037776														1656.1	0.027069	1656.1	0.026964
														1636.3	0.034571	1636.3	0.038118														1656.3	0.026948	1656.3	0.026849
														1636.5	0.034871	1636.5	0.038455														1656.6	0.026825	1656.6	0.026734
														1636.8	0.035167	1636.8	0.038788														1656.8	0.026703	1656.8	0.026618
														1637	0.035458	1637	0.039117														1657	0.02658	1657	0.026501
														1637.3	0.035746	1637.3	0.03944														1657.3	0.026456	1657.3	0.026383
														1637.5	0.036029	1637.5	0.039759														1657.5	0.026332	1657.5	0.026265
														1637.8	0.036308	1637.8	0.040073														1657.8	0.026207	1657.8	0.026146
														1638	0.036582	1638	0.040381														1658	0.026083	1658	0.026027
														1638.2	0.036851	1638.2	0.040683														1658.2	0.025958	1658.2	0.025908
														1638.5	0.037115	1638.5	0.040979														1658.5	0.025833	1658.5	0.025788
														1638.7	0.037374	1638.7	0.04127														1658.7	0.025707	1658.7	0.025667
														1639	0.037627	1639	0.041554														1659	0.025582	1659	0.025546
														1639.2	0.037875	1639.2	0.041832														1659.2	0.025457	1659.2	0.025425
														1639.4	0.038117	1639.4	0.042103														1659.4	0.025331	1659.4	0.025304
														1639.7	0.038352	1639.7	0.042367														1659.7	0.025205	1659.7	0.025183
														1639.9	0.038582	1639.9	0.042624														1659.9	0.02508	1659.9	0.025061
														1640.2	0.038805	1640.2	0.042873														1660.2	0.024954	1660.2	0.024939
														1640.4	0.039022	1640.4	0.043115														1660.4	0.024828	1660.4	0.024817
														1640.6	0.039231	1640.6	0.043349														1660.7	0.024702	1660.7	0.024694
														1640.9	0.039433	1640.9	0.043575														1660.9	0.024576	1660.9	0.024571
														1641.1	0.039628	1641.1	0.043793														1661.1	0.02445	1661.1	0.024448
														1641.4	0.039816	1641.4	0.044002														1661.4	0.024324	1661.4	0.024325
														1641.6	0.039995	1641.6	0.044203														1661.6	0.024197	1661.6	0.024201
														1641.8	0.040167	1641.8	0.044395														1661.9	0.02407	1661.9	0.024077
														1642.1	0.04033	1642.1	0.044578														1662.1	0.023943	1662.1	0.023952
														1642.3	0.040485	1642.3	0.044751														1662.3	0.023815	1662.3	0.023827
														1642.6	0.040631	1642.6	0.044916														1662.6	0.023687	1662.6	0.023701
														1642.8	0.040769	1642.8	0.04507														1662.8	0.023559	1662.8	0.023575
														1643.1	0.040897	1643.1	0.045215														1663.1	0.02343	1663.1	0.023448
														1643.3	0.041016	1643.3	0.045351														1663.3	0.023301	1663.3	0.02332
														1643.5	0.041126	1643.5	0.045476														1663.5	0.023171	1663.5	0.023192
														1643.8	0.041226	1643.8	0.045591														1663.8	0.02304	1663.8	0.023063
														1644	0.041316	1644	0.045696														1664	0.022908	1664	0.022933
														1644.3	0.041397	1644.3	0.045791														1664.3	0.022776	1664.3	0.022802
														1644.5	0.041467	1644.5	0.045875														1664.5	0.022643	1664.5	0.022671
														1644.7	0.041527	1644.7	0.045949														1664.7	0.022508	1664.7	0.022538
														1645	0.041577	1645	0.046012														1665	0.022373	1665	0.022404
														1645.2	0.041617	1645.2	0.046065														1665.2	0.022237	1665.2	0.022269
														1645.5	0.041646	1645.5	0.046106														1665.5	0.0221	1665.5	0.022133
														1645.7	0.041664	1645.7	0.046137														1665.7	0.021961	1665.7	0.021996
														1645.9	0.041673	1645.9	0.046158														1666	0.021821	1666	0.021858
														1646.2	0.04167	1646.2	0.046168														1666.2	0.02168	1666.2	0.021718
														1646.4	0.041657	1646.4	0.046166														1666.4	0.021538	1666.4	0.021577
														1646.7	0.041633	1646.7	0.046155														1666.7	0.021394	1666.7	0.021434
														1646.9	0.041599	1646.9	0.046132														1666.9	0.021249	1666.9	0.02129
														1647.2	0.041554	1647.2	0.046099														1667.2	0.021102	1667.2	0.021145
														1647.4	0.041499	1647.4	0.046056														1667.4	0.020954	1667.4	0.020998
														1647.6	0.041434	1647.6	0.046002														1667.6	0.020805	1667.6	0.02085
														1647.9	0.041358	1647.9	0.045938														1667.9	0.020653	1667.9	0.0207
														1648.1	0.041272	1648.1	0.045863														1668.1	0.020501	1668.1	0.020548
														1648.4	0.041176	1648.4	0.045779														1668.4	0.020346	1668.4	0.020395
														1648.6	0.04107	1648.6	0.045684														1668.6	0.02019	1668.6	0.02024
														1648.8	0.040955	1648.8	0.04558														1668.8	0.020033	1668.8	0.020084
														1649.1	0.04083	1649.1	0.045466														1669.1	0.019873	1669.1	0.019926
														1649.3	0.040696	1649.3	0.045343														1669.3	0.019712	1669.3	0.019766
														1649.6	0.040553	1649.6	0.045211														1669.6	0.01955	1669.6	0.019605
														1649.8	0.040401	1649.8	0.045069														1669.8	0.019386	1669.8	0.019442
														1650	0.040241	1650	0.044919														1670.1	0.01922	1670.1	0.019278
														1650.3	0.040072	1650.3	0.044761														1670.3	0.019053	1670.3	0.019112
														1650.5	0.039896	1650.5	0.044594														1670.5	0.018884	1670.5	0.018945
														1650.8	0.039712	1650.8	0.044419														1670.8	0.018714	1670.8	0.018776
														1651	0.039521	1651	0.044237														1671	0.018542	1671	0.018605
														1651.3	0.039322	1651.3	0.044047														1671.3	0.018368	1671.3	0.018433
														1651.5	0.039117	1651.5	0.04385														1671.5	0.018194	1671.5	0.01826
														1651.7	0.038906	1651.7	0.043646														1671.7	0.018018	1671.7	0.018085
														1652	0.038689	1652	0.043435														1672	0.01784	1672	0.017909
														1652.2	0.038467	1652.2	0.043218														1672.2	0.017662	1672.2	0.017732
														1652.5	0.038239	1652.5	0.042996														1672.5	0.017482	1672.5	0.017553
														1652.7	0.038007	1652.7	0.042768														1672.7	0.017301	1672.7	0.017373
														1652.9	0.03777	1652.9	0.042534														1672.9	0.017118	1672.9	0.017193
														1653.2	0.03753	1653.2	0.042296														1673.2	0.016935	1673.2	0.017011
														1653.4	0.037285	1653.4	0.042053														1673.4	0.016751	1673.4	0.016828
														1653.7	0.037038	1653.7	0.041806														1673.7	0.016566	1673.7	0.016644
														1653.9	0.036787	1653.9	0.041555														1673.9	0.01638	1673.9	0.016459
														1654.1	0.036534	1654.1	0.0413														1674.2	0.016194	1674.2	0.016274
														1654.4	0.036279	1654.4	0.041042														1674.4	0.016007	1674.4	0.016088
														1654.6	0.036022	1654.6	0.040781														1674.6	0.015819	1674.6	0.015901
														1654.9	0.035764	1654.9	0.040518														1674.9	0.015631	1674.9	0.015714
														1655.1	0.035505	1655.1	0.040252														1675.1	0.015442	1675.1	0.015526
														1655.3	0.035245	1655.3	0.039984														1675.4	0.015253	1675.4	0.015338
														1655.6	0.034985	1655.6	0.039715														1675.6	0.015064	1675.6	0.01515
														1655.8	0.034724	1655.8	0.039444														1675.8	0.014874	1675.8	0.014961
														1656.1	0.034464	1656.1	0.039172														1676.1	0.014684	1676.1	0.014772
														1656.3	0.034205	1656.3	0.038899														1676.3	0.014495	1676.3	0.014583
														1656.6	0.033946	1656.6	0.038626														1676.6	0.014305	1676.6	0.014394
														1656.8	0.033688	1656.8	0.038352														1676.8	0.014116	1676.8	0.014205
														1657	0.033432	1657	0.038079														1677	0.013926	1677	0.014016
														1657.3	0.033177	1657.3	0.037806														1677.3	0.013737	1677.3	0.013827
														1657.5	0.032923	1657.5	0.037533														1677.5	0.013548	1677.5	0.013638
														1657.8	0.032672	1657.8	0.037261														1677.8	0.01336	1677.8	0.01345
														1658	0.032423	1658	0.036989														1678	0.013172	1678	0.013262
														1658.2	0.032176	1658.2	0.036719														1678.2	0.012985	1678.2	0.013075
														1658.5	0.031931	1658.5	0.03645														1678.5	0.012798	1678.5	0.012888
														1658.7	0.031689	1658.7	0.036183														1678.7	0.012612	1678.7	0.012701
														1659	0.03145	1659	0.035917														1679	0.012426	1679	0.012516
														1659.2	0.031213	1659.2	0.035653														1679.2	0.012241	1679.2	0.012331
														1659.4	0.030979	1659.4	0.035391														1679.5	0.012057	1679.5	0.012146
														1659.7	0.030747	1659.7	0.035131														1679.7	0.011874	1679.7	0.011962
														1659.9	0.030519	1659.9	0.034873														1679.9	0.011692	1679.9	0.011779
														1660.2	0.030293	1660.2	0.034617														1680.2	0.01151	1680.2	0.011597
														1660.4	0.03007	1660.4	0.034363														1680.4	0.01133	1680.4	0.011416
														1660.7	0.02985	1660.7	0.034112														1680.7	0.01115	1680.7	0.011236
														1660.9	0.029632	1660.9	0.033863														1680.9	0.010972	1680.9	0.011056
														1661.1	0.029418	1661.1	0.033616														1681.1	0.010794	1681.1	0.010878
														1661.4	0.029205	1661.4	0.033372														1681.4	0.010618	1681.4	0.010701
														1661.6	0.028996	1661.6	0.03313														1681.6	0.010442	1681.6	0.010524
														1661.9	0.028789	1661.9	0.03289														1681.9	0.010268	1681.9	0.010349
														1662.1	0.028584	1662.1	0.032653														1682.1	0.010094	1682.1	0.010174
														1662.3	0.028381	1662.3	0.032418														1682.3	0.0099222	1682.3	0.010001
														1662.6	0.028181	1662.6	0.032185														1682.6	0.009751	1682.6	0.0098285
														1662.8	0.027982	1662.8	0.031954														1682.8	0.0095809	1682.8	0.0096573
														1663.1	0.027785	1663.1	0.031726														1683.1	0.009412	1683.1	0.0094871
														1663.3	0.02759	1663.3	0.0315														1683.3	0.0092441	1683.3	0.009318
														1663.5	0.027397	1663.5	0.031275														1683.6	0.0090773	1683.6	0.00915
														1663.8	0.027205	1663.8	0.031053														1683.8	0.0089116	1683.8	0.008983
														1664	0.027014	1664	0.030832														1684	0.008747	1684	0.0088172
														1664.3	0.026824	1664.3	0.030613														1684.3	0.0085835	1684.3	0.0086524
														1664.5	0.026636	1664.5	0.030395														1684.5	0.008421	1684.5	0.0084886
														1664.7	0.026448	1664.7	0.030179														1684.8	0.0082596	1684.8	0.008326
														1665	0.02626	1665	0.029965														1685	0.0080992	1685	0.0081644
														1665.2	0.026073	1665.2	0.029751														1685.2	0.0079398	1685.2	0.0080038
														1665.5	0.025886	1665.5	0.029538														1685.5	0.0077815	1685.5	0.0078443
														1665.7	0.0257	1665.7	0.029327														1685.7	0.0076241	1685.7	0.0076859
														1666	0.025513	1666	0.029116														1686	0.0074678	1686	0.0075285
														1666.2	0.025327	1666.2	0.028905														1686.2	0.0073125	1686.2	0.0073721
														1666.4	0.02514	1666.4	0.028696														1686.4	0.0071581	1686.4	0.0072167
														1666.7	0.024952	1666.7	0.028486														1686.7	0.0070047	1686.7	0.0070623
														1666.9	0.024764	1666.9	0.028277														1686.9	0.0068522	1686.9	0.006909
														1667.2	0.024576	1667.2	0.028068														1687.2	0.0067008	1687.2	0.0067566
														1667.4	0.024387	1667.4	0.027859														1687.4	0.0065502	1687.4	0.0066053
														1667.6	0.024197	1667.6	0.027649														1687.6	0.0064006	1687.6	0.0064549
														1667.9	0.024006	1667.9	0.02744														1687.9	0.0062519	1687.9	0.0063056
														1668.1	0.023814	1668.1	0.02723														1688.1	0.0061042	1688.1	0.0061572
														1668.4	0.023621	1668.4	0.027019														1688.4	0.0059574	1688.4	0.0060099
														1668.6	0.023427	1668.6	0.026808														1688.6	0.0058115	1688.6	0.0058635
														1668.8	0.023231	1668.8	0.026596														1688.9	0.0056666	1688.9	0.0057182
														1669.1	0.023035	1669.1	0.026383														1689.1	0.0055227	1689.1	0.0055739
														1669.3	0.022837	1669.3	0.026169														1689.3	0.0053797	1689.3	0.0054306
														1669.6	0.022638	1669.6	0.025954														1689.6	0.0052377	1689.6	0.0052884
														1669.8	0.022438	1669.8	0.025739														1689.8	0.0050967	1689.8	0.0051472
														1670.1	0.022237	1670.1	0.025522														1690.1	0.0049567	1690.1	0.0050071
														1670.3	0.022034	1670.3	0.025303														1690.3	0.0048177	1690.3	0.0048681
														1670.5	0.02183	1670.5	0.025084														1690.5	0.0046798	1690.5	0.0047302
														1670.8	0.021625	1670.8	0.024863														1690.8	0.004543	1690.8	0.0045935
														1671	0.021419	1671	0.024641														1691	0.0044073	1691	0.004458
														1671.3	0.021212	1671.3	0.024418														1691.3	0.0042727	1691.3	0.0043236
														1671.5	0.021004	1671.5	0.024193														1691.5	0.0041394	1691.5	0.0041905
														1671.7	0.020794	1671.7	0.023967														1691.7	0.0040072	1691.7	0.0040586
														1672	0.020584	1672	0.02374														1692	0.0038763	1692	0.0039281
														1672.2	0.020373	1672.2	0.023511														1692.2	0.0037467	1692.2	0.0037989
														1672.5	0.020161	1672.5	0.023281														1692.5	0.0036184	1692.5	0.003671
														1672.7	0.019949	1672.7	0.02305														1692.7	0.0034915	1692.7	0.0035446
														1672.9	0.019736	1672.9	0.022817														1693	0.0033661	1693	0.0034197
														1673.2	0.019522	1673.2	0.022584														1693.2	0.0032422	1693.2	0.0032962
														1673.4	0.019308	1673.4	0.022349														1693.4	0.0031197	1693.4	0.0031744
														1673.7	0.019094	1673.7	0.022113														1693.7	0.0029989	1693.7	0.0030541
														1673.9	0.018879	1673.9	0.021876														1693.9	0.0028797	1693.9	0.0029355
														1674.2	0.018665	1674.2	0.021638														1694.2	0.0027622	1694.2	0.0028185
														1674.4	0.01845	1674.4	0.021399														1694.4	0.0026465	1694.4	0.0027034
														1674.6	0.018235	1674.6	0.02116														1694.6	0.0025325	1694.6	0.00259
														1674.9	0.018021	1674.9	0.02092														1694.9	0.0024205	1694.9	0.0024785
														1675.1	0.017807	1675.1	0.02068														1695.1	0.0023103	1695.1	0.0023689
														1675.4	0.017593	1675.4	0.020439														1695.4	0.0022021	1695.4	0.0022612
														1675.6	0.01738	1675.6	0.020197														1695.6	0.002096	1695.6	0.0021556
														1675.8	0.017167	1675.8	0.019956														1695.8	0.0019919	1695.8	0.002052
														1676.1	0.016955	1676.1	0.019714														1696.1	0.00189	1696.1	0.0019506
														1676.3	0.016744	1676.3	0.019473														1696.3	0.0017903	1696.3	0.0018513
														1676.6	0.016534	1676.6	0.019232														1696.6	0.0016928	1696.6	0.0017542
														1676.8	0.016324	1676.8	0.018991														1696.8	0.0015976	1696.8	0.0016593
														1677	0.016116	1677	0.01875														1697.1	0.0015048	1697.1	0.0015668
														1677.3	0.015909	1677.3	0.01851														1697.3	0.0014143	1697.3	0.0014766
														1677.5	0.015702	1677.5	0.01827														1697.5	0.0013263	1697.5	0.0013887
														1677.8	0.015497	1677.8	0.018032														1697.8	0.0012408	1697.8	0.0013033
														1678	0.015294	1678	0.017794														1698	0.0011578	1698	0.0012204
														1678.2	0.015091	1678.2	0.017557														1698.3	0.0010773	1698.3	0.0011399
														1678.5	0.01489	1678.5	0.017321														1698.5	0.00099943	1698.5	0.0010619
														1678.7	0.014691	1678.7	0.017087														1698.7	0.00092416	1698.7	0.00098654
														1679	0.014493	1679	0.016854														1699	0.00085153	1699	0.0009137
														1679.2	0.014297	1679.2	0.016622														1699.2	0.00078157	1699.2	0.00084346
														1679.5	0.014102	1679.5	0.016392														1699.5	0.00071429	1699.5	0.00077582
														1679.7	0.013909	1679.7	0.016164														1699.7	0.0006497	1699.7	0.00071081
														1679.9	0.013717	1679.9	0.015937														1699.9	0.00058783	1699.9	0.00064843
														1680.2	0.013527	1680.2	0.015713														1700.2	0.00052866	1700.2	0.00058869
														1680.4	0.013339	1680.4	0.01549														1700.4	0.00047222	1700.4	0.00053159
														1680.7	0.013152	1680.7	0.015269														1700.7	0.00041849	1700.7	0.00047713
														1680.9	0.012968	1680.9	0.01505														1700.9	0.00036746	1700.9	0.00042531
														1681.1	0.012784	1681.1	0.014834														1701.1	0.00031914	1701.1	0.00037611
														1681.4	0.012603	1681.4	0.01462														1701.4	0.00027349	1701.4	0.00032952
														1681.6	0.012423	1681.6	0.014408														1701.6	0.00023051	1701.6	0.00028552
														1681.9	0.012246	1681.9	0.014198														1701.9	0.00019017	1701.9	0.0002441
														1682.1	0.012069	1682.1	0.01399														1702.1	0.00015243	1702.1	0.00020522
														1682.3	0.011895	1682.3	0.013785														1702.4	0.00011728	1702.4	0.00016885
														1682.6	0.011722	1682.6	0.013583														1702.6	8.4663e-05	1702.6	0.00013496
														1682.8	0.011551	1682.8	0.013382														1702.8	5.4546e-05	1702.8	0.00010351
														1683.1	0.011382	1683.1	0.013184														1703.1	2.6882e-05	1703.1	7.4462e-05
														1683.3	0.011214	1683.3	0.012989														1703.3	1.6219e-06	1703.3	4.7764e-05
														1683.6	0.011048	1683.6	0.012796														1703.6	-2.1289e-05	1703.6	2.3367e-05
														1683.8	0.010884	1683.8	0.012605														1703.8	-4.1907e-05	1703.8	1.2184e-06
														1684	0.010721	1684	0.012417														1704	-6.0295e-05	1704	-1.874e-05
														1684.3	0.01056	1684.3	0.012231														1704.3	-7.6516e-05	1704.3	-3.6568e-05
														1684.5	0.0104	1684.5	0.012047														1704.5	-9.0638e-05	1704.5	-5.2329e-05
														1684.8	0.010242	1684.8	0.011866														1704.8	-0.00010273	1704.8	-6.6092e-05
														1685	0.010086	1685	0.011687														1705	-0.00011288	1705	-7.7925e-05
														1685.2	0.0099309	1685.2	0.01151														1705.2	-0.00012114	1705.2	-8.7901e-05
														1685.5	0.0097774	1685.5	0.011335														1705.5	-0.00012761	1705.5	-9.6094e-05
														1685.7	0.0096254	1685.7	0.011162														1705.7	-0.00013236	1705.7	-0.00010258
														1686	0.0094748	1686	0.010992														1706	-0.00013548	1706	-0.00010744
														1686.2	0.0093256	1686.2	0.010823														1706.2	-0.00013706	1706.2	-0.00011076
														1686.4	0.0091778	1686.4	0.010656														1706.5	-0.00013717	1706.5	-0.00011262
														1686.7	0.0090313	1686.7	0.010491														1706.7	-0.00013592	1706.7	-0.00011309
														1686.9	0.0088862	1686.9	0.010328														1706.9	-0.00013338	1706.9	-0.00011228
														1687.2	0.0087424	1687.2	0.010167														1707.2	-0.00012966	1707.2	-0.00011025
														1687.4	0.0085998	1687.4	0.010007														1707.4	-0.00012483	1707.4	-0.00010711
														1687.6	0.0084585	1687.6	0.0098483														1707.7	-0.00011899	1707.7	-0.00010293
														1687.9	0.0083184	1687.9	0.0096914														1707.9	-0.00011224	1707.9	-9.7806e-05
														1688.1	0.0081795	1688.1	0.0095358														1708.1	-0.00010466	1708.1	-9.1822e-05
														1688.4	0.0080418	1688.4	0.0093815														1708.4	-9.634e-05	1708.4	-8.5066e-05
														1688.6	0.0079052	1688.6	0.0092284														1708.6	-8.7374e-05	1708.6	-7.7622e-05
														1688.9	0.0077697	1688.9	0.0090764														1708.9	-7.7851e-05	1708.9	-6.9576e-05
														1689.1	0.0076354	1689.1	0.0089255														1709.1	-6.7855e-05	1709.1	-6.1013e-05
														1689.3	0.007502	1689.3	0.0087756														1709.3	-5.7474e-05	1709.3	-5.2016e-05
														1689.6	0.0073697	1689.6	0.0086266														1709.6	-4.6791e-05	1709.6	-4.2664e-05
														1689.8	0.0072384	1689.8	0.0084784														1709.8	-3.5888e-05	1709.8	-3.3038e-05
														1690.1	0.0071081	1690.1	0.008331														1710.1	-2.4845e-05	1710.1	-2.3216e-05
														1690.3	0.0069787	1690.3	0.0081843														1710.3	-1.3739e-05	1710.3	-1.3272e-05
														1690.5	0.0068502	1690.5	0.0080383														1710.6	-2.6451e-06	1710.6	-3.2791e-06
														1690.8	0.0067227	1690.8	0.0078929														1710.8	8.3655e-06	1710.8	6.6923e-06
														1691	0.006596	1691	0.007748														1711	1.9224e-05	1711	1.6575e-05
														1691.3	0.0064701	1691.3	0.0076037														1711.3	2.9864e-05	1711.3	2.6304e-05
														1691.5	0.0063451	1691.5	0.0074598														1711.5	4.0224e-05	1711.5	3.5819e-05
														1691.7	0.0062208	1691.7	0.0073163														1711.8	5.0245e-05	1711.8	4.506e-05
														1692	0.0060974	1692	0.0071732														1712	5.9872e-05	1712	5.3974e-05
														1692.2	0.0059746	1692.2	0.0070305														1712.2	6.9053e-05	1712.2	6.2509e-05
														1692.5	0.0058526	1692.5	0.0068881														1712.5	7.774e-05	1712.5	7.0617e-05
														1692.7	0.0057313	1692.7	0.0067461														1712.7	8.5891e-05	1712.7	7.8254e-05
														1693	0.0056107	1693	0.0066044														1713	9.3465e-05	1713	8.5381e-05
														1693.2	0.0054907	1693.2	0.0064631														1713.2	0.00010043	1713.2	9.196e-05
														1693.4	0.0053713	1693.4	0.006322														1713.4	0.00010674	1713.4	9.796e-05
														1693.7	0.0052526	1693.7	0.0061813														1713.7	0.00011239	1713.7	0.00010335
														1693.9	0.0051345	1693.9	0.006041														1713.9	0.00011734	1713.9	0.00010811
														1694.2	0.005017	1694.2	0.005901														1714.2	0.00012158	1714.2	0.00011222
														1694.4	0.0049001	1694.4	0.0057615														1714.4	0.00012509	1714.4	0.00011565
														1694.6	0.0047838	1694.6	0.0056223														1714.6	0.00012786	1714.6	0.0001184
														1694.9	0.004668	1694.9	0.0054837														1714.9	0.00012989	1714.9	0.00012046
														1695.1	0.0045529	1695.1	0.0053455														1715.1	0.00013116	1715.1	0.00012183
														1695.4	0.0044383	1695.4	0.005208														1715.4	0.00013169	1715.4	0.00012249
														1695.6	0.0043242	1695.6	0.005071														1715.6	0.00013148	1715.6	0.00012247
														1695.8	0.0042108	1695.8	0.0049347														1715.9	0.00013053	1715.9	0.00012175
														1696.1	0.0040979	1696.1	0.0047991														1716.1	0.00012886	1716.1	0.00012035
														1696.3	0.0039857	1696.3	0.0046644														1716.3	0.00012648	1716.3	0.00011829
														1696.6	0.003874	1696.6	0.0045304														1716.6	0.00012342	1716.6	0.00011558
														1696.8	0.003763	1696.8	0.0043975														1716.8	0.00011969	1716.8	0.00011224
														1697.1	0.0036527	1697.1	0.0042655														1717.1	0.00011533	1717.1	0.00010829
														1697.3	0.003543	1697.3	0.0041346														1717.3	0.00011035	1717.3	0.00010376
														1697.5	0.0034341	1697.5	0.0040049														1717.5	0.0001048	1717.5	9.8672e-05
														1697.8	0.0033259	1697.8	0.0038765														1717.8	9.87e-05	1717.8	9.3066e-05
														1698	0.0032185	1698	0.0037494														1718	9.2093e-05	1718	8.697e-05
														1698.3	0.0031119	1698.3	0.0036237														1718.3	8.5014e-05	1718.3	8.042e-05
														1698.5	0.0030062	1698.5	0.0034995														1718.5	7.7506e-05	1718.5	7.3453e-05
														1698.7	0.0029014	1698.7	0.0033769														1718.7	6.9609e-05	1718.7	6.6109e-05
														1699	0.0027976	1699	0.0032559														1719	6.1367e-05	1719	5.8428e-05
														1699.2	0.0026949	1699.2	0.0031368														1719.2	5.2825e-05	1719.2	5.0452e-05
														1699.5	0.0025931	1699.5	0.0030195														1719.5	4.4029e-05	1719.5	4.2224e-05
														1699.7	0.0024926	1699.7	0.0029041														1719.7	3.5026e-05	1719.7	3.3789e-05
														1699.9	0.0023932	1699.9	0.0027907														1720	2.5864e-05	1720	2.5192e-05
														1700.2	0.0022951	1700.2	0.0026794														1720.2	1.659e-05	1720.2	1.6477e-05
														1700.4	0.0021984	1700.4	0.0025703														1720.4	7.2529e-06	1720.4	7.6915e-06
														1700.7	0.002103	1700.7	0.0024634														1720.7	-2.0996e-06	1720.7	-1.1197e-06
														1700.9	0.0020091	1700.9	0.0023588														1720.9	-1.1419e-05	1720.9	-9.9105e-06
														1701.1	0.0019168	1701.1	0.0022566														1721.2	-2.0659e-05	1721.2	-1.8635e-05
														1701.4	0.0018261	1701.4	0.0021569														1721.4	-2.9771e-05	1721.4	-2.725e-05
														1701.6	0.0017371	1701.6	0.0020597														1721.6	-3.8709e-05	1721.6	-3.5709e-05
														1701.9	0.0016498	1701.9	0.001965														1721.9	-4.743e-05	1721.9	-4.3971e-05
														1702.1	0.0015644	1702.1	0.0018729														1722.1	-5.5888e-05	1722.1	-5.1992e-05
														1702.4	0.0014809	1702.4	0.0017835														1722.4	-6.4043e-05	1722.4	-5.9732e-05
														1702.6	0.0013994	1702.6	0.0016968														1722.6	-7.1852e-05	1722.6	-6.7152e-05
														1702.8	0.0013199	1702.8	0.0016128														1722.8	-7.9277e-05	1722.8	-7.4215e-05
														1703.1	0.0012425	1703.1	0.0015316														1723.1	-8.6281e-05	1723.1	-8.0883e-05
														1703.3	0.0011673	1703.3	0.0014531														1723.3	-9.2829e-05	1723.3	-8.7124e-05
														1703.6	0.0010944	1703.6	0.0013775														1723.6	-9.8889e-05	1723.6	-9.2906e-05
														1703.8	0.0010237	1703.8	0.0013047														1723.8	-0.00010443	1723.8	-9.8199e-05
														1704	0.00095543	1704	0.0012347														1724	-0.00010943	1724	-0.00010298
														1704.3	0.00088955	1704.3	0.0011675														1724.3	-0.00011385	1724.3	-0.00010721
														1704.5	0.00082612	1704.5	0.0011031														1724.5	-0.00011768	1724.5	-0.00011089
														1704.8	0.00076518	1704.8	0.0010416														1724.8	-0.0001209	1724.8	-0.00011399
														1705	0.00070678	1705	0.00098278														1725	-0.00012349	1725	-0.00011648
														1705.2	0.00065094	1705.2	0.00092675														1725.3	-0.00012544	1725.3	-0.00011837
														1705.5	0.00059769	1705.5	0.00087346														1725.5	-0.00012673	1725.5	-0.00011963
														1705.7	0.00054704	1705.7	0.00082286														1725.7	-0.00012736	1725.7	-0.00012027
														1706	0.00049902	1706	0.00077491														1726	-0.00012733	1726	-0.00012027
														1706.2	0.00045362	1706.2	0.00072956														1726.2	-0.00012663	1726.2	-0.00011964
														1706.5	0.00041085	1706.5	0.00068677														1726.5	-0.00012527	1726.5	-0.00011837
														1706.7	0.0003707	1706.7	0.00064646														1726.7	-0.00012325	1726.7	-0.00011648
														1706.9	0.00033315	1706.9	0.00060859														1726.9	-0.00012058	1726.9	-0.00011396
														1707.2	0.00029818	1707.2	0.00057307														1727.2	-0.00011728	1727.2	-0.00011084
														1707.4	0.00026577	1707.4	0.00053984														1727.4	-0.00011335	1727.4	-0.00010711
														1707.7	0.00023588	1707.7	0.00050883														1727.7	-0.00010881	1727.7	-0.00010281
														1707.9	0.00020847	1707.9	0.00047995														1727.9	-0.00010368	1727.9	-9.7946e-05
														1708.1	0.00018349	1708.1	0.00045311														1728.1	-9.7995e-05	1728.1	-9.2543e-05
														1708.4	0.00016087	1708.4	0.00042824														1728.4	-9.1771e-05	1728.4	-8.6626e-05
														1708.6	0.00014057	1708.6	0.00040524														1728.6	-8.5039e-05	1728.6	-8.0222e-05
														1708.9	0.0001225	1708.9	0.00038401														1728.9	-7.7831e-05	1728.9	-7.3361e-05
														1709.1	0.00010659	1709.1	0.00036447														1729.1	-7.0179e-05	1729.1	-6.6077e-05
														1709.3	9.2763e-05	1709.3	0.00034651														1729.4	-6.212e-05	1729.4	-5.8402e-05
														1709.6	8.093e-05	1709.6	0.00033004														1729.6	-5.3692e-05	1729.6	-5.0374e-05
														1709.8	7.0997e-05	1709.8	0.00031496														1729.8	-4.4935e-05	1729.8	-4.2031e-05
														1710.1	6.2865e-05	1710.1	0.00030117
														1710.3	5.6435e-05	1710.3	0.00028857
														1710.6	5.1598e-05	1710.6	0.00027705
														1710.8	4.8246e-05	1710.8	0.00026653
														1711	4.6265e-05	1711	0.0002569
														1711.3	4.5541e-05	1711.3	0.00024806
														1711.5	4.5955e-05	1711.5	0.00023992
														1711.8	4.7391e-05	1711.8	0.00023239
														1712	4.9728e-05	1712	0.00022537
														1712.2	5.2846e-05	1712.2	0.00021877
														1712.5	5.6626e-05	1712.5	0.00021252
														1712.7	6.0949e-05	1712.7	0.00020652
														1713	6.5699e-05	1713	0.0002007
														1713.2	7.0761e-05	1713.2	0.00019498
														1713.4	7.6022e-05	1713.4	0.00018929
														1713.7	8.1374e-05	1713.7	0.00018358
														1713.9	8.671e-05	1713.9	0.00017776
														1714.2	9.193e-05	1714.2	0.00017179
														1714.4	9.6937e-05	1714.4	0.00016562
														1714.6	0.00010164	1714.6	0.0001592
														1714.9	0.00010595	1714.9	0.00015248
														1715.1	0.0001098	1715.1	0.00014543
														1715.4	0.0001131	1715.4	0.00013802
														1715.6	0.00011579	1715.6	0.00013023
														1715.9	0.00011782	1715.9	0.00012202
														1716.1	0.00011912	1716.1	0.00011339
														1716.3	0.00011966	1716.3	0.00010433
														1716.6	0.0001194	1716.6	9.4822e-05
														1716.8	0.0001183	1716.8	8.4881e-05
														1717.1	0.00011635	1717.1	7.4508e-05
														1717.3	0.00011354	1717.3	6.3712e-05
														1717.5	0.00010985	1717.5	5.251e-05
														1717.8	0.00010528	1717.8	4.0921e-05
														1718	9.986e-05	1718	2.897e-05
														1718.3	9.3589e-05	1718.3	1.6684e-05
														1718.5	8.6495e-05	1718.5	4.0974e-06
														1718.7	7.861e-05	1718.7	-8.7548e-06
														1719	6.997e-05	1719	-2.1833e-05
														1719.2	6.0619e-05	1719.2	-3.5094e-05
														1719.5	5.0607e-05	1719.5	-4.8494e-05
														1719.7	3.9989e-05	1719.7	-6.1983e-05
														1720	2.8823e-05	1720	-7.5512e-05
														1720.2	1.7176e-05	1720.2	-8.9028e-05
														1720.4	5.1155e-06	1720.4	-0.00010248
														1720.7	-7.2864e-06	1720.7	-0.00011581
														1720.9	-1.9954e-05	1720.9	-0.00012897
														1721.2	-3.2811e-05	1721.2	-0.00014189
														1721.4	-4.5777e-05	1721.4	-0.00015453
														1721.6	-5.8771e-05	1721.6	-0.00016682
														1721.9	-7.1712e-05	1721.9	-0.00017872
														1722.1	-8.4519e-05	1722.1	-0.00019016
														1722.4	-9.711e-05	1722.4	-0.0002011
														1722.6	-0.00010941	1722.6	-0.00021149
														1722.8	-0.00012133	1722.8	-0.00022127
														1723.1	-0.0001328	1723.1	-0.0002304
														1723.3	-0.00014375	1723.3	-0.00023883
														1723.6	-0.00015411	1723.6	-0.00024653
														1723.8	-0.0001638	1723.8	-0.00025345
														1724	-0.00017277	1724	-0.00025956
														1724.3	-0.00018097	1724.3	-0.00026483
														1724.5	-0.00018832	1724.5	-0.00026922
														1724.8	-0.0001948	1724.8	-0.00027273
														1725	-0.00020036	1725	-0.00027532
														1725.3	-0.00020495	1725.3	-0.00027698
														1725.5	-0.00020856	1725.5	-0.0002777
														1725.7	-0.00021116	1725.7	-0.00027748
														1726	-0.00021272	1726	-0.00027631
														1726.2	-0.00021325	1726.2	-0.00027419
														1726.5	-0.00021274	1726.5	-0.00027113
														1726.7	-0.00021118	1726.7	-0.00026715
														1726.9	-0.0002086	1726.9	-0.00026225
														1727.2	-0.000205	1727.2	-0.00025647
														1727.4	-0.00020041	1727.4	-0.00024982
														1727.7	-0.00019485	1727.7	-0.00024233
														1727.9	-0.00018837	1727.9	-0.00023404
														1728.1	-0.000181	1728.1	-0.00022499
														1728.4	-0.00017279	1728.4	-0.00021522
														1728.6	-0.00016379	1728.6	-0.00020476
														1728.9	-0.00015406	1728.9	-0.00019368
														1729.1	-0.00014366	1729.1	-0.00018201
														1729.4	-0.00013264	1729.4	-0.00016982
														1729.6	-0.00012109	1729.6	-0.00015717
														1729.8	-0.00010907	1729.8	-0.0001441
														1730.1	-9.6651e-05	1730.1	-0.00013069
														1730.3	-8.3916e-05	1730.3	-0.000117
														1730.6	-7.094e-05	1730.6	-0.00010309
														1730.8	-5.7801e-05	1730.8	-8.9021e-05
														1731	-4.4579e-05	1731	-7.4867e-05
														1731.3	-3.1353e-05	1731.3	-6.0691e-05
														1731.5	-1.8202e-05	1731.5	-4.6561e-05
														1731.8	-5.2034e-06	1731.8	-3.2543e-05
														1732	7.5666e-06	1732	-1.8702e-05
														1732.2	2.0034e-05	1732.2	-5.1026e-06
														1732.5	3.2127e-05	1732.5	8.192e-06
														1732.7	4.3777e-05	1732.7	2.1121e-05
														1733	5.4919e-05	1733	3.3624e-05
														1733.2	6.5491e-05	1733.2	4.5645e-05
														1733.5	7.5436e-05	1733.5	5.713e-05
														1733.7	8.4702e-05	1733.7	6.8027e-05
														1733.9	9.3241e-05	1733.9	7.8288e-05
														1734.2	0.00010101	1734.2	8.7869e-05
														1734.4	0.00010797	1734.4	9.673e-05
														1734.7	0.0001141	1734.7	0.00010483
														1734.9	0.00011935	1734.9	0.00011215
														1735.1	0.00012373	1735.1	0.00011864
														1735.4	0.00012721	1735.4	0.0001243
														1735.6	0.00012978	1735.6	0.00012909
														1735.9	0.00013144	1735.9	0.00013301
														1736.1	0.0001322	1736.1	0.00013605
														1736.3	0.00013207	1736.3	0.0001382
														1736.6	0.00013106	1736.6	0.00013946
														1736.8	0.0001292	1736.8	0.00013984
														1737.1	0.00012651	1737.1	0.00013935
														1737.3	0.00012303	1737.3	0.00013801
														1737.5	0.00011879	1737.5	0.00013583
														1737.8	0.00011383	1737.8	0.00013285
														1738	0.00010821	1738	0.00012908
														1738.3	0.00010197	1738.3	0.00012457
														1738.5	9.5175e-05	1738.5	0.00011935
														1738.8	8.7872e-05	1738.8	0.00011347
														1739	8.0126e-05	1739	0.00010696
														1739.2	7.2001e-05	1739.2	9.9896e-05
														1739.5	6.3562e-05	1739.5	9.2312e-05
														1739.7	5.4875e-05	1739.7	8.427e-05
														1740	4.601e-05	1740	7.5828e-05

## Sheet: S9A
		Cu(II) d3Met						Cu(II) d2cys						Cu(II) amide					Cu(I) d3Met						Cu(I) d2cys						Cu(I) amide
	replicate	1		2		3		1		2		3		1		2			1		2		3		1		2		3		1		2
		freq. (cm-1)	intensity	freq. (cm-1)	intensity	freq. (cm-1)	intensity	freq. (cm-1)	intensity	freq. (cm-1)	intensity	freq. (cm-1)	intensity	freq. (cm-1)	intensity	freq. (cm-1)	intensity		freq. (cm-1)	intensity	freq. (cm-1)	intensity	freq. (cm-1)	intensity	freq. (cm-1)	intensity	freq. (cm-1)	intensity	freq. (cm-1)	intensity	freq. (cm-1)	intensity	freq. (cm-1)	intensity
		2110.2	7.8284e-08	2110.2	5.761e-08	2110.2	1.6511e-07	2210	-1.3465e-09	2210	-4.954e-08	2210	-1.5897e-08	1550	-7.6148e-05	1550	-7.5999e-05		2112.2	-8.5006e-08	2112.2	-1.6109e-07	2112.2	-5.097e-08	2195.1	1.2774e-07	2195.1	-2.7888e-08	2195.1	-3.7664e-11	1590	1.846e-05	1590	8.9932e-06
		2110.5	3.8539e-08	2110.5	-4.8696e-08	2110.5	3.3334e-08	2210.3	-6.5176e-09	2210.3	-2.8663e-08	2210.3	-3.5321e-10	1550.2	-6.3147e-05	1550.2	-6.9959e-05		2112.4	-1.3543e-07	2112.4	-1.6163e-07	2112.4	-5.7842e-08	2195.3	1.4848e-07	2195.3	-2.8398e-08	2195.3	3.1137e-09	1590.3	2.2976e-05	1590.3	1.3519e-05
		2110.7	-2.2276e-08	2110.7	-1.6987e-07	2110.7	-1.2942e-07	2210.5	-1.3914e-08	2210.5	-6.3155e-09	2210.5	1.4678e-08	1550.5	-4.9762e-05	1550.5	-6.3418e-05		2112.6	-1.4368e-07	2112.6	-1.1397e-07	2112.6	-4.3139e-08	2195.6	1.4258e-07	2195.6	-2.8343e-08	2195.6	4.6301e-09	1590.5	2.7515e-05	1590.5	1.8102e-05
		2110.9	-9.7948e-08	2110.9	-2.8986e-07	2110.9	-3.0449e-07	2210.7	-2.2904e-08	2210.7	1.6018e-08	2210.7	2.83e-08	1550.7	-3.6072e-05	1550.7	-5.642e-05		2112.9	-1.0808e-07	2112.9	-2.9709e-08	2112.9	-9.3937e-09	2195.8	1.1268e-07	2195.8	-2.7068e-08	2195.8	4.7478e-09	1590.7	3.2049e-05	1590.7	2.2714e-05
		2111.2	-1.782e-07	2111.2	-3.9045e-07	2111.2	-4.683e-07	2211	-3.2673e-08	2211	3.6884e-08	2211	3.9721e-08	1551	-2.2161e-05	1551	-4.901e-05		2113.1	-3.9743e-08	2113.1	6.8516e-08	2113.1	3.3967e-08	2196	6.5139e-08	2196	-2.3846e-08	2196	3.9462e-09	1591	3.6549e-05	1591	2.7326e-05
		2111.4	-2.5003e-07	2111.4	-4.5386e-07	2111.4	-5.955e-07	2211.2	-4.2288e-08	2211.2	5.495e-08	2211.2	4.8303e-08	1551.2	-8.1102e-06	1551.2	-4.1237e-05		2113.4	4.0539e-08	2113.4	1.527e-07	2113.4	7.2974e-08	2196.3	8.7774e-09	2196.3	-1.807e-08	2196.3	2.8249e-09	1591.2	4.0984e-05	1591.2	3.1907e-05
		2111.7	-2.9966e-07	2111.7	-4.6557e-07	2111.7	-6.6261e-07	2211.5	-5.0769e-08	2211.5	6.9092e-08	2211.5	5.3593e-08	1551.5	5.9971e-06	1551.5	-3.315e-05		2113.6	1.0813e-07	2113.6	1.9696e-07	2113.6	9.3062e-08	2196.5	-4.6828e-08	2196.5	-9.4405e-09	2196.5	1.9627e-09	1591.5	4.5325e-05	1591.5	3.6429e-05
		2111.9	-3.1491e-07	2111.9	-4.1689e-07	2111.9	-6.5187e-07	2211.7	-5.7175e-08	2211.7	7.8459e-08	2211.7	5.5343e-08	1551.7	2.0079e-05	1551.7	-2.48e-05		2113.8	1.4162e-07	2113.8	1.8495e-07	2113.8	8.3634e-08	2196.8	-9.2995e-08	2196.8	1.8771e-09	2196.8	1.7844e-09	1591.7	4.954e-05	1591.7	4.086e-05
		2112.2	-2.8745e-07	2112.2	-3.0685e-07	2112.2	-5.5456e-07	2212	-6.0672e-08	2212	8.2525e-08	2212	5.3529e-08	1551.9	3.4054e-05	1551.9	-1.6239e-05		2114.1	1.2924e-07	2114.1	1.1531e-07	2114.1	4.203e-08	2197	-1.2329e-07	2197	1.5163e-08	2197	2.4571e-09	1591.9	5.36e-05	1591.9	4.517e-05
		2112.4	-2.1473e-07	2112.4	-1.4313e-07	2112.4	-3.7325e-07	2212.2	-6.06e-08	2212.2	8.111e-08	2212.2	4.8344e-08	1552.2	4.7842e-05	1552.2	-7.5208e-06		2114.3	7.3086e-08	2114.3	3.7707e-09	2114.3	-2.4217e-08	2197.2	-1.3434e-07	2197.2	2.9139e-08	2197.2	3.8365e-09	1592.2	5.7474e-05	1592.2	4.9329e-05
		2112.6	-1.0095e-07	2112.6	5.8328e-08	2112.6	-1.2256e-07	2212.4	-5.6534e-08	2212.4	7.439e-08	2212.4	4.0186e-08	1552.4	6.1365e-05	1552.4	1.3007e-06		2114.6	-1.0337e-08	2114.6	-1.1899e-07	2114.6	-9.7529e-08	2197.5	-1.2605e-07	2197.5	4.2076e-08	2197.5	5.475e-09	1592.4	6.1132e-05	1592.4	5.3307e-05
		2112.9	4.2876e-08	2112.9	2.7481e-07	2112.9	1.7181e-07	2212.7	-4.8314e-08	2212.7	6.2874e-08	2212.7	2.9634e-08	1552.7	7.4546e-05	1552.7	1.0171e-05		2114.8	-9.3194e-08	2114.8	-2.13e-07	2114.8	-1.5294e-07	2197.7	-1.0121e-07	2197.7	5.1988e-08	2197.7	6.6939e-09	1592.7	6.4544e-05	1592.7	5.7073e-05
		2113.1	2.0009e-07	2113.1	4.7961e-07	2113.1	4.7586e-07	2212.9	-3.6067e-08	2212.9	4.7364e-08	2212.9	1.7408e-08	1552.9	8.7314e-05	1552.9	1.9036e-05		2115	-1.4251e-07	2115	-2.3703e-07	2115	-1.6265e-07	2198	-6.4616e-08	2198	5.6921e-08	2198	6.7144e-09	1592.9	6.7683e-05	1592.9	6.0599e-05
		2113.4	3.5048e-07	2113.4	6.4544e-07	2113.4	7.5142e-07	2213.2	-2.0203e-08	2213.2	2.8901e-08	2213.2	4.327e-09	1553.1	9.9596e-05	1553.1	2.7842e-05		2115.3	-1.277e-07	2115.3	-1.5667e-07	2115.3	-1.0136e-07	2198.2	-2.2081e-08	2198.2	5.5281e-08	2198.2	4.833e-09	1593.2	7.0518e-05	1593.2	6.3855e-05
		2113.6	4.7306e-07	2113.6	7.4829e-07	2113.6	9.612e-07	2213.4	-1.3969e-09	2213.4	8.6842e-09	2213.4	-8.7478e-09	1553.4	0.00011133	1553.4	3.6534e-05		2115.5	-2.7465e-08	2115.5	4.9658e-08	2115.5	4.903e-08	2198.5	2.0639e-08	2198.5	4.6172e-08	2198.5	6.1709e-10	1593.4	7.3024e-05	1593.4	6.6813e-05
		2113.8	5.492e-07	2113.8	7.7094e-07	2113.8	1.0741e-06	2213.6	1.9451e-08	2213.6	-1.2e-08	2213.6	-2.0965e-08	1553.6	0.00012244	1553.6	4.5061e-05		2115.8	1.6617e-07	2115.8	3.8857e-07	2115.8	2.9667e-07	2198.7	5.8645e-08	2198.7	2.9695e-08	2198.7	-5.903e-09	1593.6	7.5174e-05	1593.6	6.9448e-05
		2114.1	5.6549e-07	2114.1	7.0577e-07	2114.1	1.0699e-06	2213.9	4.1271e-08	2213.9	-3.1867e-08	2213.9	-3.1543e-08	1553.9	0.00013289	1553.9	5.3369e-05		2116	4.4788e-07	2116	8.542e-07	2116	6.3987e-07	2198.9	8.8371e-08	2198.9	7.1728e-09	2198.9	-1.4073e-08	1593.9	7.6943e-05	1593.9	7.1732e-05
		2114.3	5.1591e-07	2114.3	5.5634e-07	2114.3	9.4263e-07	2214.1	6.2884e-08	2214.1	-4.9716e-08	2214.1	-3.9819e-08	1554.1	0.0001426	1554.1	6.141e-05		2116.3	8.035e-07	2116.3	1.4347e-06	2116.3	1.0702e-06	2199.2	1.0771e-07	2199.2	-1.8751e-08	2199.2	-2.2509e-08	1594.1	7.8308e-05	1594.1	7.3643e-05
		2114.6	4.0307e-07	2114.6	3.3741e-07	2114.6	7.0203e-07	2214.4	8.3076e-08	2214.4	-6.4503e-08	2214.4	-4.5294e-08	1554.3	0.00015154	1554.3	6.9133e-05		2116.5	1.2181e-06	2116.5	2.1211e-06	2116.5	1.578e-06	2199.4	1.1585e-07	2199.4	-4.4134e-08	2199.4	-2.9062e-08	1594.4	7.9247e-05	1594.4	7.5155e-05
		2114.8	2.3809e-07	2114.8	7.3451e-08	2114.8	3.7303e-07	2214.6	1.0067e-07	2214.6	-7.5401e-08	2214.6	-4.7672e-08	1554.6	0.00015966	1554.6	7.6492e-05		2116.7	1.6851e-06	2116.7	2.9159e-06	2116.7	2.1594e-06	2199.7	1.1294e-07	2199.7	-6.3901e-08	2199.7	-3.0862e-08	1594.6	7.9739e-05	1594.6	7.6248e-05
		2115	3.9374e-08	2115	-2.0438e-07	2115	-7.1646e-09	2214.8	1.1459e-07	2214.8	-8.1848e-08	2214.8	-4.6875e-08	1554.8	0.00016691	1554.8	8.3443e-05		2117	2.2152e-06	2117	3.8386e-06	2117	2.823e-06	2199.9	9.9753e-08	2199.9	-7.2115e-08	2199.9	-2.4445e-08	1594.8	7.9767e-05	1594.8	7.6903e-05
		2115.3	-1.698e-07	2115.3	-4.6225e-07	2115.3	-3.9365e-07	2215.1	1.2394e-07	2215.1	-8.3574e-08	2215.1	-4.3052e-08	1555.1	0.00017327	1555.1	8.9943e-05		2117.2	2.8405e-06	2117.2	4.9279e-06	2117.2	3.5943e-06	2200.1	7.7471e-08	2200.1	-6.2346e-08	2200.1	-5.9365e-09	1595.1	7.9314e-05	1595.1	7.7101e-05
		2115.5	-3.6424e-07	2115.5	-6.6819e-07	2115.5	-7.3967e-07	2215.3	1.2804e-07	2215.3	-8.0607e-08	2215.3	-3.6569e-08	1555.3	0.0001787	1555.3	9.5952e-05		2117.5	3.6147e-06	2117.5	6.2371e-06	2117.5	4.5184e-06	2200.4	4.7577e-08	2200.4	-2.806e-08	2200.4	2.8709e-08	1595.3	7.8366e-05	1595.3	7.6827e-05
		2115.8	-5.2013e-07	2115.8	-7.9646e-07	2115.8	-1.0028e-06	2215.6	1.2648e-07	2215.6	-7.3264e-08	2215.6	-2.798e-08	1555.5	0.00018318	1555.5	0.00010143		2117.7	4.607e-06	2117.7	7.8274e-06	2117.7	5.6581e-06	2200.6	1.1957e-08	2200.6	3.6995e-08	2200.6	8.3461e-08	1595.6	7.691e-05	1595.6	7.6066e-05
		2116	-6.1802e-07	2116	-8.3114e-07	2116	-1.1505e-06	2215.8	1.1912e-07	2215.8	-6.2117e-08	2215.8	-1.7984e-08	1555.8	0.00018669	1555.8	0.00010635		2117.9	5.8924e-06	2117.9	9.7583e-06	2117.9	7.09e-06	2200.9	-2.6949e-08	2200.9	1.3848e-07	2200.9	1.6197e-07	1595.8	7.4937e-05	1595.8	7.4807e-05
		2116.3	-6.4507e-07	2116.3	-7.6831e-07	2116.3	-1.1645e-06	2216	1.0613e-07	2216	-4.7949e-08	2216	-7.3779e-09	1556	0.00018923	1556	0.00011068		2118.2	7.5399e-06	2118.2	1.208e-05	2118.2	8.8985e-06	2201.1	-6.6018e-08	2201.1	2.8125e-07	2201.1	2.6737e-07	1596	7.2441e-05	1596	7.3042e-05
		2116.5	-5.9626e-07	2116.5	-6.1653e-07	2116.5	-1.0427e-06	2216.3	8.7961e-08	2216.3	-3.1698e-08	2216.3	3.0115e-09	1556.3	0.00019078	1556.3	0.00011438		2118.4	9.6019e-06	2118.4	1.4828e-05	2118.4	1.1169e-05	2201.3	-1.0146e-07	2201.3	4.6931e-07	2201.3	4.0215e-07	1596.3	6.9417e-05	1596.3	7.0763e-05
		2116.7	-4.7443e-07	2116.7	-3.954e-07	2116.7	-7.9929e-07	2216.5	6.5335e-08	2216.5	-1.4389e-08	2216.5	1.239e-08	1556.5	0.00019134	1556.5	0.00011744		2118.7	1.2108e-05	2118.7	1.8027e-05	2118.7	1.3981e-05	2201.6	-1.2903e-07	2201.6	7.0584e-07	2201.6	5.6811e-07	1596.5	6.5862e-05	1596.5	6.7966e-05
		2117	-2.8903e-07	2117	-1.3242e-07	2117	-4.6181e-07	2216.8	3.9195e-08	2216.8	2.9362e-09	2216.8	2.006e-08	1556.8	0.00019091	1556.8	0.00011984		2118.9	1.5067e-05	2118.9	2.1696e-05	2118.9	1.7407e-05	2201.8	-1.4446e-07	2201.8	9.9345e-07	2201.8	7.6637e-07	1596.8	6.1778e-05	1596.8	6.465e-05
		2117.2	-5.3999e-08	2117.2	1.4144e-07	2117.2	-6.655e-08	2217	1.0668e-08	2217	1.9284e-08	2217	2.5478e-08	1557	0.00018951	1557	0.00012154		2119.1	1.8466e-05	2119.1	2.5857e-05	2119.1	2.1509e-05	2202.1	-1.4405e-07	2202.1	1.3345e-06	2202.1	9.9754e-07	1597	5.7169e-05	1597	6.0816e-05
		2117.5	2.1516e-07	2117.5	3.9684e-07	2117.5	3.4741e-07	2217.3	-1.8994e-08	2217.3	3.3772e-08	2217.3	2.8302e-08	1557.2	0.00018715	1557.2	0.00012256		2119.4	2.2289e-05	2119.4	3.0548e-05	2119.4	2.6336e-05	2202.3	-1.2521e-07	2202.3	1.7313e-06	2202.3	1.2619e-06	1597.3	5.2042e-05	1597.3	5.6469e-05
		2117.7	5.0438e-07	2117.7	6.1119e-07	2117.7	7.4475e-07	2217.5	-4.8472e-08	2217.5	4.5681e-08	2217.5	2.8421e-08	1557.5	0.00018385	1557.5	0.00012286		2119.6	2.6522e-05	2119.6	3.5826e-05	2119.6	3.193e-05	2202.6	-8.6923e-08	2202.6	2.1867e-06	2202.6	1.5594e-06	1597.5	4.6406e-05	1597.5	5.1615e-05
		2117.9	8.0386e-07	2117.9	7.7284e-07	2117.9	1.0998e-06	2217.7	-7.6444e-08	2217.7	5.4492e-08	2217.7	2.5965e-08	1557.7	0.00017963	1557.7	0.00012245		2119.9	3.1163e-05	2119.9	4.1769e-05	2119.9	3.8322e-05	2202.8	-2.9868e-08	2202.8	2.7042e-06	2202.8	1.8903e-06	1597.7	4.0275e-05	1597.7	4.6265e-05
		2118.2	1.1102e-06	2118.2	8.839e-07	2118.2	1.4009e-06	2218	-1.0164e-07	2218	5.9913e-08	2218	2.1299e-08	1558	0.00017452	1558	0.00012133		2120.1	3.6228e-05	2120.1	4.8464e-05	2120.1	4.5534e-05	2203	4.3791e-08	2203	3.2882e-06	2203	2.2552e-06	1598	3.3665e-05	1598	4.0432e-05
		2118.4	1.4279e-06	2118.4	9.6114e-07	2118.4	1.6531e-06	2218.2	-1.229e-07	2218.2	6.1887e-08	2218.2	1.499e-08	1558.2	0.00016856	1558.2	0.00011949		2120.3	4.1747e-05	2120.3	5.5991e-05	2120.3	5.357e-05	2203.3	1.3101e-07	2203.3	3.9437e-06	2203.3	2.6547e-06	1598.2	2.6595e-05	1598.2	3.4132e-05
		2118.7	1.769e-06	2118.7	1.0349e-06	2118.7	1.8778e-06	2218.5	-1.3923e-07	2218.5	6.0582e-08	2218.5	7.7625e-09	1558.4	0.00016178	1558.4	0.00011694		2120.6	4.7751e-05	2120.6	6.4405e-05	2120.6	6.2414e-05	2203.5	2.2871e-07	2203.5	4.6767e-06	2203.5	3.0902e-06	1598.5	1.9088e-05	1598.5	2.7384e-05
		2118.9	2.1527e-06	2118.9	1.1459e-06	2118.9	2.1102e-06	2218.7	-1.498e-07	2218.7	5.6375e-08	2218.7	4.3032e-10	1558.7	0.00015422	1558.7	0.00011369		2120.8	5.4258e-05	2120.8	7.3708e-05	2120.8	7.2016e-05	2203.8	3.3477e-07	2203.8	5.4933e-06	2203.8	3.5633e-06	1598.7	1.1169e-05	1598.7	2.0211e-05
		2119.1	2.6038e-06	2119.1	1.3411e-06	2119.1	2.3949e-06	2218.9	-1.5401e-07	2218.9	4.9809e-08	2218.9	-6.1755e-09	1558.9	0.00014593	1558.9	0.00010975		2121.1	6.1256e-05	2121.1	8.3833e-05	2121.1	8.2287e-05	2204	4.4883e-07	2204	6.3995e-06	2204	4.0758e-06	1598.9	2.8677e-06	1598.9	1.2639e-05
		2119.4	3.1499e-06	2119.4	1.6684e-06	2119.4	2.7804e-06	2219.2	-1.5149e-07	2219.2	4.156e-08	2219.2	-1.1288e-08	1559.2	0.00013696	1559.2	0.00010514		2121.3	6.8686e-05	2121.3	9.4637e-05	2121.3	9.3086e-05	2204.2	5.728e-07	2204.2	7.4006e-06	2204.2	4.6297e-06	1599.2	-5.7838e-06	1599.2	4.6957e-06
		2119.6	3.8198e-06	2119.6	2.1715e-06	2119.6	3.3129e-06	2219.4	-1.4206e-07	2219.4	3.2379e-08	2219.4	-1.4282e-08	1559.4	0.00012735	1559.4	9.9876e-05		2121.6	7.6438e-05	2121.6	0.0001059	2121.6	0.00010422	2204.5	7.1086e-07	2204.5	8.5002e-06	2204.5	5.226e-06	1599.4	-1.475e-05	1599.4	-3.5862e-06
		2119.9	4.6412e-06	2119.9	2.8861e-06	2119.9	4.0311e-06	2219.7	-1.2574e-07	2219.7	2.3049e-08	2219.7	-1.4742e-08	1559.6	0.00011716	1559.6	9.3978e-05		2121.8	8.4345e-05	2121.8	0.00011732	2121.8	0.00011544	2204.7	8.6894e-07	2204.7	9.7002e-06	2204.7	5.8655e-06	1599.7	-2.3992e-05	1599.7	-1.2172e-05
		2120.1	5.6396e-06	2120.1	3.8373e-06	2120.1	4.963e-06	2219.9	-1.0272e-07	2219.9	1.4331e-08	2219.9	-1.2519e-08	1559.9	0.00010645	1559.9	8.7474e-05		2122	9.2196e-05	2122	0.00012858	2122	0.00012647	2205	1.0538e-06	2205	1.0999e-05	2205	6.5475e-06	1599.9	-3.3468e-05	1599.9	-2.1023e-05
		2120.3	6.8386e-06	2120.3	5.0393e-06	2120.3	6.1245e-06	2220.1	-7.328e-08	2220.1	6.9225e-09	2220.1	-7.7617e-09	1560.1	9.5261e-05	1560.1	8.0392e-05		2122.3	9.9753e-05	2122.3	0.00013932	2122.3	0.00013696	2205.2	1.2715e-06	2205.2	1.2394e-05	2205.2	7.27e-06	1600.1	-4.3132e-05	1600.1	-3.0098e-05
		2120.6	8.2602e-06	2120.6	6.4973e-06	2120.6	7.5209e-06	2220.4	-3.7751e-08	2220.4	1.4245e-09	2220.4	-9.2261e-10	1560.4	8.3664e-05	1560.4	7.2764e-05		2122.5	0.00010677	2122.5	0.00014917	2122.5	0.00014659	2205.4	1.5267e-06	2205.4	1.3877e-05	2205.4	8.029e-06	1600.4	-5.2938e-05	1600.4	-3.9353e-05
		2120.8	9.9273e-06	2120.8	8.2113e-06	2120.8	9.1507e-06	2220.6	3.5469e-09	2220.6	-1.6839e-09	2220.6	7.2586e-09	1560.6	7.1713e-05	1560.6	6.4623e-05		2122.8	0.000113	2122.8	0.00015781	2122.8	0.00015503	2205.7	1.8209e-06	2205.7	1.5437e-05	2205.7	8.8189e-06	1600.6	-6.2832e-05	1600.6	-4.874e-05
		2121.1	1.1866e-05	2121.1	1.0181e-05	2121.1	1.1011e-05	2220.9	5.0383e-08	2220.9	-2.056e-09	2220.9	1.5804e-08	1560.9	5.9469e-05	1560.9	5.6007e-05		2123	0.00011825	2123	0.00016496	2123	0.00016197	2205.9	2.1521e-06	2205.9	1.7061e-05	2205.9	9.6324e-06	1600.9	-7.2761e-05	1600.9	-5.8209e-05
		2121.3	1.4108e-05	2121.3	1.2413e-05	2121.3	1.3102e-05	2221.1	1.0268e-07	2221.1	5.2425e-10	2221.1	2.3571e-08	1561.1	4.6992e-05	1561.1	4.6953e-05		2123.2	0.00012235	2123.2	0.00017038	2123.2	0.00016716	2206.2	2.5152e-06	2206.2	1.8731e-05	2206.2	1.046e-05	1601.1	-8.2668e-05	1601.1	-6.7706e-05
		2121.6	1.6694e-05	2121.6	1.4922e-05	2121.6	1.5438e-05	2221.4	1.6059e-07	2221.4	6.1569e-09	2221.4	2.9345e-08	1561.3	3.4342e-05	1561.3	3.7502e-05		2123.5	0.00012517	2123.5	0.0001739	2123.5	0.00017039	2206.4	2.9019e-06	2206.4	2.0429e-05	2206.4	1.1292e-05	1601.4	-9.2493e-05	1601.4	-7.7176e-05
		2121.8	1.9673e-05	2121.8	1.7739e-05	2121.8	1.8046e-05	2221.6	2.2454e-07	2221.6	1.4852e-08	2221.6	3.1952e-08	1561.6	2.1578e-05	1561.6	2.7698e-05		2123.7	0.00012666	2123.7	0.0001754	2123.7	0.00017156	2206.6	3.3023e-06	2206.6	2.2134e-05	2206.6	1.2117e-05	1601.6	-0.00010217	1601.6	-8.6559e-05
		2122	2.3104e-05	2122	2.091e-05	2122	2.0967e-05	2221.8	2.9526e-07	2221.8	2.6563e-08	2221.8	3.0374e-08	1561.8	8.7599e-06	1561.8	1.7585e-05		2124	0.00012677	2124	0.00017483	2124	0.00017061	2206.9	3.7062e-06	2206.9	2.3822e-05	2206.9	1.2923e-05	1601.8	-0.00011164	1601.8	-9.5795e-05
		2122.3	2.7052e-05	2122.3	2.4492e-05	2122.3	2.426e-05	2222.1	3.7386e-07	2222.1	4.1234e-08	2222.1	2.3866e-08	1562.1	-4.0553e-06	1562.1	7.2067e-06		2124.2	0.00012553	2124.2	0.00017221	2124.2	0.00016758	2207.1	4.1043e-06	2207.1	2.5472e-05	2207.1	1.3699e-05	1602.1	-0.00012083	1602.1	-0.00010482
		2122.5	3.158e-05	2122.5	2.855e-05	2122.5	2.7993e-05	2222.3	4.6177e-07	2222.3	5.8839e-08	2222.3	1.2062e-08	1562.3	-1.6811e-05	1562.3	-3.3884e-06		2124.4	0.00012297	2124.4	0.00016763	2124.4	0.00016259	2207.4	4.4893e-06	2207.4	2.7058e-05	2207.4	1.4434e-05	1602.3	-0.00012967	1602.3	-0.00011356
		2122.8	3.6748e-05	2122.8	3.3148e-05	2122.8	3.2231e-05	2222.6	5.6077e-07	2222.6	7.9436e-08	2222.6	-4.9355e-09	1562.5	-2.9451e-05	1562.5	-1.4153e-05		2124.7	0.0001192	2124.7	0.00016123	2124.7	0.0001558	2207.6	4.8563e-06	2207.6	2.8559e-05	2207.6	1.5118e-05	1602.6	-0.00013809	1602.6	-0.00012196
		2123	4.2598e-05	2123	3.834e-05	2123	3.7033e-05	2222.8	6.7297e-07	2222.8	1.032e-07	2222.8	-2.6497e-08	1562.8	-4.1924e-05	1562.8	-2.5039e-05		2124.9	0.00011433	2124.9	0.00015324	2124.9	0.00014746	2207.9	5.2032e-06	2207.9	2.9953e-05	2207.9	1.5743e-05	1602.8	-0.00014601	1602.8	-0.00012994
		2123.2	4.9145e-05	2123.2	4.4153e-05	2123.2	4.2433e-05	2223	8.0069e-07	2223	1.3049e-07	2223	-5.1431e-08	1563	-5.4178e-05	1563	-3.5998e-05		2125.2	0.00010853	2125.2	0.00014395	2125.2	0.00013784	2208.1	5.5296e-06	2208.1	3.1218e-05	2208.1	1.6303e-05	1603	-0.00015336	1603	-0.00013743
		2123.5	5.637e-05	2123.5	5.0583e-05	2123.5	4.8432e-05	2223.3	9.4644e-07	2223.3	1.6184e-07	2223.3	-7.7996e-08	1563.3	-6.6164e-05	1563.3	-4.6981e-05		2125.4	0.00010198	2125.4	0.00013367	2125.4	0.00012725	2208.3	5.8359e-06	2208.3	3.2336e-05	2208.3	1.6792e-05	1603.3	-0.00016006	1603.3	-0.00014435
		2123.7	6.4208e-05	2123.7	5.7582e-05	2123.7	5.4986e-05	2223.5	1.1128e-06	2223.5	1.9801e-07	2223.5	-1.0393e-07	1563.5	-7.7837e-05	1563.5	-5.7938e-05		2125.7	9.4914e-05	2125.7	0.00012276	2125.7	0.00011604	2208.6	6.1225e-06	2208.6	3.3288e-05	2208.6	1.7207e-05	1603.5	-0.00016602	1603.5	-0.00015063
		2124	7.2543e-05	2124	6.5049e-05	2124	6.2002e-05	2223.8	1.3024e-06	2223.8	2.3999e-07	2223.8	-1.2654e-07	1563.7	-8.9152e-05	1563.7	-6.8822e-05		2125.9	8.7554e-05	2125.9	0.00011156	2125.9	0.00010453	2208.8	6.3881e-06	2208.8	3.406e-05	2208.8	1.7546e-05	1603.8	-0.00017116	1603.8	-0.00015619
		2124.2	8.1209e-05	2124.2	7.2835e-05	2124.2	6.9337e-05	2224	1.5176e-06	2224	2.8903e-07	2224	-1.428e-07	1564	-0.00010007	1564	-7.9583e-05		2126.1	8.0133e-05	2126.1	0.00010042	2126.1	9.3052e-05	2209.1	6.6299e-06	2209.1	3.4638e-05	2209.1	1.7807e-05	1604	-0.00017541	1604	-0.00016095
		2124.4	8.999e-05	2124.4	8.0742e-05	2124.4	7.6796e-05	2224.2	1.7606e-06	2224.2	3.4656e-07	2224.2	-1.4948e-07	1564.2	-0.00011055	1564.2	-9.0176e-05		2126.4	7.286e-05	2126.4	8.9603e-05	2126.4	8.1893e-05	2209.3	6.8422e-06	2209.3	3.5013e-05	2209.3	1.799e-05	1604.2	-0.00017867	1604.2	-0.00016482
		2124.7	9.8628e-05	2124.7	8.8531e-05	2124.7	8.4148e-05	2224.5	2.0333e-06	2224.5	4.1424e-07	2224.5	-1.4326e-07	1564.5	-0.00012057	1564.5	-0.00010055		2126.6	6.5906e-05	2126.6	7.9329e-05	2126.6	7.131e-05	2209.5	7.0179e-06	2209.5	3.5178e-05	2209.5	1.8095e-05	1604.5	-0.00018087	1604.5	-0.00016772
		2124.9	0.00010684	2124.9	9.5937e-05	2124.9	9.1136e-05	2224.7	2.3373e-06	2224.7	4.9392e-07	2224.7	-1.2095e-07	1564.7	-0.00013008	1564.7	-0.00011067		2126.9	5.9391e-05	2126.9	6.9746e-05	2126.9	6.1501e-05	2209.8	7.1484e-06	2209.8	3.5128e-05	2209.8	1.8121e-05	1604.7	-0.0001819	1604.7	-0.00016958
		2125.2	0.00011432	2125.2	0.00010268	2125.2	9.7492e-05	2225	2.6734e-06	2225	5.8757e-07	2225	-7.953e-08	1565	-0.00013906	1565	-0.00012048		2127.1	5.3381e-05	2127.1	6.0934e-05	2127.1	5.2605e-05	2210	7.2251e-06	2210	3.4864e-05	2210	1.8067e-05	1605	-0.00018169	1605	-0.0001703
		2125.4	0.00012079	2125.4	0.0001085	2125.4	0.00010296	2225.2	3.0422e-06	2225.2	6.9727e-07	2225.2	-1.6362e-08	1565.2	-0.00014749	1565.2	-0.00012994		2127.3	4.789e-05	2127.3	5.2917e-05	2127.3	4.4698e-05	2210.3	7.2403e-06	2210.3	3.4389e-05	2210.3	1.7934e-05	1605.2	-0.00018014	1605.2	-0.0001698
		2125.7	0.00012598	2125.7	0.00011315	2125.7	0.00010731	2225.5	3.4438e-06	2225.5	8.2518e-07	2225.5	7.0766e-08	1565.4	-0.00015535	1565.4	-0.00013902		2127.6	4.289e-05	2127.6	4.5681e-05	2127.6	3.7795e-05	2210.5	7.1884e-06	2210.5	3.3711e-05	2210.5	1.7719e-05	1605.4	-0.00017717	1605.4	-0.00016799
		2125.9	0.00012967	2125.9	0.00011644	2125.9	0.00011036	2225.7	3.8775e-06	2225.7	9.7345e-07	2225.7	1.8355e-07	1565.7	-0.00016261	1565.7	-0.00014766		2127.8	3.8327e-05	2127.8	3.9188e-05	2127.8	3.1859e-05	2210.7	7.0661e-06	2210.7	3.284e-05	2210.7	1.7424e-05	1605.7	-0.00017269	1605.7	-0.00016479
		2126.1	0.00013171	2126.1	0.00011821	2126.1	0.00011198	2225.9	4.3426e-06	2225.9	1.1442e-06	2225.9	3.2315e-07	1565.9	-0.00016926	1565.9	-0.00015585		2128.1	3.4137e-05	2128.1	3.3395e-05	2128.1	2.6813e-05	2211	6.873e-06	2211	3.179e-05	2211	1.7046e-05	1605.9	-0.0001666	1605.9	-0.0001601
		2126.4	0.00013201	2126.4	0.00011841	2126.4	0.00011211	2226.2	4.8376e-06	2226.2	1.3395e-06	2226.2	4.9018e-07	1566.2	-0.0001753	1566.2	-0.00016354		2128.3	3.0261e-05	2128.3	2.8259e-05	2128.3	2.2556e-05	2211.2	6.6115e-06	2211.2	3.058e-05	2211.2	1.6587e-05	1606.2	-0.00015882	1606.2	-0.00015385
		2126.6	0.00013058	2126.6	0.00011702	2126.6	0.00011076	2226.4	5.3612e-06	2226.4	1.5613e-06	2226.4	6.8477e-07	1566.4	-0.0001807	1566.4	-0.00017069		2128.5	2.6657e-05	2128.5	2.3745e-05	2128.5	1.8972e-05	2211.5	6.2861e-06	2211.5	2.9229e-05	2211.5	1.6047e-05	1606.4	-0.00014926	1606.4	-0.00014595
		2126.9	0.00012749	2126.9	0.00011413	2126.9	0.00010801	2226.7	5.9116e-06	2226.7	1.8114e-06	2226.7	9.0663e-07	1566.6	-0.00018547	1566.6	-0.00017729		2128.8	2.33e-05	2128.8	1.9818e-05	2128.8	1.595e-05	2211.7	5.9033e-06	2211.7	2.7761e-05	2211.7	1.5432e-05	1606.7	-0.00013782	1606.7	-0.0001363
		2127.1	0.00012289	2127.1	0.00010986	2127.1	0.00010399	2226.9	6.4872e-06	2226.9	2.0914e-06	2226.9	1.1551e-06	1566.9	-0.00018961	1566.9	-0.0001833		2129	2.0185e-05	2129	1.6446e-05	2129	1.3387e-05	2212	5.4709e-06	2212	2.6198e-05	2212	1.4745e-05	1606.9	-0.00012443	1606.9	-0.00012482
		2127.3	0.00011697	2127.3	0.00010441	2127.3	9.8892e-05	2227.1	7.0863e-06	2227.1	2.4026e-06	2227.1	1.4294e-06	1567.1	-0.00019311	1567.1	-0.00018869		2129.3	1.732e-05	2129.3	1.3586e-05	2129.3	1.1198e-05	2212.2	4.9978e-06	2212.2	2.4566e-05	2212.2	1.3994e-05	1607.1	-0.00010899	1607.1	-0.00011143
		2127.6	0.00010999	2127.6	9.8005e-05	2127.6	9.2929e-05	2227.4	7.7076e-06	2227.4	2.7461e-06	2227.4	1.7285e-06	1567.4	-0.00019598	1567.4	-0.00019345		2129.5	1.4713e-05	2129.5	1.1189e-05	2129.5	9.3157e-06	2212.4	4.4939e-06	2212.4	2.2889e-05	2212.4	1.3188e-05	1607.4	-9.141e-05	1607.4	-9.6034e-05
		2127.8	0.00010222	2127.8	9.0891e-05	2127.8	8.6335e-05	2227.6	8.35e-06	2227.6	3.1228e-06	2227.6	2.0516e-06	1567.6	-0.00019822	1567.6	-0.00019756		2129.8	1.2371e-05	2129.8	9.1901e-06	2129.8	7.6892e-06	2212.7	3.9701e-06	2212.7	2.1189e-05	2212.7	1.2339e-05	1607.6	-7.1609e-05	1607.6	-7.8553e-05
		2128.1	9.3933e-05	2128.1	8.3328e-05	2128.1	7.9343e-05	2227.9	9.0126e-06	2227.9	3.5331e-06	2227.9	2.3977e-06	1567.8	-0.00019984	1567.8	-0.000201		2130	1.0289e-05	2130	7.5218e-06	2130	6.282e-06	2212.9	3.4383e-06	2212.9	1.9491e-05	2212.9	1.146e-05	1607.9	-4.9501e-05	1607.9	-5.8902e-05
		2128.3	8.5401e-05	2128.3	7.5563e-05	2128.3	7.2177e-05	2228.1	9.6949e-06	2228.1	3.9771e-06	2228.1	2.7662e-06	1568.1	-0.00020085	1568.1	-0.00020376		2130.2	8.4521e-06	2130.2	6.1144e-06	2130.2	5.0667e-06	2213.2	2.9117e-06	2213.2	1.7813e-05	2213.2	1.0564e-05	1608.1	-2.5001e-05	1608.1	-3.6997e-05
		2128.5	7.6864e-05	2128.5	6.782e-05	2128.5	6.5033e-05	2228.3	1.0397e-05	2228.3	4.4545e-06	2228.3	3.1565e-06	1568.3	-0.00020126	1568.3	-0.00020582		2130.5	6.8374e-06	2130.5	4.906e-06	2130.5	4.0219e-06	2213.4	2.4041e-06	2213.4	1.6174e-05	2213.4	9.6662e-06	1608.3	1.9737e-06	1608.3	-1.2757e-05
		2128.8	6.8528e-05	2128.8	6.0292e-05	2128.8	5.8076e-05	2228.6	1.1118e-05	2228.6	4.9645e-06	2228.6	3.5684e-06	1568.6	-0.00020109	1568.6	-0.00020717		2130.7	5.4188e-06	2130.7	3.8488e-06	2130.7	3.1293e-06	2213.6	1.9295e-06	2213.6	1.4589e-05	2213.6	8.7799e-06	1608.6	3.1504e-05	1608.6	1.39e-05
		2129	6.0559e-05	2129	5.313e-05	2129	5.1436e-05	2228.8	1.1858e-05	2228.8	5.5059e-06	2228.8	4.0016e-06	1568.8	-0.00020035	1568.8	-0.00020783		2131	4.1732e-06	2131	2.9138e-06	2131	2.3728e-06	2213.9	1.5011e-06	2213.9	1.3072e-05	2213.9	7.9183e-06	1608.8	6.367e-05	1608.8	4.3052e-05
		2129.3	5.3076e-05	2129.3	4.6447e-05	2129.3	4.5203e-05	2229.1	1.2618e-05	2229.1	6.077e-06	2229.1	4.4561e-06	1569	-0.00019907	1569	-0.00020777		2131.2	3.0846e-06	2131.2	2.0898e-06	2131.2	1.7383e-06	2214.1	1.1302e-06	2214.1	1.1632e-05	2214.1	7.0929e-06	1609.1	9.855e-05	1609.1	7.4777e-05
		2129.5	4.6163e-05	2129.5	4.0314e-05	2129.5	3.9436e-05	2229.3	1.3397e-05	2229.3	6.6755e-06	2229.3	4.9315e-06	1569.3	-0.00019725	1569.3	-0.000207		2131.4	2.1466e-06	2131.4	1.3809e-06	2131.4	1.2141e-06	2214.4	8.2489e-07	2214.4	1.0278e-05	2214.4	6.3131e-06	1609.3	0.00013622	1609.3	0.00010915
		2129.8	3.9863e-05	2129.8	3.4766e-05	2129.8	3.4161e-05	2229.5	1.4194e-05	2229.5	7.2987e-06	2229.5	5.4276e-06	1569.5	-0.00019491	1569.5	-0.00020553		2131.7	1.3613e-06	2131.7	7.9883e-07	2131.7	7.906e-07	2214.6	5.8919e-07	2214.6	9.0153e-06	2214.6	5.5858e-06	1609.5	0.00017675	1609.5	0.00014625
		2130	3.4192e-05	2130	2.9808e-05	2130	2.9384e-05	2229.8	1.5009e-05	2229.8	7.9432e-06	2229.8	5.9435e-06	1569.8	-0.00019209	1569.8	-0.00020336		2131.9	7.3481e-07	2131.9	3.5566e-07	2131.9	4.6072e-07	2214.8	4.2225e-07	2214.8	7.8464e-06	2214.8	4.9151e-06	1609.8	0.00022022	1609.8	0.00018615
		2130.2	2.9142e-05	2130.2	2.542e-05	2130.2	2.509e-05	2230	1.5838e-05	2230	8.6052e-06	2230	6.4782e-06	1570	-0.00018879	1570	-0.0002005		2132.2	2.7206e-07	2132.2	5.6381e-08	2132.2	2.1808e-07	2215.1	3.1839e-07	2215.1	6.7732e-06	2215.1	4.3027e-06	1610	0.0002667	1610	0.00022891
		2130.5	2.4687e-05	2130.5	2.1568e-05	2130.5	2.1256e-05	2230.3	1.668e-05	2230.3	9.2804e-06	2230.3	7.0298e-06	1570.3	-0.00018504	1570.3	-0.00019696		2132.4	-2.9108e-08	2132.4	-1.0602e-07	2132.4	5.5632e-08	2215.3	2.6763e-07	2215.3	5.7954e-06	2215.3	3.7481e-06	1610.3	0.00031624	1610.3	0.00027461
		2130.7	2.0793e-05	2130.7	1.8205e-05	2130.7	1.7854e-05	2230.5	1.7529e-05	2230.5	9.9639e-06	2230.5	7.5958e-06	1570.5	-0.00018087	1570.5	-0.00019275		2132.6	-1.8192e-07	2132.6	-1.5211e-07	2132.6	-3.6091e-08	2215.6	2.568e-07	2215.6	4.9113e-06	2215.6	3.2487e-06	1610.5	0.00036893	1610.5	0.00032331
		2131	1.7417e-05	2131	1.5282e-05	2131	1.4852e-05	2230.8	1.8382e-05	2230.8	1.065e-05	2230.8	8.1731e-06	1570.7	-0.00017629	1570.7	-0.0001879		2132.9	-2.1199e-07	2132.9	-1.1407e-07	2132.9	-6.9964e-08	2215.8	2.7109e-07	2215.8	4.1182e-06	2215.8	2.8004e-06	1610.8	0.00042482	1610.8	0.00037507
		2131.2	1.4515e-05	2131.2	1.2751e-05	2131.2	1.2223e-05	2231	1.9231e-05	2231	1.1334e-05	2231	8.7575e-06	1571	-0.00017132	1571	-0.00018241		2133.1	-1.5533e-07	2133.1	-3.0656e-08	2133.1	-6.2233e-08	2216	2.9577e-07	2216	3.4124e-06	2216	2.3983e-06	1611	0.00048398	1611	0.00042997
		2131.4	1.2039e-05	2131.4	1.0564e-05	2131.4	9.9392e-06	2231.2	2.007e-05	2231.2	1.201e-05	2231.2	9.3444e-06	1571.2	-0.00016599	1571.2	-0.00017631		2133.4	-5.3474e-08	2133.4	5.9429e-08	2133.4	-3.1175e-08	2216.3	3.1779e-07	2216.3	2.7893e-06	2216.3	2.0375e-06	1611.2	0.00054645	1611.2	0.00048806
		2131.7	9.9421e-06	2131.7	8.6804e-06	2131.7	7.976e-06	2231.5	2.0892e-05	2231.5	1.2671e-05	2231.5	9.9283e-06	1571.5	-0.00016033	1571.5	-0.00016962		2133.6	5.3031e-08	2133.6	1.2441e-07	2133.6	5.2828e-09	2216.5	3.2705e-07	2216.5	2.2441e-06	2216.5	1.7128e-06	1611.5	0.0006123	1611.5	0.00054939
		2131.9	8.1766e-06	2131.9	7.0628e-06	2131.9	6.3104e-06	2231.7	2.1686e-05	2231.7	1.3311e-05	2231.7	1.0503e-05	1571.7	-0.00015434	1571.7	-0.00016237		2133.8	1.3141e-07	2133.8	1.4482e-07	2133.8	3.2428e-08	2216.8	3.1722e-07	2216.8	1.7716e-06	2216.8	1.4202e-06	1611.7	0.00068158	1611.7	0.00061402
		2132.2	6.697e-06	2132.2	5.679e-06	2132.2	4.9192e-06	2232	2.2445e-05	2232	1.3925e-05	2232	1.1063e-05	1571.9	-0.00014806	1571.9	-0.00015459		2134.1	1.619e-07	2134.1	1.1623e-07	2134.1	4.1288e-08	2217	2.8589e-07	2217	1.3661e-06	2217	1.1562e-06	1612	0.00075434	1612	0.00068201
		2132.4	5.4594e-06	2132.4	4.5008e-06	2132.4	3.7782e-06	2232.2	2.3159e-05	2232.2	1.4506e-05	2232.2	1.1601e-05	1572.2	-0.0001415	1572.2	-0.00014629		2134.3	1.4029e-07	2134.3	4.8749e-08	2134.3	3.0056e-08	2217.3	2.3424e-07	2217.3	1.0224e-06	2217.3	9.1864e-07	1612.2	0.00083064	1612.2	0.0007534
		2132.6	4.4232e-06	2132.6	3.5034e-06	2132.6	2.8614e-06	2232.4	2.382e-05	2232.4	1.5049e-05	2232.4	1.2111e-05	1572.4	-0.00013468	1572.4	-0.00013751		2134.6	7.7091e-08	2134.6	-3.6726e-08	2134.6	3.8731e-09	2217.5	1.6634e-07	2217.5	7.3511e-07	2217.5	7.0626e-07	1612.4	0.0009105	1612.4	0.00082824
		2132.9	3.5523e-06	2132.9	2.6645e-06	2132.9	2.1409e-06	2232.7	2.4418e-05	2232.7	1.5549e-05	2232.7	1.2586e-05	1572.7	-0.00012762	1572.7	-0.00012828		2134.8	-6.5297e-09	2134.8	-1.145e-07	2134.8	-2.7104e-08	2217.7	8.8108e-08	2217.7	4.9902e-07	2217.7	5.1865e-07	1612.7	0.00099398	1612.7	0.00090658
		2133.1	2.8159e-06	2133.1	1.9644e-06	2133.1	1.5871e-06	2232.9	2.4947e-05	2232.9	1.6001e-05	2232.9	1.3022e-05	1572.9	-0.00012034	1572.9	-0.00011863								2218	6.3858e-09	2218	3.0918e-07	2218	3.5603e-07	1612.9	0.0010811	1612.9	0.00098846
		2133.4	2.1895e-06	2133.4	1.3853e-06	2133.4	1.1697e-06	2233.2	2.5399e-05	2233.2	1.6402e-05	2233.2	1.3413e-05	1573.1	-0.00011286	1573.1	-0.0001086								2218.2	-7.1968e-08	2218.2	1.6087e-07	2218.2	2.1882e-07	1613.2	0.0011719	1613.2	0.0010739
		2133.6	1.655e-06	2133.6	9.1179e-07	2133.6	8.5921e-07	2233.4	2.5769e-05	2233.4	1.6748e-05	2233.4	1.3755e-05	1573.4	-0.0001052	1573.4	-9.8212e-05								2218.5	-1.4071e-07	2218.5	4.9509e-08	2218.5	1.0735e-07	1613.4	0.0012665	1613.4	0.001163
		2133.8	1.2002e-06	2133.8	5.3072e-07	2133.8	6.2853e-07	2233.6	2.6054e-05	2233.6	1.7036e-05	2233.6	1.4045e-05	1573.6	-9.7363e-05	1573.6	-8.7511e-05								2218.7	-1.946e-07	2218.7	-2.9316e-08	2218.7	2.1477e-08	1613.6	0.0013648	1613.6	0.0012557
		2134.1	8.1786e-07	2134.1	2.3116e-07	2134.1	4.5418e-07	2233.9	2.6251e-05	2233.9	1.7265e-05	2233.9	1.4281e-05	1573.9	-8.9375e-05	1573.9	-7.6529e-05								2218.9	-2.2965e-07	2218.9	-7.995e-08	2218.9	-3.9604e-08	1613.9	0.0014669	1613.9	0.0013521
		2134.3	5.0427e-07	2134.3	4.332e-09	2134.3	3.1754e-07	2234.1	2.636e-05	2234.1	1.7435e-05	2234.1	1.4462e-05	1574.1	-8.1246e-05	1574.1	-6.5302e-05								2219.2	-2.4319e-07	2219.2	-1.067e-07	2219.2	-7.7567e-08	1614.1	0.0015728	1614.1	0.0014523
		2134.6	2.5733e-07	2134.6	-1.568e-07	2134.6	2.0543e-07	2234.4	2.638e-05	2234.4	1.7544e-05	2234.4	1.4588e-05	1574.4	-7.2992e-05	1574.4	-5.3866e-05								2219.4	-2.34e-07	2219.4	-1.1388e-07	2219.4	-9.4963e-08	1614.4	0.0016826	1614.4	0.0015561
		2134.8	7.4998e-08	2134.8	-2.5815e-07	2134.8	1.1008e-07	2234.6	2.6315e-05	2234.6	1.7593e-05	2234.6	1.466e-05	1574.6	-6.4625e-05	1574.6	-4.2258e-05								2219.7	-2.0242e-07	2219.7	-1.0578e-07	2219.7	-9.5142e-08	1614.6	0.0017962	1614.6	0.0016638
		2135.1	-4.6178e-08	2135.1	-3.0521e-07	2135.1	2.8556e-08	2234.9	2.6169e-05	2234.9	1.7584e-05	2234.9	1.4679e-05	1574.8	-5.6158e-05	1574.8	-3.0515e-05								2219.9	-1.5051e-07	2219.9	-8.6639e-08	2219.9	-8.2061e-08	1614.9	0.0019137	1614.9	0.0017752
		2135.3	-1.1187e-07	2135.3	-3.0391e-07	2135.3	-3.8441e-08	2235.1	2.5945e-05	2235.1	1.7518e-05	2235.1	1.4648e-05	1575.1	-4.7602e-05	1575.1	-1.8673e-05								2220.1	-8.2213e-08	2220.1	-6.0524e-08	2220.1	-6.0007e-08	1615.1	0.0020351	1615.1	0.0018904
		2135.5	-1.3027e-07	2135.5	-2.6122e-07	2135.5	-8.799e-08	2235.3	2.5649e-05	2235.3	1.7397e-05	2235.3	1.457e-05	1575.3	-3.897e-05	1575.3	-6.7703e-06								2220.4	-3.3287e-09	2220.4	-3.124e-08	2220.4	-3.3285e-08	1615.3	0.0021603	1615.3	0.0020095
		2135.8	-1.1169e-07	2135.8	-1.8565e-07	2135.8	-1.1657e-07	2235.6	2.5288e-05	2235.6	1.7225e-05	2235.6	1.4447e-05	1575.6	-3.0272e-05	1575.6	5.1578e-06								2220.6	7.8675e-08	2220.6	-2.1611e-09	2220.6	-5.8855e-09	1615.6	0.0022895	1615.6	0.0021324
		2136	-6.7816e-08	2136	-8.7349e-08	2136	-1.2156e-07	2235.8	2.4868e-05	2235.8	1.7003e-05	2235.8	1.4284e-05	1575.8	-2.1519e-05	1575.8	1.7075e-05								2220.9	1.5523e-07	2220.9	2.3905e-08	2220.9	1.8806e-08	1615.8	0.0024227	1615.8	0.0022591
		2136.3	-1.0533e-08	2136.3	2.2234e-08	2136.3	-1.0239e-07	2236.1	2.4394e-05	2236.1	1.6735e-05	2236.1	1.4083e-05	1576	-1.2722e-05	1576	2.8945e-05								2221.1	2.1754e-07	2221.1	4.4847e-08	2221.1	3.8237e-08	1616.1	0.0025597	1616.1	0.0023897
		2136.5	4.9173e-08	2136.5	1.3097e-07	2136.5	-6.1232e-08	2236.3	2.3873e-05	2236.3	1.6423e-05	2236.3	1.3846e-05	1576.3	-3.8904e-06	1576.3	4.0732e-05								2221.4	2.5772e-07	2221.4	5.9327e-08	2221.4	5.0828e-08	1616.3	0.0027007	1616.3	0.0025242
		2136.7	1.0222e-07	2136.7	2.2706e-07	2136.7	-3.1413e-09	2236.5	2.3311e-05	2236.5	1.6072e-05	2236.5	1.3578e-05	1576.5	4.9641e-06	1576.5	5.2402e-05								2221.6	2.7001e-07	2221.6	6.6813e-08	2221.6	5.6006e-08	1616.5	0.0028457	1616.5	0.0026626
		2137	1.4206e-07	2137	3.0012e-07	2137	6.4389e-08	2236.8	2.2712e-05	2236.8	1.5684e-05	2236.8	1.328e-05	1576.8	1.3831e-05	1576.8	6.3921e-05								2221.8	2.5184e-07	2221.8	6.7529e-08	2221.8	5.4134e-08	1616.8	0.0029946	1616.8	0.0028048
		2137.2	1.65e-07	2137.2	3.4234e-07	2137.2	1.3234e-07	2237	2.2081e-05	2237	1.5262e-05	2237	1.2954e-05	1577	2.2701e-05	1577	7.5255e-05								2222.1	2.0462e-07	2222.1	6.235e-08	2222.1	4.6356e-08	1617	0.0031474	1617	0.0029509
		2137.5	1.7e-07	2137.5	3.4934e-07	2137.5	1.9141e-07	2237.3	2.1422e-05	2237.3	1.4809e-05	2237.3	1.2603e-05	1577.2	3.1561e-05	1577.2	8.6372e-05								2222.3	1.3381e-07	2222.3	5.263e-08	2222.3	3.4364e-08	1617.3	0.0033041	1617.3	0.0031009
		2137.7	1.5825e-07	2137.7	3.2078e-07	2137.7	2.3331e-07	2237.5	2.0737e-05	2237.5	1.4328e-05	2237.5	1.2228e-05	1577.5	4.04e-05	1577.5	9.724e-05								2222.6	4.8456e-08	2222.6	4.0002e-08	2222.6	2.0136e-08	1617.5	0.0034648	1617.5	0.0032548
		2137.9	1.3259e-07	2137.9	2.6041e-07	2137.9	2.5202e-07	2237.7	2.003e-05	2237.7	1.3821e-05	2237.7	1.1831e-05	1577.7	4.9207e-05	1577.7	0.00010783								2222.8	-4.0005e-08	2222.8	2.6145e-08	2222.8	5.6601e-09	1617.7	0.0036294	1617.7	0.0034125
		2138.2	9.678e-08	2138.2	1.7563e-07	2138.2	2.4469e-07	2238	1.9303e-05	2238	1.3292e-05	2238	1.1414e-05	1578	5.7969e-05	1578	0.00011811								2223	-1.1943e-07	2223	1.2587e-08	2223	-7.3081e-09	1618	0.0037978	1618	0.0035741
		2138.4	5.4971e-08	2138.4	7.6583e-08	2138.4	2.1201e-07	2238.2	1.8557e-05	2238.2	1.2743e-05	2238.2	1.0979e-05	1578.2	6.6672e-05	1578.2	0.00012805								2223.3	-1.7885e-07	2223.3	5.2487e-10	2223.3	-1.7436e-08	1618.2	0.0039702	1618.2	0.0037396
		2138.7	1.1224e-08	2138.7	-2.5143e-08	2138.7	1.5819e-07	2238.5	1.7794e-05	2238.5	1.2178e-05	2238.5	1.0528e-05	1578.5	7.5303e-05	1578.5	0.00013763								2223.5	-2.1028e-07	2223.5	-9.276e-09	2223.5	-2.3934e-08	1618.5	0.0041465	1618.5	0.0039089
		2138.9	-3.0749e-08	2138.9	-1.1802e-07	2138.9	9.0188e-08	2238.7	1.7017e-05	2238.7	1.1598e-05	2238.7	1.0063e-05	1578.7	8.3847e-05	1578.7	0.00014682								2223.8	-2.1003e-07	2223.8	-1.6522e-08	2223.8	-2.6587e-08	1618.7	0.0043266	1618.7	0.004082
		2139.2	-6.7738e-08	2139.2	-1.9206e-07	2139.2	1.6727e-08	2239	1.6226e-05	2239	1.1008e-05	2239	9.5868e-06	1578.9	9.2288e-05	1578.9	0.00015559								2224	-1.7938e-07	2224	-2.1349e-08	2224	-2.5716e-08	1618.9	0.0045105	1618.9	0.0042589
		2139.4	-9.7095e-08	2139.4	-2.4011e-07	2139.4	-5.3124e-08	2239.2	1.5424e-05	2239.2	1.041e-05	2239.2	9.1034e-06	1579.2	0.00010061	1579.2	0.00016392								2224.2	-1.2433e-07	2224.2	-2.4216e-08	2224.2	-2.2062e-08	1619.2	0.0046983	1619.2	0.0044396
		2139.6	-1.168e-07	2139.6	-2.5871e-07	2139.6	-1.1131e-07	2239.4	1.4614e-05	2239.4	9.8084e-06	2239.4	8.6156e-06	1579.4	0.00010879	1579.4	0.00017178								2224.5	-5.4561e-08	2224.5	-2.5758e-08	2224.5	-1.6634e-08	1619.4	0.0048898	1619.4	0.0046241
		2139.9	-1.2554e-07	2139.9	-2.4845e-07	2139.9	-1.5201e-07	2239.7	1.3798e-05	2239.7	9.206e-06	2239.7	8.1273e-06	1579.7	0.00011682	1579.7	0.00017917								2224.7	1.8199e-08	2224.7	-2.6609e-08	2224.7	-1.0522e-08	1619.7	0.0050852	1619.7	0.0048124
		2140.1	-1.2287e-07	2140.1	-2.1371e-07	2140.1	-1.7242e-07	2239.9	1.2981e-05	2239.9	8.6067e-06	2239.9	7.6423e-06	1579.9	0.00012468	1579.9	0.00018605								2225	8.2225e-08	2225	-2.7251e-08	2225	-4.7326e-09	1619.9	0.0052843	1619.9	0.0050044
		2140.4	-1.0933e-07	2140.4	-1.6187e-07	2140.4	-1.7309e-07	2240.2	1.2165e-05	2240.2	8.0143e-06	2240.2	7.1642e-06	1580.1	0.00013234	1580.1	0.00019241														1620.2	0.0054871	1620.2	0.0052
		2140.6	-8.6586e-08	2140.6	-1.0209e-07	2140.6	-1.5758e-07	2240.4	1.1355e-05	2240.4	7.4324e-06	2240.4	6.6969e-06	1580.4	0.00013978	1580.4	0.00019823														1620.4	0.0056936	1620.4	0.0053994
		2140.8	-5.7373e-08	2140.8	-4.3807e-08	2140.8	-1.3166e-07	2240.6	1.0554e-05	2240.6	6.8647e-06	2240.6	6.2435e-06	1580.6	0.00014699	1580.6	0.00020349														1620.6	0.0059038	1620.6	0.0056024
		2141.1	-2.531e-08	2141.1	4.7046e-09	2141.1	-1.0209e-07	2240.9	9.7678e-06	2240.9	6.3146e-06	2240.9	5.8071e-06	1580.9	0.00015394	1580.9	0.00020818														1620.9	0.0061176	1620.9	0.005809
		2141.3	5.517e-09	2141.3	3.7645e-08	2141.3	-7.5269e-08	2241.1	8.9995e-06	2241.1	5.7853e-06	2241.1	5.39e-06	1581.1	0.0001606	1581.1	0.00021229														1621.1	0.006335	1621.1	0.0060192
		2141.6	3.113e-08	2141.6	5.2525e-08	2141.6	-5.5897e-08	2241.4	8.2531e-06	2241.4	5.2797e-06	2241.4	4.9939e-06	1581.3	0.00016696	1581.3	0.00021581														1621.4	0.0065559	1621.4	0.006233
		2141.8	4.8331e-08	2141.8	5.0452e-08	2141.8	-4.6042e-08	2241.6	7.5323e-06	2241.6	4.8e-06	2241.6	4.6198e-06	1581.6	0.00017298	1581.6	0.00021872														1621.6	0.0067804	1621.6	0.0064502
		2142	5.5325e-08	2142	3.5806e-08	2142	-4.4693e-08	2241.8	6.84e-06	2241.8	4.3482e-06	2241.8	4.268e-06	1581.8	0.00017864	1581.8	0.00022102														1621.8	0.0070084	1621.8	0.006671
		2142.3	5.2152e-08	2142.3	1.5336e-08	2142.3	-4.7962e-08	2242.1	6.1789e-06	2242.1	3.9255e-06	2242.1	3.9381e-06	1582.1	0.00018392	1582.1	0.00022269														1622.1	0.0072398	1622.1	0.0068952
		2142.5	4.081e-08	2142.5	-3.1629e-09	2142.5	-4.991e-08	2242.3	5.5509e-06	2242.3	3.5326e-06	2242.3	3.629e-06	1582.3	0.00018879	1582.3	0.00022374														1622.3	0.0074746	1622.3	0.0071228
		2142.8	2.498e-08	2142.8	-1.2401e-08	2142.8	-4.3883e-08	2242.6	4.9576e-06	2242.6	3.1696e-06	2242.6	3.3392e-06	1582.5	0.00019323	1582.5	0.00022416														1622.6	0.0077128	1622.6	0.0073537
		2143	9.3739e-09	2143	-7.0904e-09	2143	-2.4114e-08	2242.8	4.3998e-06	2242.8	2.8359e-06	2242.8	3.0669e-06	1582.8	0.0001972	1582.8	0.00022395														1622.8	0.0079543	1622.8	0.0075879
		2143.3	-1.2183e-09	2143.3	1.4859e-08	2143.3	1.2686e-08	2243	3.8779e-06	2243	2.5306e-06	2243	2.8098e-06	1583	0.00020069	1583	0.0002231														1623	0.0081991	1623	0.0078254
		2143.5	-3.0022e-09	2143.5	5.1673e-08	2143.5	6.6089e-08	2243.3	3.3921e-06	2243.3	2.2521e-06	2243.3	2.5657e-06	1583.3	0.00020367	1583.3	0.00022161														1623.3	0.0084471	1623.3	0.0080661
		2143.7	5.8401e-09	2143.7	9.7729e-08	2143.7	1.3132e-07	2243.5	2.9419e-06	2243.5	1.9986e-06	2243.5	2.3327e-06	1583.5	0.00020612	1583.5	0.00021949														1623.5	0.0086983	1623.5	0.00831
		2144	2.4486e-08	2144	1.4427e-07	2144	1.9943e-07	2243.8	2.5268e-06	2243.8	1.7681e-06	2243.8	2.1089e-06	1583.8	0.000208	1583.8	0.00021674														1623.8	0.0089526	1623.8	0.0085569
		2144.2	4.9306e-08	2144.2	1.8078e-07	2144.2	2.5838e-07	2244	2.1462e-06	2244	1.5582e-06	2244	1.8928e-06	1584	0.00020931	1584	0.00021336														1624	0.0092099	1624	0.0088069
		2144.5	7.4294e-08	2144.5	1.9678e-07	2144.5	2.9479e-07	2244.3	1.799e-06	2244.3	1.3667e-06	2244.3	1.6836e-06	1584.2	0.00021002	1584.2	0.00020937														1624.3	0.0094703	1624.3	0.0090599
		2144.7	9.2065e-08	2144.7	1.838e-07	2144.7	2.9632e-07	2244.5	1.4846e-06	2244.5	1.1915e-06	2244.5	1.4808e-06	1584.5	0.00021011	1584.5	0.00020476														1624.5	0.0097336	1624.5	0.0093158
		2144.9	9.5285e-08	2144.9	1.3722e-07	2144.9	2.5414e-07	2244.7	1.2021e-06	2244.7	1.0304e-06	2244.7	1.2846e-06	1584.7	0.00020956	1584.7	0.00019955														1624.7	0.0099998	1624.7	0.0095746
								2245	9.5063e-07	2245	8.8176e-07	2245	1.0956e-06	1585	0.00020836	1585	0.00019375														1625	0.010269	1625	0.0098362
								2245.2	7.2934e-07	2245.2	7.4424e-07	2245.2	9.1493e-07	1585.2	0.00020649	1585.2	0.00018738														1625.2	0.010541	1625.2	0.010101
								2245.5	5.3738e-07	2245.5	6.168e-07	2245.5	7.44e-07	1585.4	0.00020394	1585.4	0.00018044														1625.5	0.010815	1625.5	0.010367
								2245.7	3.7379e-07	2245.7	4.9881e-07	2245.7	5.8447e-07	1585.7	0.00020071	1585.7	0.00017295														1625.7	0.011092	1625.7	0.010637
								2245.9	2.3749e-07	2245.9	3.9e-07	2245.9	4.3808e-07	1585.9	0.00019678	1585.9	0.00016493														1625.9	0.011372	1625.9	0.010909
								2246.2	1.2722e-07	2246.2	2.9042e-07	2246.2	3.0647e-07	1586.2	0.00019216	1586.2	0.00015641														1626.2	0.011654	1626.2	0.011184
								2246.4	4.1464e-08	2246.4	2.0039e-07	2246.4	1.911e-07	1586.4	0.00018684	1586.4	0.0001474														1626.4	0.011938	1626.4	0.011461
								2246.7	-2.155e-08	2246.7	1.2039e-07	2246.7	9.3059e-08	1586.6	0.00018083	1586.6	0.00013792														1626.7	0.012225	1626.7	0.01174
								2246.9	-6.3888e-08	2246.9	5.1001e-08	2246.9	1.3017e-08	1586.9	0.00017413	1586.9	0.00012801														1626.9	0.012514	1626.9	0.012021
								2247.1	-8.7898e-08	2247.1	-7.2366e-09	2247.1	-4.8879e-08	1587.1	0.00016675	1587.1	0.00011768														1627.1	0.012806	1627.1	0.012305
								2247.4	-9.6181e-08	2247.4	-5.3883e-08	2247.4	-9.3028e-08	1587.4	0.00015871	1587.4	0.00010697														1627.4	0.013099	1627.4	0.01259
								2247.6	-9.1534e-08	2247.6	-8.8703e-08	2247.6	-1.2038e-07	1587.6	0.00015002	1587.6	9.5903e-05														1627.6	0.013394	1627.6	0.012877
								2247.9	-7.688e-08	2247.9	-1.1174e-07	2247.9	-1.3239e-07	1587.9	0.0001407	1587.9	8.4518e-05														1627.9	0.013692	1627.9	0.013167
								2248.1	-5.5165e-08	2248.1	-1.2335e-07	2248.1	-1.3099e-07	1588.1	0.00013078	1588.1	7.2847e-05														1628.1	0.013991	1628.1	0.013457
								2248.4	-2.9263e-08	2248.4	-1.2427e-07	2248.4	-1.1844e-07	1588.3	0.00012029	1588.3	6.0925e-05														1628.3	0.014291	1628.3	0.01375
								2248.6	-1.8628e-09	2248.6	-1.1557e-07	2248.6	-9.7256e-08	1588.6	0.00010925	1588.6	4.879e-05														1628.6	0.014593	1628.6	0.014044
								2248.8	2.4634e-08	2248.8	-9.8678e-08	2248.8	-7.0076e-08	1588.8	9.771e-05	1588.8	3.6481e-05														1628.8	0.014897	1628.8	0.01434
								2249.1	4.8205e-08	2249.1	-7.5283e-08	2249.1	-3.9529e-08	1589.1	8.5703e-05	1589.1	2.404e-05														1629.1	0.015202	1629.1	0.014636
								2249.3	6.7276e-08	2249.3	-4.7308e-08	2249.3	-8.116e-09	1589.3	7.3274e-05	1589.3	1.151e-05														1629.3	0.015509	1629.3	0.014934
								2249.6	8.0772e-08	2249.6	-1.6797e-08	2249.6	2.1905e-08	1589.5	6.0471e-05	1589.5	-1.065e-06														1629.6	0.015816	1629.6	0.015233
								2249.8	8.813e-08	2249.8	1.4176e-08	2249.8	4.8608e-08	1589.8	4.7346e-05	1589.8	-1.3638e-05														1629.8	0.016125	1629.8	0.015533
								2250	8.9296e-08	2250	4.3615e-08	2250	7.0473e-08	1590	3.3952e-05	1590	-2.6163e-05														1630	0.016435	1630	0.015834
								2250.3	8.4673e-08	2250.3	6.9703e-08	2250.3	8.6425e-08	1590.3	2.0348e-05	1590.3	-3.8588e-05														1630.3	0.016745	1630.3	0.016136
								2250.5	7.5061e-08	2250.5	9.0894e-08	2250.5	9.586e-08	1590.5	6.5969e-06	1590.5	-5.0864e-05														1630.5	0.017056	1630.5	0.016438
								2250.8	6.1566e-08	2250.8	1.06e-07	2250.8	9.8628e-08	1590.7	-7.2375e-06	1590.7	-6.2938e-05														1630.8	0.017368	1630.8	0.01674
								2251	4.549e-08	2251	1.1423e-07	2251	9.5006e-08	1591	-2.1087e-05	1591	-7.4757e-05														1631	0.01768	1631	0.017043
								2251.2	2.8226e-08	2251.2	1.1526e-07	2251.2	8.5642e-08	1591.2	-3.4881e-05	1591.2	-8.6266e-05														1631.2	0.017992	1631.2	0.017346
								2251.5	1.1139e-08	2251.5	1.0921e-07	2251.5	7.1491e-08	1591.5	-4.8546e-05	1591.5	-9.7409e-05														1631.5	0.018304	1631.5	0.017649
								2251.7	-4.5313e-09	2251.7	9.6643e-08	2251.7	5.3727e-08	1591.7	-6.2006e-05	1591.7	-0.00010813														1631.7	0.018617	1631.7	0.017952
								2252	-1.7763e-08	2252	7.85e-08	2252	3.3664e-08	1591.9	-7.5184e-05	1591.9	-0.00011837														1632	0.018929	1632	0.018255
								2252.2	-2.7817e-08	2252.2	5.6064e-08	2252.2	1.2666e-08	1592.2	-8.8e-05	1592.2	-0.00012807														1632.2	0.019241	1632.2	0.018558
								2252.4	-3.4278e-08	2252.4	3.085e-08	2252.4	-7.9349e-09	1592.4	-0.00010037	1592.4	-0.00013717														1632.4	0.019553	1632.4	0.018859
								2252.7	-3.7069e-08	2252.7	4.5141e-09	2252.7	-2.6913e-08	1592.7	-0.00011222	1592.7	-0.00014561														1632.7	0.019864	1632.7	0.019161
								2252.9	-3.6437e-08	2252.9	-2.1254e-08	2252.9	-4.3212e-08	1592.9	-0.00012346	1592.9	-0.00015333														1632.9	0.020174	1632.9	0.019461
								2253.2	-3.2913e-08	2253.2	-4.4839e-08	2253.2	-5.5993e-08	1593.2	-0.000134	1593.2	-0.00016028														1633.2	0.020484	1633.2	0.01976
								2253.4	-2.7254e-08	2253.4	-6.48e-08	2253.4	-6.467e-08	1593.4	-0.00014377	1593.4	-0.00016638														1633.4	0.020792	1633.4	0.020059
								2253.7	-2.0364e-08	2253.7	-7.9956e-08	2253.7	-6.8928e-08	1593.6	-0.00015267	1593.6	-0.00017158														1633.7	0.0211	1633.7	0.020356
								2253.9	-1.3212e-08	2253.9	-8.946e-08	2253.9	-6.8726e-08	1593.9	-0.00016063	1593.9	-0.00017582														1633.9	0.021406	1633.9	0.020651
								2254.1	-6.7384e-09	2254.1	-9.2842e-08	2254.1	-6.4281e-08	1594.1	-0.00016755	1594.1	-0.00017904														1634.1	0.02171	1634.1	0.020945
								2254.4	-1.7795e-09	2254.4	-9.0033e-08	2254.4	-5.6048e-08	1594.4	-0.00017336	1594.4	-0.00018117														1634.4	0.022013	1634.4	0.021237
								2254.6	1.0088e-09	2254.6	-8.1362e-08	2254.6	-4.4683e-08	1594.6	-0.00017798	1594.6	-0.00018217														1634.6	0.022314	1634.6	0.021527
								2254.9	1.2044e-09	2254.9	-6.7526e-08	2254.9	-3.0995e-08	1594.8	-0.00018131	1594.8	-0.00018196														1634.9	0.022613	1634.9	0.021816
														1595.1	-0.00018329	1595.1	-0.0001805														1635.1	0.02291	1635.1	0.022102
														1595.3	-0.00018384	1595.3	-0.00017772														1635.3	0.023205	1635.3	0.022385
														1595.6	-0.00018288	1595.6	-0.00017358														1635.6	0.023497	1635.6	0.022666
														1595.8	-0.00018034	1595.8	-0.00016801														1635.8	0.023786	1635.8	0.022944
														1596	-0.00017616	1596	-0.00016097														1636.1	0.024073	1636.1	0.02322
														1596.3	-0.00017026	1596.3	-0.0001524														1636.3	0.024357	1636.3	0.023492
														1596.5	-0.00016258	1596.5	-0.00014226														1636.5	0.024638	1636.5	0.023762
														1596.8	-0.00015307	1596.8	-0.0001305														1636.8	0.024915	1636.8	0.024027
														1597	-0.00014166	1597	-0.00011708														1637	0.025189	1637	0.02429
														1597.3	-0.00012832	1597.3	-0.00010195														1637.3	0.02546	1637.3	0.024549
														1597.5	-0.00011298	1597.5	-8.5082e-05														1637.5	0.025727	1637.5	0.024804
														1597.7	-9.5617e-05	1597.7	-6.6427e-05														1637.8	0.025989	1637.8	0.025055
														1598	-7.6179e-05	1598	-4.5955e-05														1638	0.026248	1638	0.025302
														1598.2	-5.4635e-05	1598.2	-2.3635e-05														1638.2	0.026503	1638.2	0.025544
														1598.5	-3.0956e-05	1598.5	5.6158e-07														1638.5	0.026753	1638.5	0.025783
														1598.7	-5.1154e-06	1598.7	2.6662e-05														1638.7	0.026999	1638.7	0.026017
														1598.9	2.2906e-05	1598.9	5.4688e-05														1639	0.02724	1639	0.026246
														1599.2	5.3126e-05	1599.2	8.4661e-05														1639.2	0.027476	1639.2	0.02647
														1599.4	8.5555e-05	1599.4	0.0001166														1639.4	0.027708	1639.4	0.02669
														1599.7	0.0001202	1599.7	0.00015051														1639.7	0.027934	1639.7	0.026904
														1599.9	0.00015707	1599.9	0.00018642														1639.9	0.028155	1639.9	0.027114
														1600.1	0.00019615	1600.1	0.00022432														1640.2	0.028371	1640.2	0.027318
														1600.4	0.00023745	1600.4	0.00026422														1640.4	0.028582	1640.4	0.027517
														1600.6	0.00028095	1600.6	0.00030613														1640.6	0.028787	1640.6	0.02771
														1600.9	0.00032663	1600.9	0.00035005														1640.9	0.028987	1640.9	0.027898
														1601.1	0.00037449	1601.1	0.00039596														1641.1	0.02918	1641.1	0.02808
														1601.4	0.00042451	1601.4	0.00044388														1641.4	0.029368	1641.4	0.028257
														1601.6	0.00047664	1601.6	0.00049378														1641.6	0.02955	1641.6	0.028427
														1601.8	0.00053088	1601.8	0.00054566														1641.8	0.029726	1641.8	0.028592
														1602.1	0.00058719	1602.1	0.0005995														1642.1	0.029896	1642.1	0.028751
														1602.3	0.00064553	1602.3	0.00065529														1642.3	0.03006	1642.3	0.028903
														1602.6	0.00070587	1602.6	0.00071301														1642.6	0.030218	1642.6	0.02905
														1602.8	0.00076818	1602.8	0.00077264														1642.8	0.030369	1642.8	0.029191
														1603	0.00083241	1603	0.00083416														1643.1	0.030514	1643.1	0.029325
														1603.3	0.00089853	1603.3	0.00089755														1643.3	0.030652	1643.3	0.029453
														1603.5	0.00096648	1603.5	0.00096278														1643.5	0.030784	1643.5	0.029575
														1603.8	0.0010362	1603.8	0.0010298														1643.8	0.03091	1643.8	0.02969
														1604	0.0011078	1604	0.0010987														1644	0.031029	1644	0.0298
														1604.2	0.001181	1604.2	0.0011693														1644.3	0.031142	1644.3	0.029903
														1604.5	0.0012559	1604.5	0.0012416														1644.5	0.031248	1644.5	0.029999
														1604.7	0.0013324	1604.7	0.0013157														1644.7	0.031347	1644.7	0.030089
														1605	0.0014105	1605	0.0013914														1645	0.03144	1645	0.030173
														1605.2	0.0014902	1605.2	0.0014688														1645.2	0.031527	1645.2	0.030251
														1605.4	0.0015714	1605.4	0.0015479														1645.5	0.031607	1645.5	0.030322
														1605.7	0.001654	1605.7	0.0016285														1645.7	0.03168	1645.7	0.030387
														1605.9	0.0017381	1605.9	0.0017107														1645.9	0.031747	1645.9	0.030446
														1606.2	0.0018235	1606.2	0.0017945														1646.2	0.031807	1646.2	0.030499
														1606.4	0.0019103	1606.4	0.0018798														1646.4	0.031861	1646.4	0.030545
														1606.7	0.0019985	1606.7	0.0019666														1646.7	0.031909	1646.7	0.030586
														1606.9	0.002088	1606.9	0.0020549														1646.9	0.03195	1646.9	0.03062
														1607.1	0.0021787	1607.1	0.0021446														1647.2	0.031985	1647.2	0.030648
														1607.4	0.0022707	1607.4	0.0022359														1647.4	0.032014	1647.4	0.03067
														1607.6	0.002364	1607.6	0.0023285														1647.6	0.032037	1647.6	0.030687
														1607.9	0.0024585	1607.9	0.0024226														1647.9	0.032053	1647.9	0.030697
														1608.1	0.0025542	1608.1	0.0025181														1648.1	0.032063	1648.1	0.030702
														1608.3	0.0026511	1608.3	0.0026151														1648.4	0.032068	1648.4	0.030702
														1608.6	0.0027492	1608.6	0.0027134														1648.6	0.032067	1648.6	0.030695
														1608.8	0.0028486	1608.8	0.0028132														1648.8	0.03206	1648.8	0.030684
														1609.1	0.0029492	1609.1	0.0029144														1649.1	0.032047	1649.1	0.030667
														1609.3	0.003051	1609.3	0.003017														1649.3	0.032029	1649.3	0.030644
														1609.5	0.003154	1609.5	0.0031211														1649.6	0.032005	1649.6	0.030617
														1609.8	0.0032583	1609.8	0.0032266														1649.8	0.031976	1649.8	0.030584
														1610	0.0033639	1610	0.0033335														1650	0.031941	1650	0.030547
														1610.3	0.0034708	1610.3	0.003442														1650.3	0.031902	1650.3	0.030504
														1610.5	0.003579	1610.5	0.003552														1650.5	0.031857	1650.5	0.030457
														1610.8	0.0036886	1610.8	0.0036635														1650.8	0.031808	1650.8	0.030406
														1611	0.0037996	1611	0.0037765														1651	0.031754	1651	0.03035
														1611.2	0.0039121	1611.2	0.0038912														1651.3	0.031695	1651.3	0.030289
														1611.5	0.004026	1611.5	0.0040075														1651.5	0.031632	1651.5	0.030225
														1611.7	0.0041415	1611.7	0.0041255														1651.7	0.031564	1651.7	0.030156
														1612	0.0042586	1612	0.0042452														1652	0.031492	1652	0.030083
														1612.2	0.0043773	1612.2	0.0043666														1652.2	0.031416	1652.2	0.030007
														1612.4	0.0044977	1612.4	0.0044899														1652.5	0.031336	1652.5	0.029926
														1612.7	0.0046198	1612.7	0.004615														1652.7	0.031252	1652.7	0.029843
														1612.9	0.0047438	1612.9	0.004742														1652.9	0.031164	1652.9	0.029755
														1613.2	0.0048696	1613.2	0.004871														1653.2	0.031073	1653.2	0.029664
														1613.4	0.0049974	1613.4	0.0050021														1653.4	0.030978	1653.4	0.029571
														1613.6	0.0051272	1613.6	0.0051352														1653.7	0.03088	1653.7	0.029473
														1613.9	0.0052591	1613.9	0.0052704														1653.9	0.030779	1653.9	0.029373
														1614.1	0.0053931	1614.1	0.0054078														1654.1	0.030674	1654.1	0.029271
														1614.4	0.0055293	1614.4	0.0055475														1654.4	0.030567	1654.4	0.029165
														1614.6	0.0056678	1614.6	0.0056896														1654.6	0.030456	1654.6	0.029057
														1614.9	0.0058086	1614.9	0.005834														1654.9	0.030343	1654.9	0.028946
														1615.1	0.0059519	1615.1	0.0059808														1655.1	0.030228	1655.1	0.028833
														1615.3	0.0060976	1615.3	0.0061302														1655.3	0.03011	1655.3	0.028717
														1615.6	0.0062459	1615.6	0.0062822														1655.6	0.029989	1655.6	0.028599
														1615.8	0.0063968	1615.8	0.0064368														1655.8	0.029866	1655.8	0.02848
														1616.1	0.0065504	1616.1	0.0065941														1656.1	0.029741	1656.1	0.028358
														1616.3	0.0067067	1616.3	0.0067542														1656.3	0.029614	1656.3	0.028234
														1616.5	0.0068659	1616.5	0.006917														1656.6	0.029485	1656.6	0.028109
														1616.8	0.0070279	1616.8	0.0070828														1656.8	0.029355	1656.8	0.027982
														1617	0.0071928	1617	0.0072515														1657	0.029222	1657	0.027853
														1617.3	0.0073608	1617.3	0.0074232														1657.3	0.029088	1657.3	0.027723
														1617.5	0.0075317	1617.5	0.0075979														1657.5	0.028952	1657.5	0.027591
														1617.7	0.0077058	1617.7	0.0077758														1657.8	0.028815	1657.8	0.027458
														1618	0.007883	1618	0.0079567														1658	0.028676	1658	0.027324
														1618.2	0.0080633	1618.2	0.0081408														1658.2	0.028536	1658.2	0.027188
														1618.5	0.0082469	1618.5	0.0083282														1658.5	0.028395	1658.5	0.027051
														1618.7	0.0084337	1618.7	0.0085188														1658.7	0.028252	1658.7	0.026913
														1618.9	0.0086238	1618.9	0.0087127														1659	0.028109	1659	0.026774
														1619.2	0.0088172	1619.2	0.0089099														1659.2	0.027964	1659.2	0.026635
														1619.4	0.0090139	1619.4	0.0091105														1659.4	0.027818	1659.4	0.026494
														1619.7	0.009214	1619.7	0.0093144														1659.7	0.027672	1659.7	0.026352
														1619.9	0.0094175	1619.9	0.0095217														1659.9	0.027524	1659.9	0.026209
														1620.2	0.0096243	1620.2	0.0097324														1660.2	0.027376	1660.2	0.026066
														1620.4	0.0098345	1620.4	0.0099464														1660.4	0.027227	1660.4	0.025922
														1620.6	0.010048	1620.6	0.010164														1660.7	0.027077	1660.7	0.025777
														1620.9	0.010265	1620.9	0.010385														1660.9	0.026926	1660.9	0.025631
														1621.1	0.010485	1621.1	0.010609														1661.1	0.026774	1661.1	0.025485
														1621.4	0.010709	1621.4	0.010837														1661.4	0.026622	1661.4	0.025338
														1621.6	0.010936	1621.6	0.011068														1661.6	0.026469	1661.6	0.02519
														1621.8	0.011167	1621.8	0.011302														1661.9	0.026316	1661.9	0.025042
														1622.1	0.0114	1622.1	0.01154														1662.1	0.026162	1662.1	0.024893
														1622.3	0.011637	1622.3	0.011781														1662.3	0.026007	1662.3	0.024743
														1622.6	0.011878	1622.6	0.012025														1662.6	0.025851	1662.6	0.024593
														1622.8	0.012121	1622.8	0.012273														1662.8	0.025695	1662.8	0.024442
														1623	0.012367	1623	0.012523														1663.1	0.025539	1663.1	0.024291
														1623.3	0.012617	1623.3	0.012777														1663.3	0.025382	1663.3	0.024139
														1623.5	0.01287	1623.5	0.013034														1663.5	0.025224	1663.5	0.023986
														1623.8	0.013125	1623.8	0.013294														1663.8	0.025065	1663.8	0.023833
														1624	0.013384	1624	0.013557														1664	0.024906	1664	0.023679
														1624.3	0.013646	1624.3	0.013823														1664.3	0.024746	1664.3	0.023524
														1624.5	0.01391	1624.5	0.014092														1664.5	0.024586	1664.5	0.023369
														1624.7	0.014177	1624.7	0.014363														1664.7	0.024425	1664.7	0.023213
														1625	0.014446	1625	0.014637														1665	0.024263	1665	0.023057
														1625.2	0.014719	1625.2	0.014914														1665.2	0.024101	1665.2	0.0229
														1625.5	0.014993	1625.5	0.015193														1665.5	0.023938	1665.5	0.022742
														1625.7	0.01527	1625.7	0.015475														1665.7	0.023774	1665.7	0.022583
														1625.9	0.01555	1625.9	0.015759														1666	0.02361	1666	0.022424
														1626.2	0.015831	1626.2	0.016046														1666.2	0.023445	1666.2	0.022264
														1626.4	0.016115	1626.4	0.016334														1666.4	0.023279	1666.4	0.022103
														1626.7	0.016401	1626.7	0.016625														1666.7	0.023112	1666.7	0.021941
														1626.9	0.016689	1626.9	0.016918														1666.9	0.022945	1666.9	0.021779
														1627.1	0.016978	1627.1	0.017212														1667.2	0.022777	1667.2	0.021616
														1627.4	0.01727	1627.4	0.017508														1667.4	0.022608	1667.4	0.021452
														1627.6	0.017562	1627.6	0.017806														1667.6	0.022438	1667.6	0.021287
														1627.9	0.017857	1627.9	0.018106														1667.9	0.022267	1667.9	0.021122
														1628.1	0.018153	1628.1	0.018407														1668.1	0.022096	1668.1	0.020956
														1628.3	0.01845	1628.3	0.018709														1668.4	0.021923	1668.4	0.020788
														1628.6	0.018748	1628.6	0.019013														1668.6	0.02175	1668.6	0.02062
														1628.8	0.019047	1628.8	0.019317														1668.8	0.021576	1668.8	0.020451
														1629.1	0.019347	1629.1	0.019623														1669.1	0.021401	1669.1	0.020282
														1629.3	0.019648	1629.3	0.01993														1669.3	0.021225	1669.3	0.020111
														1629.6	0.01995	1629.6	0.020237														1669.6	0.021049	1669.6	0.01994
														1629.8	0.020252	1629.8	0.020545														1669.8	0.020871	1669.8	0.019767
														1630	0.020555	1630	0.020853														1670.1	0.020692	1670.1	0.019594
														1630.3	0.020858	1630.3	0.021162														1670.3	0.020513	1670.3	0.01942
														1630.5	0.021162	1630.5	0.021471														1670.5	0.020332	1670.5	0.019245
														1630.8	0.021465	1630.8	0.02178														1670.8	0.020151	1670.8	0.01907
														1631	0.021768	1631	0.022089														1671	0.019969	1671	0.018893
														1631.2	0.022071	1631.2	0.022398														1671.3	0.019786	1671.3	0.018716
														1631.5	0.022374	1631.5	0.022707														1671.5	0.019602	1671.5	0.018538
														1631.7	0.022677	1631.7	0.023015														1671.7	0.019417	1671.7	0.018359
														1632	0.022978	1632	0.023323														1672	0.019231	1672	0.018179
														1632.2	0.02328	1632.2	0.02363														1672.2	0.019045	1672.2	0.017998
														1632.4	0.02358	1632.4	0.023936														1672.5	0.018858	1672.5	0.017817
														1632.7	0.023879	1632.7	0.024241														1672.7	0.018669	1672.7	0.017635
														1632.9	0.024177	1632.9	0.024545														1672.9	0.01848	1672.9	0.017453
														1633.2	0.024474	1633.2	0.024848														1673.2	0.018291	1673.2	0.017269
														1633.4	0.02477	1633.4	0.02515														1673.4	0.0181	1673.4	0.017085
														1633.7	0.025064	1633.7	0.02545														1673.7	0.017909	1673.7	0.016901
														1633.9	0.025356	1633.9	0.025748														1673.9	0.017717	1673.9	0.016716
														1634.1	0.025647	1634.1	0.026045														1674.2	0.017525	1674.2	0.01653
														1634.4	0.025935	1634.4	0.026339														1674.4	0.017332	1674.4	0.016344
														1634.6	0.026222	1634.6	0.026632														1674.6	0.017138	1674.6	0.016157
														1634.9	0.026506	1634.9	0.026922														1674.9	0.016943	1674.9	0.01597
														1635.1	0.026788	1635.1	0.027209														1675.1	0.016749	1675.1	0.015782
														1635.3	0.027068	1635.3	0.027495														1675.4	0.016553	1675.4	0.015594
														1635.6	0.027344	1635.6	0.027777														1675.6	0.016358	1675.6	0.015406
														1635.8	0.027618	1635.8	0.028057														1675.8	0.016161	1675.8	0.015217
														1636.1	0.027889	1636.1	0.028333														1676.1	0.015965	1676.1	0.015028
														1636.3	0.028157	1636.3	0.028607														1676.3	0.015768	1676.3	0.014839
														1636.5	0.028422	1636.5	0.028877														1676.6	0.015571	1676.6	0.01465
														1636.8	0.028683	1636.8	0.029143														1676.8	0.015373	1676.8	0.01446
														1637	0.028941	1637	0.029406														1677	0.015175	1677	0.014271
														1637.3	0.029195	1637.3	0.029665														1677.3	0.014977	1677.3	0.014081
														1637.5	0.029445	1637.5	0.02992														1677.5	0.014779	1677.5	0.013892
														1637.8	0.029691	1637.8	0.030172														1677.8	0.014581	1677.8	0.013702
														1638	0.029933	1638	0.030418														1678	0.014383	1678	0.013513
														1638.2	0.03017	1638.2	0.030661														1678.2	0.014185	1678.2	0.013323
														1638.5	0.030403	1638.5	0.030899														1678.5	0.013987	1678.5	0.013134
														1638.7	0.030632	1638.7	0.031132														1678.7	0.013789	1678.7	0.012945
														1639	0.030855	1639	0.03136														1679	0.013591	1679	0.012756
														1639.2	0.031074	1639.2	0.031583														1679.2	0.013394	1679.2	0.012568
														1639.4	0.031288	1639.4	0.031801														1679.5	0.013196	1679.5	0.012379
														1639.7	0.031497	1639.7	0.032014														1679.7	0.012999	1679.7	0.012192
														1639.9	0.0317	1639.9	0.032222														1679.9	0.012802	1679.9	0.012004
														1640.2	0.031898	1640.2	0.032423														1680.2	0.012606	1680.2	0.011817
														1640.4	0.03209	1640.4	0.032619														1680.4	0.01241	1680.4	0.011631
														1640.6	0.032276	1640.6	0.03281														1680.7	0.012214	1680.7	0.011445
														1640.9	0.032456	1640.9	0.032994														1680.9	0.012019	1680.9	0.011259
														1641.1	0.032631	1641.1	0.033172														1681.1	0.011825	1681.1	0.011075
														1641.4	0.032799	1641.4	0.033344														1681.4	0.01163	1681.4	0.01089
														1641.6	0.032961	1641.6	0.033509														1681.6	0.011437	1681.6	0.010707
														1641.8	0.033117	1641.8	0.033668														1681.9	0.011244	1681.9	0.010524
														1642.1	0.033266	1642.1	0.033821														1682.1	0.011052	1682.1	0.010342
														1642.3	0.033408	1642.3	0.033967														1682.3	0.010861	1682.3	0.010161
														1642.6	0.033544	1642.6	0.034106														1682.6	0.01067	1682.6	0.0099803
														1642.8	0.033673	1642.8	0.034238														1682.8	0.010481	1682.8	0.0098007
														1643.1	0.033795	1643.1	0.034364														1683.1	0.010292	1683.1	0.0096219
														1643.3	0.03391	1643.3	0.034482														1683.3	0.010104	1683.3	0.0094441
														1643.5	0.034018	1643.5	0.034593														1683.6	0.0099165	1683.6	0.0092671
														1643.8	0.034119	1643.8	0.034697														1683.8	0.0097302	1683.8	0.0090912
														1644	0.034212	1644	0.034794														1684	0.009545	1684	0.0089162
														1644.3	0.034299	1644.3	0.034884														1684.3	0.0093608	1684.3	0.0087422
														1644.5	0.034378	1644.5	0.034967														1684.5	0.0091776	1684.5	0.0085693
														1644.7	0.034449	1644.7	0.035042														1684.8	0.0089955	1684.8	0.0083974
														1645	0.034514	1645	0.03511														1685	0.0088145	1685	0.0082266
														1645.2	0.034571	1645.2	0.03517														1685.2	0.0086346	1685.2	0.008057
														1645.5	0.03462	1645.5	0.035223														1685.5	0.0084558	1685.5	0.0078885
														1645.7	0.034662	1645.7	0.035269														1685.7	0.0082783	1685.7	0.0077211
														1645.9	0.034697	1645.9	0.035308														1686	0.008102	1686	0.0075549
														1646.2	0.034724	1646.2	0.035339														1686.2	0.0079269	1686.2	0.00739
														1646.4	0.034743	1646.4	0.035363														1686.4	0.0077531	1686.4	0.0072262
														1646.7	0.034756	1646.7	0.035379														1686.7	0.0075806	1686.7	0.0070638
														1646.9	0.034761	1646.9	0.035389														1686.9	0.0074094	1686.9	0.0069026
														1647.2	0.034759	1647.2	0.035391														1687.2	0.0072395	1687.2	0.0067427
														1647.4	0.034749	1647.4	0.035386														1687.4	0.0070711	1687.4	0.0065841
														1647.6	0.034732	1647.6	0.035375														1687.6	0.006904	1687.6	0.0064269
														1647.9	0.034709	1647.9	0.035356														1687.9	0.0067384	1687.9	0.006271
														1648.1	0.034678	1648.1	0.03533														1688.1	0.0065743	1688.1	0.0061165
														1648.4	0.03464	1648.4	0.035298														1688.4	0.0064116	1688.4	0.0059634
														1648.6	0.034596	1648.6	0.035259														1688.6	0.0062504	1688.6	0.0058118
														1648.8	0.034544	1648.8	0.035214														1688.9	0.0060908	1688.9	0.0056616
														1649.1	0.034487	1649.1	0.035162														1689.1	0.0059327	1689.1	0.0055129
														1649.3	0.034422	1649.3	0.035104														1689.3	0.0057762	1689.3	0.0053657
														1649.6	0.034352	1649.6	0.035039														1689.6	0.0056213	1689.6	0.00522
														1649.8	0.034275	1649.8	0.034969														1689.8	0.005468	1689.8	0.0050758
														1650	0.034193	1650	0.034893														1690.1	0.0053164	1690.1	0.0049332
														1650.3	0.034104	1650.3	0.034811														1690.3	0.0051665	1690.3	0.0047922
														1650.5	0.03401	1650.5	0.034724														1690.5	0.0050183	1690.5	0.0046529
														1650.8	0.03391	1650.8	0.034631														1690.8	0.0048718	1690.8	0.0045151
														1651	0.033805	1651	0.034533														1691	0.0047271	1691	0.004379
														1651.3	0.033695	1651.3	0.03443														1691.3	0.0045842	1691.3	0.0042446
														1651.5	0.03358	1651.5	0.034322														1691.5	0.0044431	1691.5	0.0041119
														1651.7	0.03346	1651.7	0.034209														1691.7	0.0043039	1691.7	0.0039809
														1652	0.033336	1652	0.034092														1692	0.0041665	1692	0.0038517
														1652.2	0.033207	1652.2	0.03397														1692.2	0.004031	1692.2	0.0037243
														1652.5	0.033074	1652.5	0.033844														1692.5	0.0038974	1692.5	0.0035986
														1652.7	0.032937	1652.7	0.033715														1692.7	0.0037658	1692.7	0.0034748
														1652.9	0.032796	1652.9	0.033581														1693	0.0036361	1693	0.0033529
														1653.2	0.032652	1653.2	0.033444														1693.2	0.0035085	1693.2	0.0032328
														1653.4	0.032504	1653.4	0.033303														1693.4	0.0033829	1693.4	0.0031147
														1653.7	0.032354	1653.7	0.03316														1693.7	0.0032593	1693.7	0.0029984
														1653.9	0.0322	1653.9	0.033013														1693.9	0.0031378	1693.9	0.0028842
														1654.1	0.032044	1654.1	0.032863														1694.2	0.0030184	1694.2	0.0027719
														1654.4	0.031885	1654.4	0.032711														1694.4	0.0029011	1694.4	0.0026616
														1654.6	0.031723	1654.6	0.032556														1694.6	0.002786	1694.6	0.0025533
														1654.9	0.03156	1654.9	0.032399														1694.9	0.002673	1694.9	0.0024471
														1655.1	0.031395	1655.1	0.03224														1695.1	0.0025622	1695.1	0.002343
														1655.3	0.031228	1655.3	0.032078														1695.4	0.0024537	1695.4	0.002241
														1655.6	0.031059	1655.6	0.031915														1695.6	0.0023474	1695.6	0.0021411
														1655.8	0.030889	1655.8	0.03175														1695.8	0.0022433	1695.8	0.0020433
														1656.1	0.030718	1656.1	0.031584														1696.1	0.0021415	1696.1	0.0019477
														1656.3	0.030545	1656.3	0.031417														1696.3	0.0020421	1696.3	0.0018542
														1656.6	0.030372	1656.6	0.031248														1696.6	0.0019449	1696.6	0.001763
														1656.8	0.030198	1656.8	0.031078														1696.8	0.0018501	1696.8	0.001674
														1657	0.030023	1657	0.030907														1697.1	0.0017576	1697.1	0.0015872
														1657.3	0.029848	1657.3	0.030735														1697.3	0.0016674	1697.3	0.0015026
														1657.5	0.029673	1657.5	0.030563														1697.5	0.0015797	1697.5	0.0014203
														1657.8	0.029497	1657.8	0.03039														1697.8	0.0014943	1697.8	0.0013403
														1658	0.029321	1658	0.030217														1698	0.0014113	1698	0.0012626
														1658.2	0.029145	1658.2	0.030043														1698.3	0.0013307	1698.3	0.0011871
														1658.5	0.02897	1658.5	0.029869														1698.5	0.0012525	1698.5	0.0011139
														1658.7	0.028794	1658.7	0.029695														1698.7	0.0011767	1698.7	0.0010431
														1659	0.028619	1659	0.029521														1699	0.0011034	1699	0.00097451
														1659.2	0.028444	1659.2	0.029347														1699.2	0.0010324	1699.2	0.00090825
														1659.4	0.028269	1659.4	0.029172														1699.5	0.00096385	1699.5	0.00084429
														1659.7	0.028095	1659.7	0.028998														1699.7	0.00089769	1699.7	0.00078263
														1659.9	0.027921	1659.9	0.028824														1699.9	0.00083393	1699.9	0.00072326
														1660.2	0.027748	1660.2	0.02865														1700.2	0.00077255	1700.2	0.00066618
														1660.4	0.027575	1660.4	0.028476														1700.4	0.00071356	1700.4	0.00061138
														1660.7	0.027403	1660.7	0.028303														1700.7	0.00065693	1700.7	0.00055884
														1660.9	0.027231	1660.9	0.02813														1700.9	0.00060264	1700.9	0.00050855
														1661.1	0.02706	1661.1	0.027957														1701.1	0.00055069	1701.1	0.0004605
														1661.4	0.02689	1661.4	0.027785														1701.4	0.00050105	1701.4	0.00041467
														1661.6	0.02672	1661.6	0.027613														1701.6	0.0004537	1701.6	0.00037103
														1661.9	0.02655	1661.9	0.027441														1701.9	0.00040861	1701.9	0.00032957
														1662.1	0.026381	1662.1	0.027269														1702.1	0.00036577	1702.1	0.00029025
														1662.3	0.026213	1662.3	0.027098														1702.4	0.00032513	1702.4	0.00025306
														1662.6	0.026044	1662.6	0.026927														1702.6	0.00028667	1702.6	0.00021795
														1662.8	0.025877	1662.8	0.026756														1702.8	0.00025036	1702.8	0.0001849
														1663.1	0.025709	1663.1	0.026586														1703.1	0.00021615	1703.1	0.00015388
														1663.3	0.025542	1663.3	0.026415														1703.3	0.00018401	1703.3	0.00012484
														1663.5	0.025376	1663.5	0.026245														1703.6	0.00015391	1703.6	9.7742e-05
														1663.8	0.025209	1663.8	0.026076														1703.8	0.00012579	1703.8	7.2554e-05
														1664	0.025042	1664	0.025906														1704	9.9618e-05	1704	4.9229e-05
														1664.3	0.024876	1664.3	0.025736														1704.3	7.5342e-05	1704.3	2.7721e-05
														1664.5	0.02471	1664.5	0.025567														1704.5	5.2914e-05	1704.5	7.9832e-06
														1664.7	0.024543	1664.7	0.025397														1704.8	3.2286e-05	1704.8	-1.0033e-05
														1665	0.024377	1665	0.025227														1705	1.3405e-05	1705	-2.6379e-05
														1665.2	0.02421	1665.2	0.025058														1705.2	-3.7823e-06	1705.2	-4.1106e-05
														1665.5	0.024044	1665.5	0.024888														1705.5	-1.933e-05	1705.5	-5.4269e-05
														1665.7	0.023877	1665.7	0.024718														1705.7	-3.3296e-05	1705.7	-6.5923e-05
														1666	0.023709	1666	0.024547														1706	-4.5736e-05	1706	-7.6124e-05
														1666.2	0.023541	1666.2	0.024377														1706.2	-5.671e-05	1706.2	-8.4929e-05
														1666.4	0.023373	1666.4	0.024206														1706.5	-6.6277e-05	1706.5	-9.2399e-05
														1666.7	0.023205	1666.7	0.024035														1706.7	-7.4499e-05	1706.7	-9.8593e-05
														1666.9	0.023036	1666.9	0.023864														1706.9	-8.1437e-05	1706.9	-0.00010357
														1667.2	0.022866	1667.2	0.023692														1707.2	-8.7153e-05	1707.2	-0.00010739
														1667.4	0.022695	1667.4	0.023519														1707.4	-9.171e-05	1707.4	-0.00011013
														1667.6	0.022525	1667.6	0.023346														1707.7	-9.5171e-05	1707.7	-0.00011183
														1667.9	0.022353	1667.9	0.023173														1707.9	-9.7599e-05	1707.9	-0.00011256
														1668.1	0.022181	1668.1	0.022999														1708.1	-9.9059e-05	1708.1	-0.00011239
														1668.4	0.022008	1668.4	0.022824														1708.4	-9.9614e-05	1708.4	-0.00011137
														1668.6	0.021834	1668.6	0.022649														1708.6	-9.9327e-05	1708.6	-0.00010958
														1668.8	0.021659	1668.8	0.022473														1708.9	-9.8261e-05	1708.9	-0.00010707
														1669.1	0.021484	1669.1	0.022297														1709.1	-9.6478e-05	1709.1	-0.0001039
														1669.3	0.021308	1669.3	0.022119														1709.3	-9.4041e-05	1709.3	-0.00010013
														1669.6	0.021131	1669.6	0.021941														1709.6	-9.1011e-05	1709.6	-9.5835e-05
														1669.8	0.020954	1669.8	0.021763														1709.8	-8.7448e-05	1709.8	-9.1061e-05
														1670.1	0.020775	1670.1	0.021584														1710.1	-8.3411e-05	1710.1	-8.587e-05
														1670.3	0.020596	1670.3	0.021404														1710.3	-7.8958e-05	1710.3	-8.0319e-05
														1670.5	0.020417	1670.5	0.021223														1710.6	-7.4146e-05	1710.6	-7.4463e-05
														1670.8	0.020236	1670.8	0.021041														1710.8	-6.903e-05	1710.8	-6.8358e-05
														1671	0.020055	1671	0.020859														1711	-6.3665e-05	1711	-6.2056e-05
														1671.3	0.019873	1671.3	0.020677														1711.3	-5.8101e-05	1711.3	-5.5608e-05
														1671.5	0.019691	1671.5	0.020493														1711.5	-5.2389e-05	1711.5	-4.9065e-05
														1671.7	0.019508	1671.7	0.020309														1711.8	-4.6579e-05	1711.8	-4.2472e-05
														1672	0.019325	1672	0.020124														1712	-4.0715e-05	1712	-3.5876e-05
														1672.2	0.019141	1672.2	0.019939														1712.2	-3.4842e-05	1712.2	-2.9321e-05
														1672.5	0.018957	1672.5	0.019753														1712.5	-2.9003e-05	1712.5	-2.2847e-05
														1672.7	0.018772	1672.7	0.019566														1712.7	-2.3237e-05	1712.7	-1.6493e-05
														1672.9	0.018587	1672.9	0.019379														1713	-1.7581e-05	1713	-1.0296e-05
														1673.2	0.018402	1673.2	0.019192														1713.2	-1.2071e-05	1713.2	-4.2907e-06
														1673.4	0.018216	1673.4	0.019004														1713.4	-6.7399e-06	1713.4	1.4918e-06
														1673.7	0.01803	1673.7	0.018816														1713.7	-1.6169e-06	1713.7	7.022e-06
														1673.9	0.017845	1673.9	0.018627														1713.9	3.2701e-06	1713.9	1.2273e-05
														1674.2	0.017659	1674.2	0.018438														1714.2	7.8961e-06	1714.2	1.7222e-05
														1674.4	0.017473	1674.4	0.018249														1714.4	1.2239e-05	1714.4	2.1846e-05
														1674.6	0.017287	1674.6	0.01806														1714.6	1.6278e-05	1714.6	2.6126e-05
														1674.9	0.017102	1674.9	0.01787														1714.9	1.9997e-05	1714.9	3.0047e-05
														1675.1	0.016917	1675.1	0.017681														1715.1	2.3381e-05	1715.1	3.3594e-05
														1675.4	0.016731	1675.4	0.017491														1715.4	2.6418e-05	1715.4	3.6757e-05
														1675.6	0.016547	1675.6	0.017301														1715.6	2.9099e-05	1715.6	3.9527e-05
														1675.8	0.016362	1675.8	0.017112														1715.9	3.1416e-05	1715.9	4.1898e-05
														1676.1	0.016178	1676.1	0.016922														1716.1	3.3366e-05	1716.1	4.3867e-05
														1676.3	0.015995	1676.3	0.016733														1716.3	3.4946e-05	1716.3	4.5432e-05
														1676.6	0.015811	1676.6	0.016544														1716.6	3.6157e-05	1716.6	4.6596e-05
														1676.8	0.015629	1676.8	0.016355														1716.8	3.7002e-05	1716.8	4.7362e-05
														1677	0.015447	1677	0.016167														1717.1	3.7486e-05	1717.1	4.7735e-05
														1677.3	0.015266	1677.3	0.015978														1717.3	3.7615e-05	1717.3	4.7725e-05
														1677.5	0.015085	1677.5	0.015791														1717.5	3.74e-05	1717.5	4.7341e-05
														1677.8	0.014906	1677.8	0.015604														1717.8	3.6851e-05	1717.8	4.6596e-05
														1678	0.014727	1678	0.015417														1718	3.5982e-05	1718	4.5504e-05
														1678.2	0.014549	1678.2	0.015231														1718.3	3.4807e-05	1718.3	4.408e-05
														1678.5	0.014371	1678.5	0.015046														1718.5	3.3343e-05	1718.5	4.2343e-05
														1678.7	0.014195	1678.7	0.014862														1718.7	3.1609e-05	1718.7	4.0311e-05
														1679	0.014019	1679	0.014678														1719	2.9622e-05	1719	3.8006e-05
														1679.2	0.013845	1679.2	0.014495														1719.2	2.7406e-05	1719.2	3.5448e-05
														1679.5	0.013671	1679.5	0.014313														1719.5	2.498e-05	1719.5	3.2661e-05
														1679.7	0.013498	1679.7	0.014132														1719.7	2.2368e-05	1719.7	2.967e-05
														1679.9	0.013327	1679.9	0.013952														1720	1.9595e-05	1720	2.6498e-05
														1680.2	0.013156	1680.2	0.013773														1720.2	1.6683e-05	1720.2	2.3171e-05
														1680.4	0.012986	1680.4	0.013594														1720.4	1.3659e-05	1720.4	1.9716e-05
														1680.7	0.012817	1680.7	0.013417														1720.7	1.0548e-05	1720.7	1.616e-05
														1680.9	0.01265	1680.9	0.013241														1720.9	7.3754e-06	1720.9	1.2529e-05
														1681.1	0.012483	1681.1	0.013066														1721.2	4.1672e-06	1721.2	8.8498e-06
														1681.4	0.012317	1681.4	0.012892														1721.4	9.4951e-07	1721.4	5.1506e-06
														1681.6	0.012152	1681.6	0.01272														1721.6	-2.2521e-06	1721.6	1.4578e-06
														1681.9	0.011989	1681.9	0.012548														1721.9	-5.412e-06	1721.9	-2.2017e-06
														1682.1	0.011826	1682.1	0.012378														1722.1	-8.5054e-06	1722.1	-5.8018e-06
														1682.3	0.011664	1682.3	0.012209														1722.4	-1.1508e-05	1722.4	-9.3166e-06
														1682.6	0.011504	1682.6	0.012041														1722.6	-1.4395e-05	1722.6	-1.2721e-05
														1682.8	0.011344	1682.8	0.011874														1722.8	-1.7145e-05	1722.8	-1.5991e-05
														1683.1	0.011186	1683.1	0.011709														1723.1	-1.9735e-05	1723.1	-1.9103e-05
														1683.3	0.011028	1683.3	0.011545														1723.3	-2.2144e-05	1723.3	-2.2036e-05
														1683.6	0.010871	1683.6	0.011382														1723.6	-2.4353e-05	1723.6	-2.4767e-05
														1683.8	0.010716	1683.8	0.01122														1723.8	-2.6344e-05	1723.8	-2.7278e-05
														1684	0.010561	1684	0.01106														1724	-2.8098e-05	1724	-2.9549e-05
														1684.3	0.010407	1684.3	0.010901														1724.3	-2.9602e-05	1724.3	-3.1565e-05
														1684.5	0.010255	1684.5	0.010743														1724.5	-3.084e-05	1724.5	-3.3309e-05
														1684.8	0.010103	1684.8	0.010587														1724.8	-3.1801e-05	1724.8	-3.4768e-05
														1685	0.0099518	1685	0.010431														1725	-3.2474e-05	1725	-3.5931e-05
														1685.2	0.0098019	1685.2	0.010277														1725.3	-3.285e-05	1725.3	-3.6787e-05
														1685.5	0.0096529	1685.5	0.010124														1725.5	-3.2923e-05	1725.5	-3.7328e-05
														1685.7	0.0095048	1685.7	0.0099728														1725.7	-3.2687e-05	1725.7	-3.7547e-05
														1686	0.0093577	1686	0.0098224														1726	-3.2139e-05	1726	-3.7441e-05
														1686.2	0.0092115	1686.2	0.0096732														1726.2	-3.1279e-05	1726.2	-3.7006e-05
														1686.4	0.0090662	1686.4	0.0095252														1726.5	-3.0106e-05	1726.5	-3.6243e-05
														1686.7	0.0089218	1686.7	0.0093783														1726.7	-2.8624e-05	1726.7	-3.5152e-05
														1686.9	0.0087783	1686.9	0.0092326														1726.9	-2.6839e-05	1726.9	-3.3738e-05
														1687.2	0.0086357	1687.2	0.009088														1727.2	-2.4755e-05	1727.2	-3.2006e-05
														1687.4	0.0084941	1687.4	0.0089444														1727.4	-2.2383e-05	1727.4	-2.9964e-05
														1687.6	0.0083533	1687.6	0.008802														1727.7	-1.9732e-05	1727.7	-2.762e-05
														1687.9	0.0082135	1687.9	0.0086606														1727.9	-1.6816e-05	1727.9	-2.4987e-05
														1688.1	0.0080746	1688.1	0.0085202														1728.1	-1.3649e-05	1728.1	-2.2077e-05
														1688.4	0.0079366	1688.4	0.0083809														1728.4	-1.0246e-05	1728.4	-1.8906e-05
														1688.6	0.0077995	1688.6	0.0082425														1728.6	-6.6267e-06	1728.6	-1.5491e-05
														1688.9	0.0076634	1688.9	0.0081052														1728.9	-2.8092e-06	1728.9	-1.1849e-05
														1689.1	0.0075282	1689.1	0.0079688														1729.1	1.185e-06	1729.1	-8.0021e-06
														1689.3	0.007394	1689.3	0.0078333														1729.4	5.3335e-06	1729.4	-3.9705e-06
														1689.6	0.0072606	1689.6	0.0076988														1729.6	9.6124e-06	1729.6	2.2234e-07
														1689.8	0.0071283	1689.8	0.0075651														1729.8	1.3997e-05	1729.8	4.5521e-06
														1690.1	0.0069969	1690.1	0.0074324
														1690.3	0.0068664	1690.3	0.0073005
														1690.5	0.006737	1690.5	0.0071694
														1690.8	0.0066085	1690.8	0.0070392
														1691	0.006481	1691	0.0069099
														1691.3	0.0063545	1691.3	0.0067813
														1691.5	0.0062289	1691.5	0.0066536
														1691.7	0.0061044	1691.7	0.0065266
														1692	0.0059809	1692	0.0064005
														1692.2	0.0058584	1692.2	0.0062751
														1692.5	0.0057369	1692.5	0.0061505
														1692.7	0.0056165	1692.7	0.0060267
														1693	0.0054971	1693	0.0059037
														1693.2	0.0053787	1693.2	0.0057815
														1693.4	0.0052613	1693.4	0.0056601
														1693.7	0.005145	1693.7	0.0055395
														1693.9	0.0050298	1693.9	0.0054197
														1694.2	0.0049156	1694.2	0.0053007
														1694.4	0.0048024	1694.4	0.0051825
														1694.6	0.0046903	1694.6	0.0050652
														1694.9	0.0045793	1694.9	0.0049488
														1695.1	0.0044693	1695.1	0.0048333
														1695.4	0.0043604	1695.4	0.0047186
														1695.6	0.0042526	1695.6	0.0046049
														1695.8	0.0041459	1695.8	0.0044922
														1696.1	0.0040402	1696.1	0.0043804
														1696.3	0.0039356	1696.3	0.0042697
														1696.6	0.0038321	1696.6	0.00416
														1696.8	0.0037298	1696.8	0.0040514
														1697.1	0.0036285	1697.1	0.0039438
														1697.3	0.0035283	1697.3	0.0038375
														1697.5	0.0034293	1697.5	0.0037322
														1697.8	0.0033314	1697.8	0.0036282
														1698	0.0032347	1698	0.0035255
														1698.3	0.0031391	1698.3	0.003424
														1698.5	0.0030447	1698.5	0.0033238
														1698.7	0.0029515	1698.7	0.003225
														1699	0.0028595	1699	0.0031276
														1699.2	0.0027687	1699.2	0.0030317
														1699.5	0.0026791	1699.5	0.0029372
														1699.7	0.0025908	1699.7	0.0028442
														1699.9	0.0025038	1699.9	0.0027528
														1700.2	0.0024181	1700.2	0.002663
														1700.4	0.0023337	1700.4	0.0025747
														1700.7	0.0022507	1700.7	0.0024882
														1700.9	0.002169	1700.9	0.0024033
														1701.1	0.0020888	1701.1	0.0023202
														1701.4	0.00201	1701.4	0.0022388
														1701.6	0.0019326	1701.6	0.0021593
														1701.9	0.0018567	1701.9	0.0020815
														1702.1	0.0017824	1702.1	0.0020056
														1702.4	0.0017096	1702.4	0.0019315
														1702.6	0.0016384	1702.6	0.0018594
														1702.8	0.0015688	1702.8	0.0017891
														1703.1	0.0015008	1703.1	0.0017207
														1703.3	0.0014345	1703.3	0.0016543
														1703.6	0.0013699	1703.6	0.0015899
														1703.8	0.001307	1703.8	0.0015274
														1704	0.0012459	1704	0.0014668
														1704.3	0.0011865	1704.3	0.0014082
														1704.5	0.0011289	1704.5	0.0013516
														1704.8	0.0010732	1704.8	0.0012969
														1705	0.0010193	1705	0.0012442
														1705.2	0.0009672	1705.2	0.0011934
														1705.5	0.00091701	1705.5	0.0011445
														1705.7	0.0008687	1705.7	0.0010975
														1706	0.00082227	1706	0.0010524
														1706.2	0.00077773	1706.2	0.0010091
														1706.5	0.00073509	1706.5	0.00096769
														1706.7	0.00069433	1706.7	0.00092803
														1706.9	0.00065547	1706.9	0.00089013
														1707.2	0.00061847	1707.2	0.00085395
														1707.4	0.00058334	1707.4	0.00081944
														1707.7	0.00055005	1707.7	0.00078656
														1707.9	0.00051859	1707.9	0.00075526
														1708.1	0.00048892	1708.1	0.00072549
														1708.4	0.00046101	1708.4	0.0006972
														1708.6	0.00043484	1708.6	0.00067034
														1708.9	0.00041036	1708.9	0.00064484
														1709.1	0.00038752	1709.1	0.00062065
														1709.3	0.00036629	1709.3	0.0005977
														1709.6	0.0003466	1709.6	0.00057594
														1709.8	0.00032841	1709.8	0.00055531
														1710.1	0.00031166	1710.1	0.00053572
														1710.3	0.00029628	1710.3	0.00051713
														1710.6	0.00028221	1710.6	0.00049946
														1710.8	0.00026937	1710.8	0.00048265
														1711	0.0002577	1711	0.00046662
														1711.3	0.00024713	1711.3	0.00045132
														1711.5	0.00023757	1711.5	0.00043668
														1711.8	0.00022895	1711.8	0.00042262
														1712	0.00022119	1712	0.0004091
														1712.2	0.0002142	1712.2	0.00039603
														1712.5	0.00020791	1712.5	0.00038336
														1712.7	0.00020223	1712.7	0.00037103
														1713	0.00019708	1713	0.00035898
														1713.2	0.00019238	1713.2	0.00034716
														1713.4	0.00018805	1713.4	0.0003355
														1713.7	0.000184	1713.7	0.00032396
														1713.9	0.00018017	1713.9	0.00031249
														1714.2	0.00017646	1714.2	0.00030104
														1714.4	0.00017281	1714.4	0.00028957
														1714.6	0.00016915	1714.6	0.00027804
														1714.9	0.0001654	1714.9	0.00026641
														1715.1	0.00016151	1715.1	0.00025466
														1715.4	0.00015741	1715.4	0.00024274
														1715.6	0.00015305	1715.6	0.00023065
														1715.9	0.00014837	1715.9	0.00021835
														1716.1	0.00014333	1716.1	0.00020583
														1716.3	0.00013789	1716.3	0.00019307
														1716.6	0.000132	1716.6	0.00018008
														1716.8	0.00012564	1716.8	0.00016683
														1717.1	0.00011878	1717.1	0.00015334
														1717.3	0.0001114	1717.3	0.00013961
														1717.5	0.00010349	1717.5	0.00012563
														1717.8	9.5045e-05	1717.8	0.00011144
														1718	8.6055e-05	1718	9.7024e-05
														1718.3	7.6527e-05	1718.3	8.242e-05
														1718.5	6.6473e-05	1718.5	6.7644e-05
														1718.7	5.5909e-05	1718.7	5.2722e-05
														1719	4.4856e-05	1719	3.7684e-05
														1719.2	3.3342e-05	1719.2	2.256e-05
														1719.5	2.14e-05	1719.5	7.3845e-06
														1719.7	9.0685e-06	1719.7	-7.8045e-06
														1720	-3.6089e-06	1720	-2.2968e-05
														1720.2	-1.6585e-05	1720.2	-3.8064e-05
														1720.4	-2.9806e-05	1720.4	-5.305e-05
														1720.7	-4.3218e-05	1720.7	-6.7881e-05
														1720.9	-5.6759e-05	1720.9	-8.2509e-05
														1721.2	-7.0367e-05	1721.2	-9.6888e-05
														1721.4	-8.3977e-05	1721.4	-0.00011097
														1721.6	-9.752e-05	1721.6	-0.00012471
														1721.9	-0.00011093	1721.9	-0.00013805
														1722.1	-0.00012412	1722.1	-0.00015094
														1722.4	-0.00013704	1722.4	-0.00016335
														1722.6	-0.00014961	1722.6	-0.00017522
														1722.8	-0.00016175	1722.8	-0.0001865
														1723.1	-0.00017339	1723.1	-0.00019715
														1723.3	-0.00018447	1723.3	-0.00020713
														1723.6	-0.00019492	1723.6	-0.0002164
														1723.8	-0.00020466	1723.8	-0.00022491
														1724	-0.00021363	1724	-0.00023263
														1724.3	-0.00022179	1724.3	-0.00023953
														1724.5	-0.00022905	1724.5	-0.00024557
														1724.8	-0.00023539	1724.8	-0.00025073
														1725	-0.00024074	1725	-0.00025498
														1725.3	-0.00024506	1725.3	-0.0002583
														1725.5	-0.00024831	1725.5	-0.00026067
														1725.7	-0.00025047	1725.7	-0.00026209
														1726	-0.0002515	1726	-0.00026253
														1726.2	-0.00025138	1726.2	-0.000262
														1726.5	-0.00025011	1726.5	-0.0002605
														1726.7	-0.00024766	1726.7	-0.00025802
														1726.9	-0.00024404	1726.9	-0.00025457
														1727.2	-0.00023926	1727.2	-0.00025017
														1727.4	-0.00023332	1727.4	-0.00024483
														1727.7	-0.00022624	1727.7	-0.00023857
														1727.9	-0.00021806	1727.9	-0.00023142
														1728.1	-0.00020879	1728.1	-0.0002234
														1728.4	-0.00019849	1728.4	-0.00021454
														1728.6	-0.00018718	1728.6	-0.00020489
														1728.9	-0.00017494	1728.9	-0.00019447
														1729.1	-0.0001618	1729.1	-0.00018334
														1729.4	-0.00014783	1729.4	-0.00017154
														1729.6	-0.00013311	1729.6	-0.00015912
														1729.8	-0.00011769	1729.8	-0.00014613
														1730.1	-0.00010166	1730.1	-0.00013263
														1730.3	-8.5107e-05	1730.3	-0.00011868
														1730.6	-6.8102e-05	1730.6	-0.00010433
														1730.8	-5.0736e-05	1730.8	-8.9654e-05
														1731	-3.31e-05	1731	-7.4706e-05
														1731.3	-1.5285e-05	1731.3	-5.9554e-05
														1731.5	2.6158e-06	1731.5	-4.4263e-05
														1731.8	2.0508e-05	1731.8	-2.8901e-05
														1732	3.8297e-05	1732	-1.3532e-05
														1732.2	5.5888e-05	1732.2	1.7751e-06
														1732.5	7.3188e-05	1732.5	1.6955e-05
														1732.7	9.0104e-05	1732.7	3.1942e-05
														1733	0.00010655	1733	4.6672e-05
														1733.2	0.00012242	1733.2	6.1081e-05
														1733.5	0.00013766	1733.5	7.5108e-05
														1733.7	0.00015216	1733.7	8.8692e-05
														1733.9	0.00016586	1733.9	0.00010178
														1734.2	0.00017867	1734.2	0.00011431
														1734.4	0.00019054	1734.4	0.00012623
														1734.7	0.00020139	1734.7	0.0001375
														1734.9	0.00021118	1734.9	0.00014806
														1735.1	0.00021984	1735.1	0.00015789
														1735.4	0.00022734	1735.4	0.00016692
														1735.6	0.00023364	1735.6	0.00017515
														1735.9	0.0002387	1735.9	0.00018252
														1736.1	0.00024251	1736.1	0.00018902
														1736.3	0.00024503	1736.3	0.00019463
														1736.6	0.00024627	1736.6	0.00019932
														1736.8	0.00024622	1736.8	0.00020308
														1737.1	0.00024489	1737.1	0.00020592
														1737.3	0.00024229	1737.3	0.00020781
														1737.5	0.00023844	1737.5	0.00020876
														1737.8	0.00023336	1737.8	0.00020879
														1738	0.00022709	1738	0.00020789
														1738.3	0.00021968	1738.3	0.00020609
														1738.5	0.00021116	1738.5	0.0002034
														1738.8	0.00020159	1738.8	0.00019985
														1739	0.00019104	1739	0.00019546
														1739.2	0.00017956	1739.2	0.00019027
														1739.5	0.00016724	1739.5	0.00018431
														1739.7	0.00015413	1739.7	0.00017762
														1740	0.00014032	1740	0.00017024
														1740.2	0.0001259	1740.2	0.00016222
														1740.4	0.00011096	1740.4	0.00015361
														1740.7	9.5568e-05	1740.7	0.00014447
														1740.9	7.9833e-05	1740.9	0.00013483
														1741.2	6.3843e-05	1741.2	0.00012476
														1741.4	4.7693e-05	1741.4	0.00011432
														1741.6	3.1477e-05	1741.6	0.00010357
														1741.9	1.529e-05	1741.9	9.256e-05
														1742.1	-7.7403e-07	1742.1	8.1361e-05
														1742.4	-1.6622e-05	1742.4	7.0031e-05
														1742.6	-3.2163e-05	1742.6	5.8632e-05
														1742.9	-4.7308e-05	1742.9	4.7226e-05
														1743.1	-6.197e-05	1743.1	3.5875e-05
														1743.3	-7.6068e-05	1743.3	2.4638e-05
														1743.6	-8.9522e-05	1743.6	1.3576e-05
														1743.8	-0.00010226	1743.8	2.7449e-06
														1744.1	-0.0001142	1744.1	-7.7977e-06
														1744.3	-0.00012529	1744.3	-1.7998e-05
														1744.5	-0.00013547	1744.5	-2.7805e-05
														1744.8	-0.00014468	1744.8	-3.7168e-05
														1745	-0.00015288	1745	-4.6041e-05
														1745.3	-0.00016002	1745.3	-5.4382e-05
														1745.5	-0.00016607	1745.5	-6.2149e-05
														1745.7	-0.000171	1745.7	-6.9307e-05
														1746	-0.00017478	1746	-7.5822e-05
														1746.2	-0.00017741	1746.2	-8.1666e-05
														1746.5	-0.00017888	1746.5	-8.6812e-05
														1746.7	-0.00017918	1746.7	-9.124e-05
														1747	-0.00017832	1747	-9.4933e-05
														1747.2	-0.00017632	1747.2	-9.7879e-05
														1747.4	-0.0001732	1747.4	-0.00010007
														1747.7	-0.00016897	1747.7	-0.0001015
														1747.9	-0.00016368	1747.9	-0.00010216
														1748.2	-0.00015736	1748.2	-0.00010207
														1748.4	-0.00015005	1748.4	-0.00010124
														1748.6	-0.00014181	1748.6	-9.9666e-05
														1748.9	-0.00013269	1748.9	-9.7375e-05
														1749.1	-0.00012275	1749.1	-9.4387e-05
														1749.4	-0.00011206	1749.4	-9.0726e-05
														1749.6	-0.00010068	1749.6	-8.6419e-05
														1749.8	-8.8685e-05	1749.8	-8.1499e-05

## Sheet: wt
		Cu(II) d3Met						Cu(II) d2cys						Cu(II) amide					Cu(I) d3Met						Cu(I) d2cys						Cu(I) amide
	replicate	1		2		3		1		2		3		1		2			1		2		3		1		2		3		1		2
		freq. (cm-1)	intensity	freq. (cm-1)	intensity	freq. (cm-1)	intensity	freq. (cm-1)	intensity	freq. (cm-1)	intensity	freq. (cm-1)	intensity	freq. (cm-1)	intensity	freq. (cm-1)	intensity		freq. (cm-1)	intensity	freq. (cm-1)	intensity	freq. (cm-1)	intensity	freq. (cm-1)	intensity	freq. (cm-1)	intensity	freq. (cm-1)	intensity	freq. (cm-1)	intensity	freq. (cm-1)	intensity
		2110.2	3.1819e-07	2110.2	3.7769e-07	2110.2	2.7425e-07	2210	3.0065e-08	2210	1.7694e-08	2210	1.1631e-07	1570	7.9416e-06	1570	2.2713e-05		2110.2	5.3743e-08	2110.2	2.4061e-08	2110.2	5.0945e-08	2195.1	-2.3059e-08	2195.1	-4.0603e-09	2195.1	-1.6931e-08	1590	-5.8412e-05	1590	-4.5506e-05
		2110.5	1.045e-07	2110.5	5.0701e-07	2110.5	2.0441e-08	2210.3	3.8624e-08	2210.3	2.5238e-08	2210.3	1.0515e-07	1570.3	5.1094e-06	1570.3	2.1331e-05		2110.5	6.7313e-08	2110.5	1.7019e-09	2110.5	9.6243e-08	2195.3	-2.0602e-08	2195.3	-1.4408e-08	2195.3	-1.7157e-08	1590.3	-4.765e-05	1590.3	-3.7067e-05
		2110.7	-1.6976e-07	2110.7	5.6396e-07	2110.7	-2.9449e-07	2210.5	4.43e-08	2210.5	3.0818e-08	2210.5	7.9015e-08	1570.5	2.3013e-06	1570.5	1.9834e-05		2110.7	6.6621e-08	2110.7	-2.8151e-08	2110.7	1.2407e-07	2195.6	-1.4319e-08	2195.6	-2.1403e-08	2195.6	-1.5443e-08	1590.5	-3.6536e-05	1590.5	-2.8362e-05
		2110.9	-4.6419e-07	2110.9	5.2966e-07	2110.9	-6.254e-07	2210.7	4.6901e-08	2210.7	3.3914e-08	2210.7	3.9544e-08	1570.7	-4.5907e-07	1570.7	1.8236e-05		2110.9	5.1419e-08	2110.9	-6.4556e-08	2110.9	1.2385e-07	2195.8	-4.572e-09	2195.8	-2.3113e-08	2195.8	-1.1503e-08	1590.7	-2.513e-05	1590.7	-1.9436e-05
		2111.2	-7.3203e-07	2111.2	3.9739e-07	2111.2	-9.1991e-07	2211	4.6431e-08	2211	3.4186e-08	2211	-1.0209e-08	1571	-3.1485e-06	1571	1.6548e-05		2111.2	2.442e-08	2111.2	-1.0324e-07	2111.2	9.1233e-08	2196	7.606e-09	2196	-1.8729e-08	2196	-5.3431e-09	1591	-1.349e-05	1591	-1.0336e-05
		2111.4	-9.2727e-07	2111.4	1.7487e-07	2111.4	-1.1263e-06	2211.2	4.3087e-08	2211.2	3.151e-08	2211.2	-6.6025e-08	1571.2	-5.7443e-06	1571.2	1.4783e-05		2111.4	-9.2601e-09	2111.4	-1.3678e-07	2111.4	2.9872e-08	2196.3	2.058e-08	2196.3	-8.7941e-09	2196.3	2.6265e-09	1591.2	-1.6793e-06	1591.2	-1.11e-06
		2111.7	-1.0119e-06	2111.7	-1.1549e-07	2111.7	-1.2019e-06	2211.5	3.7231e-08	2211.5	2.599e-08	2211.5	-1.229e-07	1571.5	-8.2242e-06	1571.5	1.2955e-05		2111.7	-4.3094e-08	2111.7	-1.5593e-07	2111.7	-4.8713e-08	2196.5	3.2291e-08	2196.5	4.831e-09	2196.5	1.1543e-08	1591.5	1.024e-05	1591.5	8.1935e-06
		2111.9	-9.6213e-07	2111.9	-4.3851e-07	2111.9	-1.1201e-06	2211.7	2.9362e-08	2211.7	1.7967e-08	2211.7	-1.755e-07	1571.7	-1.0567e-05	1571.7	1.1076e-05		2111.9	-7.0379e-08	2111.9	-1.5198e-07	2111.9	-1.2746e-07	2196.8	4.0538e-08	2196.8	1.9284e-08	2196.8	2.0122e-08	1591.7	2.2202e-05	1591.7	1.7524e-05
		2112.2	-7.7287e-07	2112.2	-7.5027e-07	2112.2	-8.7573e-07	2212	2.0076e-08	2212	7.9911e-09	2212	-2.1866e-07	1571.9	-1.2752e-05	1571.9	9.1618e-06		2112.2	-8.5491e-08	2112.2	-1.1949e-07	2112.2	-1.8773e-07	2197	4.3327e-08	2197	3.1239e-08	2197	2.6784e-08	1591.9	3.4144e-05	1591.9	2.6832e-05
		2112.4	-4.5917e-07	2112.4	-1.0037e-06	2112.4	-4.8707e-07	2212.2	1.0021e-08	2212.2	-3.2069e-09	2212.2	-2.479e-07	1572.2	-1.4759e-05	1572.2	7.2257e-06		2112.4	-8.4947e-08	2112.4	-5.8778e-08	2112.4	-2.1395e-07	2197.2	3.9248e-08	2197.2	3.7581e-08	2197.2	2.9881e-08	1592.2	4.5998e-05	1592.2	3.6066e-05
		2112.6	-5.5018e-08	2112.6	-1.1553e-06	2112.6	5.5495e-09	2212.4	-1.4108e-10	2212.4	-1.4773e-08	2212.4	-2.5978e-07	1572.4	-1.6571e-05	1572.4	5.2822e-06		2112.6	-6.8118e-08	2112.6	2.2888e-08	2112.6	-1.9773e-07	2197.5	2.7811e-08	2197.5	3.6087e-08	2197.5	2.8e-08	1592.4	5.7699e-05	1592.4	4.5175e-05
		2112.9	3.9099e-07	2112.9	-1.1714e-06	2112.9	5.4448e-07	2212.7	-9.7854e-09	2212.7	-2.5792e-08	2212.7	-2.5232e-07	1572.7	-1.8171e-05	1572.7	3.3455e-06		2112.9	-3.7461e-08	2112.9	1.1168e-07	2112.9	-1.4036e-07	2197.7	9.7154e-09	2197.7	2.5996e-08	2197.7	2.0308e-08	1592.7	6.9181e-05	1592.7	5.4109e-05
		2113.1	8.2211e-07	2113.1	-1.0342e-06	2113.1	1.0623e-06	2212.9	-1.8356e-08	2212.9	-3.5359e-08	2212.9	-2.2509e-07	1572.9	-1.9542e-05	1572.9	1.4298e-06		2113.1	1.7413e-09	2113.1	1.8956e-07	2113.1	-5.291e-08	2198	-1.3035e-08	2198	8.3523e-09	2198	6.8963e-09	1592.9	8.0378e-05	1592.9	6.2816e-05
		2113.4	1.1814e-06	2113.4	-7.4546e-07	2113.4	1.4908e-06	2213.2	-2.54e-08	2213.2	-4.2653e-08	2213.2	-1.7933e-07	1573.1	-2.0672e-05	1573.1	-4.5091e-07		2113.4	4.216e-08	2113.4	2.3811e-07	2113.4	4.6145e-08	2198.2	-3.7158e-08	2198.2	-1.3943e-08	2198.2	-1.093e-08	1593.2	9.1226e-05	1593.2	7.1247e-05
		2113.6	1.4197e-06	2113.6	-3.2763e-07	2113.6	1.7712e-06	2213.4	-3.0592e-08	2213.4	-4.7003e-08	2213.4	-1.178e-07	1573.4	-2.1547e-05	1573.4	-2.2829e-06		2113.6	7.5604e-08	2113.6	2.4313e-07	2113.6	1.3524e-07	2198.5	-5.8311e-08	2198.5	-3.6387e-08	2198.5	-3.0475e-08	1593.4	0.00010166	1593.4	7.9354e-05
		2113.8	1.5031e-06	2113.8	1.7739e-07	2113.8	1.8621e-06	2213.6	-3.3744e-08	2213.6	-4.7953e-08	2213.6	-4.4571e-08	1573.6	-2.2158e-05	1573.6	-4.0527e-06		2113.8	9.4512e-08	2113.8	1.988e-07	2113.8	1.9492e-07	2198.7	-7.145e-08	2198.7	-5.3405e-08	2198.7	-4.7623e-08	1593.6	0.00011162	1593.6	8.7087e-05
		2114.1	1.4174e-06	2114.1	7.1272e-07	2114.1	1.7459e-06	2213.9	-3.4811e-08	2213.9	-4.5297e-08	2213.9	3.5364e-08	1573.9	-2.2496e-05	1573.9	-5.7474e-06		2114.1	9.3553e-08	2114.1	1.1044e-07	2114.1	2.1263e-07	2198.9	-7.1318e-08	2198.9	-5.9054e-08	2198.9	-5.6983e-08	1593.9	0.00012105	1593.9	9.4401e-05
		2114.3	1.1709e-06	2114.3	1.2131e-06	2114.3	1.432e-06	2214.1	-3.3886e-08	2214.1	-3.9109e-08	2214.1	1.1648e-07	1574.1	-2.2554e-05	1574.1	-7.3546e-06		2114.3	7.1136e-08	2114.3	-5.063e-09	2114.3	1.8582e-07	2199.2	-5.2993e-08	2199.2	-4.7796e-08	2199.2	-5.2215e-08	1594.1	0.00012987	1594.1	0.00010125
		2114.6	7.9319e-07	2114.6	1.6133e-06	2114.6	9.5572e-07	2214.4	-3.1182e-08	2214.4	-2.9747e-08	2214.4	1.9321e-07	1574.4	-2.2326e-05	1574.4	-8.8625e-06		2114.6	3.0583e-08	2114.6	-1.214e-07	2114.6	1.2284e-07	2199.4	-1.2424e-08	2199.4	-1.5184e-08	2199.4	-2.651e-08	1594.4	0.00013805	1594.4	0.00010759
		2114.8	3.3118e-07	2114.8	1.8566e-06	2114.8	3.7379e-07	2214.6	-2.7009e-08	2214.6	-1.7824e-08	2214.6	2.6036e-07	1574.6	-2.1812e-05	1574.6	-1.026e-05		2114.8	-1.925e-08	2114.8	-2.0717e-07	2114.8	4.1192e-08	2199.7	5.3115e-08	2199.7	4.1644e-08	2199.7	2.6824e-08	1594.6	0.00014552	1594.6	0.00011338
		2115	-1.5747e-07	2115	1.9028e-06	2115	-2.4332e-07	2214.8	-2.1747e-08	2214.8	-4.1768e-09	2214.8	3.1349e-07	1574.8	-2.1009e-05	1574.8	-1.1536e-05		2115	-6.4106e-08	2115	-2.3154e-07	2115	-3.5901e-08	2199.9	1.4471e-07	2199.9	1.2375e-07	2199.9	1.1373e-07	1594.8	0.00015224	1594.8	0.00011859
		2115.3	-6.1234e-07	2115.3	1.7349e-06	2115.3	-8.2098e-07	2215.1	-1.5814e-08	2215.1	1.0203e-08	2215.1	3.4931e-07	1575.1	-1.9919e-05	1575.1	-1.2682e-05		2115.3	-8.528e-08	2115.3	-1.6989e-07	2115.3	-8.391e-08	2200.1	2.6172e-07	2200.1	2.3049e-07	2200.1	2.388e-07	1595.1	0.00015815	1595.1	0.00012317
		2115.5	-9.787e-07	2115.5	1.3619e-06	2115.5	-1.2906e-06	2215.3	-9.6346e-09	2215.3	2.424e-08	2215.3	3.6577e-07	1575.3	-1.8545e-05	1575.3	-1.3689e-05		2115.5	-6.1373e-08	2115.5	-8.1929e-09	2115.5	-8.0897e-08	2200.4	4.0183e-07	2200.4	3.5991e-07	2200.4	4.0482e-07	1595.3	0.00016322	1595.3	0.00012709
		2115.8	-1.215e-06	2115.8	8.1918e-07	2115.8	-1.5992e-06	2215.6	-3.607e-09	2215.6	3.6859e-08	2215.6	3.6224e-07	1575.6	-1.6894e-05	1575.6	-1.455e-05		2115.8	2.9342e-08	2115.8	2.55e-07	2115.8	-9.9192e-09	2200.6	5.6143e-07	2200.6	5.0937e-07	2200.6	6.1241e-07	1595.6	0.0001674	1595.6	0.00013033
		2116	-1.2985e-06	2116	1.6535e-07	2116	-1.716e-06	2215.8	1.9208e-09	2215.8	4.7073e-08	2215.8	3.3948e-07	1575.8	-1.4973e-05	1575.8	-1.5256e-05		2116	2.0626e-07	2116	6.0945e-07	2116	1.4067e-07	2200.9	7.3605e-07	2200.9	6.7619e-07	2200.9	8.6002e-07	1595.8	0.00017065	1595.8	0.00013284
		2116.3	-1.2277e-06	2116.3	-5.2454e-07	2116.3	-1.6363e-06	2216	6.673e-09	2216	5.406e-08	2216	2.9944e-07	1576	-1.279e-05	1576	-1.5804e-05		2116.3	4.8394e-07	2116.3	1.0367e-06	2116.3	3.7902e-07	2201.1	9.2103e-07	2201.1	8.5836e-07	2201.1	1.1441e-06	1596	0.00017294	1596	0.00013462
		2116.5	-1.0223e-06	2116.5	-1.1676e-06	2116.5	-1.3819e-06	2216.3	1.0459e-08	2216.3	5.7234e-08	2216.3	2.4515e-07	1576.3	-1.0359e-05	1576.3	-1.6187e-05		2116.5	8.7018e-07	2116.5	1.5154e-06	2116.5	7.13e-07	2201.3	1.1121e-06	2201.3	1.055e-06	2201.3	1.4593e-06	1596.3	0.00017426	1596.3	0.00013564
		2116.7	-7.1924e-07	2116.7	-1.6831e-06	2116.7	-9.9616e-07	2216.5	1.3182e-08	2216.5	5.6295e-08	2216.5	1.8036e-07	1576.5	-7.6923e-06	1576.5	-1.6404e-05		2116.7	1.3651e-06	2116.7	2.0271e-06	2116.7	1.1538e-06	2201.6	1.306e-06	2201.6	1.2665e-06	2201.6	1.7997e-06	1596.5	0.00017456	1596.5	0.00013587
		2117	-3.6635e-07	2117	-2.0024e-06	2117	-5.3771e-07	2216.8	1.4832e-08	2216.8	5.1256e-08	2216.8	1.0926e-07	1576.8	-4.8054e-06	1576.8	-1.645e-05		2117	1.9614e-06	2117	2.5618e-06	2117	1.7187e-06	2201.8	1.501e-06	2201.8	1.4947e-06	2201.8	2.1586e-06	1596.8	0.00017383	1596.8	0.00013531
		2117.2	-1.4762e-08	2117.2	-2.0772e-06	2117.2	-7.0739e-08	2217	1.5483e-08	2217	4.245e-08	2217	3.6181e-08	1577	-1.7155e-06	1577	-1.6327e-05		2117.2	2.6465e-06	2117.2	3.1205e-06	2117.2	2.4324e-06	2202.1	1.6971e-06	2202.1	1.7422e-06	2202.1	2.5303e-06	1597	0.00017207	1597	0.00013395
		2117.5	2.8974e-07	2117.5	-1.885e-06	2117.5	3.4494e-07	2217.3	1.5274e-08	2217.3	3.0505e-08	2217.3	-3.4713e-08	1577.2	1.5584e-06	1577.2	-1.6032e-05		2117.5	3.4048e-06	2117.5	3.7168e-06	2117.5	3.3262e-06	2202.3	1.8961e-06	2202.3	2.0119e-06	2202.3	2.91e-06	1597.3	0.00016926	1597.3	0.00013178
		2117.7	5.1431e-07	2117.7	-1.4319e-06	2117.7	6.632e-07	2217.5	1.4391e-08	2217.5	1.6296e-08	2217.5	-9.9694e-08	1577.5	4.9959e-06	1577.5	-1.5569e-05		2117.7	4.2216e-06	2117.7	4.3747e-06	2117.7	4.4356e-06	2202.6	2.1013e-06	2202.6	2.3062e-06	2202.6	3.295e-06	1597.5	0.0001654	1597.5	0.0001288
		2117.9	6.4495e-07	2117.9	-7.5068e-07	2117.9	8.5883e-07	2217.7	1.3047e-08	2217.7	8.8261e-10	2217.7	-1.5566e-07	1577.7	8.5751e-06	1577.7	-1.4938e-05		2117.9	5.0871e-06	2117.9	5.126e-06	2117.9	5.7974e-06	2202.8	2.3172e-06	2202.8	2.6267e-06	2202.8	3.6845e-06	1597.7	0.00016049	1597.7	0.00012501
		2118.2	6.8964e-07	2118.2	1.0444e-07	2118.2	9.3164e-07	2218	1.1455e-08	2218	-1.4576e-08	2218	-2.0028e-07	1578	1.2273e-05	1578	-1.4145e-05		2118.2	5.9993e-06	2118.2	6.0061e-06	2118.2	7.4467e-06	2203	2.549e-06	2203	2.973e-06	2203	4.08e-06	1598	0.00015454	1598	0.00012041
		2118.4	6.7842e-07	2118.4	1.066e-06	2118.4	9.0695e-07	2218.2	9.8136e-09	2218.2	-2.8915e-08	2218.2	-2.3207e-07	1578.2	1.6064e-05	1578.2	-1.3193e-05		2118.4	6.9664e-06	2118.4	7.0508e-06	2118.4	9.4159e-06	2203.3	2.8015e-06	2203.3	3.343e-06	2203.3	4.4852e-06	1598.2	0.00014757	1598.2	0.00011503
		2118.7	6.6042e-07	2118.7	2.0633e-06	2118.7	8.3238e-07	2218.5	8.2833e-09	2218.5	-4.1052e-08	2218.5	-2.5041e-07	1578.5	1.9924e-05	1578.5	-1.209e-05		2118.7	8.0078e-06	2118.7	8.2938e-06	2118.7	1.1735e-05	2203.5	3.0791e-06	2203.5	3.7329e-06	2203.5	4.905e-06	1598.5	0.00013959	1598.5	0.00010887
		2118.9	6.9835e-07	2118.9	3.0337e-06	2118.9	7.7177e-07	2218.7	6.9792e-09	2218.7	-5.0076e-08	2218.7	-2.5549e-07	1578.7	2.3825e-05	1578.7	-1.0841e-05		2118.9	9.1524e-06	2118.9	9.7663e-06	2118.9	1.4434e-05	2203.8	3.3844e-06	2203.8	4.1375e-06	2203.8	5.3453e-06	1598.7	0.00013064	1598.7	0.00010196
		2119.1	8.6134e-07	2119.1	3.9319e-06	2119.1	7.9693e-07	2218.9	5.9614e-09	2218.9	-5.5322e-08	2218.9	-2.4827e-07	1578.9	2.7741e-05	1578.9	-9.4559e-06		2119.1	1.0436e-05	2119.1	1.1497e-05	2119.1	1.7545e-05	2204	3.7186e-06	2204	4.5508e-06	2204	5.812e-06	1598.9	0.00012074	1598.9	9.4322e-05
		2119.4	1.2173e-06	2119.4	4.7388e-06	2119.4	9.7889e-07	2219.2	5.235e-09	2219.2	-5.6422e-08	2219.2	-2.3029e-07	1579.2	3.1644e-05	1579.2	-7.9435e-06		2119.4	1.1899e-05	2119.4	1.3515e-05	2119.4	2.111e-05	2204.2	4.0805e-06	2204.2	4.9671e-06	2204.2	6.31e-06	1599.2	0.00010992	1599.2	8.598e-05
		2119.6	1.8259e-06	2119.6	5.4655e-06	2119.6	1.3799e-06	2219.4	4.755e-09	2219.4	-5.3334e-08	2219.4	-2.036e-07	1579.4	3.5504e-05	1579.4	-6.3142e-06		2119.6	1.3577e-05	2119.6	1.5846e-05	2119.6	2.5172e-05	2204.5	4.4671e-06	2204.5	5.3821e-06	2204.5	6.8427e-06	1599.4	9.8249e-05	1599.4	7.697e-05
		2119.9	2.7337e-06	2119.9	6.155e-06	2119.9	2.0474e-06	2219.7	4.4364e-09	2219.7	-4.6345e-08	2219.7	-1.7057e-07	1579.7	3.9294e-05	1579.7	-4.5794e-06		2119.9	1.5502e-05	2119.9	1.8515e-05	2119.9	2.978e-05	2204.7	4.8738e-06	2204.7	5.7927e-06	2204.7	7.4113e-06	1599.7	8.5757e-05	1599.7	6.7331e-05
		2120.1	3.9714e-06	2120.1	6.8797e-06	2120.1	3.0113e-06	2219.9	4.1676e-09	2219.9	-3.6046e-08	2219.9	-1.3371e-07	1579.9	4.2984e-05	1579.9	-2.7513e-06		2120.1	1.7689e-05	2120.1	2.154e-05	2120.1	3.498e-05	2205	5.2946e-06	2205	6.1987e-06	2205	8.0144e-06	1599.9	7.2504e-05	1599.9	5.7106e-05
		2120.3	5.5542e-06	2120.3	7.7352e-06	2120.3	4.2842e-06	2220.1	3.8258e-09	2220.1	-2.3285e-08	2220.1	-9.5581e-08	1580.1	4.6547e-05	1580.1	-8.4304e-07		2120.3	2.0141e-05	2120.3	2.4928e-05	2120.3	4.08e-05	2205.2	5.7228e-06	2205.2	6.6017e-06	2205.2	8.648e-06	1600.1	5.8551e-05	1600.1	4.6341e-05
		2120.6	7.4856e-06	2120.6	8.832e-06	2120.6	5.8654e-06	2220.4	3.2931e-09	2220.4	-9.0942e-09	2220.4	-5.8575e-08	1580.4	4.9952e-05	1580.4	1.1316e-06		2120.6	2.284e-05	2120.6	2.8669e-05	2120.6	4.724e-05	2205.4	6.1517e-06	2205.4	7.0057e-06	2205.4	9.3057e-06	1600.4	4.3966e-05	1600.4	3.5087e-05
		2120.8	9.7631e-06	2120.8	1.0286e-05	2120.8	7.7475e-06	2220.6	2.4702e-09	2220.6	5.3933e-09	2220.6	-2.4838e-08	1580.6	5.3173e-05	1580.6	3.1581e-06		2120.8	2.5747e-05	2120.8	3.2725e-05	2120.8	5.4261e-05	2205.7	6.5753e-06	2205.7	7.4157e-06	2205.7	9.9791e-06	1600.6	2.8819e-05	1600.6	2.34e-05
		2121.1	1.2385e-05	2121.1	1.2209e-05	2121.1	9.9243e-06	2220.9	1.2878e-09	2220.9	1.9036e-08	2220.9	3.8624e-09	1580.9	5.6181e-05	1580.9	5.2214e-06		2121.1	2.8804e-05	2121.1	3.7031e-05	2121.1	6.1769e-05	2205.9	6.9883e-06	2205.9	7.8374e-06	2205.9	1.0658e-05	1600.9	1.319e-05	1600.9	1.134e-05
		2121.3	1.5357e-05	2121.3	1.4698e-05	2121.3	1.2399e-05	2221.1	-2.8696e-10	2221.1	3.0774e-08	2221.1	2.6216e-08	1581.1	5.895e-05	1581.1	7.3057e-06		2121.3	3.1932e-05	2121.3	4.1489e-05	2121.3	6.9613e-05	2206.2	7.3872e-06	2206.2	8.2753e-06	2206.2	1.1333e-05	1601.1	-2.8393e-06	1601.1	-1.0291e-06
		2121.6	1.8701e-05	2121.6	1.783e-05	2121.6	1.5189e-05	2221.4	-2.2484e-09	2221.4	3.9717e-08	2221.4	4.1433e-08	1581.3	6.1454e-05	1581.3	9.3952e-06		2121.6	3.504e-05	2121.6	4.5969e-05	2121.6	7.7587e-05	2206.4	7.7695e-06	2206.4	8.7324e-06	2206.4	1.1993e-05	1601.4	-1.918e-05	1601.4	-1.364e-05
		2121.8	2.2455e-05	2121.8	2.1657e-05	2121.8	1.8334e-05	2221.6	-4.5551e-09	2221.6	4.5207e-08	2221.6	4.928e-08	1581.6	6.3667e-05	1581.6	1.1473e-05		2121.8	3.8024e-05	2121.8	5.0321e-05	2121.8	8.5437e-05	2206.6	8.1343e-06	2206.6	9.2088e-06	2206.6	1.2629e-05	1601.6	-3.574e-05	1601.6	-2.6421e-05
		2122	2.6674e-05	2122	2.6206e-05	2122	2.1893e-05	2221.8	-7.1359e-09	2221.8	4.687e-08	2221.8	5.0081e-08	1581.8	6.5567e-05	1581.8	1.3524e-05		2122	4.0776e-05	2122	5.4381e-05	2122	9.2876e-05	2206.9	8.4816e-06	2206.9	9.7016e-06	2206.9	1.3233e-05	1601.8	-5.242e-05	1601.8	-3.9297e-05
		2122.3	3.1429e-05	2122.3	3.1475e-05	2122.3	2.5938e-05	2222.1	-9.8991e-09	2222.1	4.464e-08	2222.1	4.4701e-08	1582.1	6.7131e-05	1582.1	1.5529e-05		2122.3	4.3189e-05	2122.3	5.7986e-05	2122.3	9.9609e-05	2207.1	8.812e-06	2207.1	1.0204e-05	2207.1	1.3798e-05	1602.1	-6.9118e-05	1602.1	-5.2189e-05
		2122.5	3.6796e-05	2122.5	3.7441e-05	2122.5	3.055e-05	2222.3	-1.2741e-08	2222.3	3.8757e-08	2222.3	3.4496e-08	1582.3	6.8338e-05	1582.3	1.7473e-05		2122.5	4.5165e-05	2122.5	6.0983e-05	2122.5	0.00010535	2207.4	9.1261e-06	2207.4	1.0708e-05	2207.4	1.4319e-05	1602.3	-8.5727e-05	1602.3	-6.5015e-05
		2122.8	4.2846e-05	2122.8	4.4059e-05	2122.8	3.5806e-05	2222.6	-1.5551e-08	2222.6	2.9741e-08	2222.6	2.1253e-08	1582.5	6.9169e-05	1582.5	1.934e-05		2122.8	4.6622e-05	2122.8	6.3248e-05	2122.8	0.00010985	2207.6	9.4242e-06	2207.6	1.12e-05	2207.6	1.4793e-05	1602.6	-0.00010214	1602.6	-7.7689e-05
		2123	4.9633e-05	2123	5.1268e-05	2123	4.1765e-05	2222.8	-1.8215e-08	2222.8	1.8347e-08	2222.8	7.1032e-09	1582.8	6.9607e-05	1582.8	2.1111e-05		2123	4.7498e-05	2123	6.4688e-05	2123	0.0001129	2207.9	9.7056e-06	2207.9	1.1668e-05	2207.9	1.5218e-05	1602.8	-0.00011823	1602.8	-9.0124e-05
		2123.2	5.7178e-05	2123.2	5.8994e-05	2123.2	4.8454e-05	2223	-2.0607e-08	2223	5.5073e-09	2223	-5.5588e-09	1583	6.9636e-05	1583	2.2772e-05		2123.2	4.7757e-05	2123.2	6.5254e-05	2123.2	0.00011439	2208.1	9.9688e-06	2208.1	1.21e-05	2208.1	1.5591e-05	1603	-0.00013389	1603	-0.00010223
		2123.5	6.5461e-05	2123.5	6.7145e-05	2123.5	5.5855e-05	2223.3	-2.2573e-08	2223.3	-7.7421e-09	2223.3	-1.4168e-08	1583.3	6.9244e-05	1583.3	2.4307e-05		2123.5	4.7396e-05	2123.5	6.4933e-05	2123.5	0.00011425	2208.3	1.0211e-05	2208.3	1.2483e-05	2208.3	1.5911e-05	1603.3	-0.000149	1603.3	-0.00011391
		2123.7	7.4404e-05	2123.7	7.562e-05	2123.7	6.3896e-05	2223.5	-2.3902e-08	2223.5	-2.0323e-08	2223.5	-1.6067e-08	1583.5	6.842e-05	1583.5	2.57e-05		2123.7	4.6437e-05	2123.7	6.3755e-05	2123.7	0.00011251	2208.6	1.0427e-05	2208.6	1.2808e-05	2208.6	1.6178e-05	1603.5	-0.00016342	1603.5	-0.00012507
		2124	8.3872e-05	2124	8.4301e-05	2124	7.2448e-05	2223.8	-2.4291e-08	2223.8	-3.1174e-08	2223.8	-8.5718e-09	1583.8	6.7154e-05	1583.8	2.6936e-05		2124	4.4935e-05	2124	6.1783e-05	2124	0.00010927	2208.8	1.0613e-05	2208.8	1.3068e-05	2208.8	1.6387e-05	1603.8	-0.00017704	1603.8	-0.0001356
		2124.2	9.3669e-05	2124.2	9.305e-05	2124.2	8.1325e-05	2224	-2.3287e-08	2224	-3.9296e-08	2224	1.0976e-08	1584	6.5439e-05	1584	2.8002e-05		2124.2	4.2964e-05	2124.2	5.9107e-05	2124.2	0.00010467	2209.1	1.0764e-05	2209.1	1.326e-05	2209.1	1.6537e-05	1604	-0.00018972	1604	-0.00014543
		2124.4	0.00010354	2124.4	0.00010171	2124.4	9.0288e-05	2224.2	-2.0232e-08	2224.2	-4.3762e-08	2224.2	4.5182e-08	1584.2	6.3273e-05	1584.2	2.8885e-05		2124.4	4.062e-05	2124.4	5.584e-05	2124.4	9.8936e-05	2209.3	1.0874e-05	2209.3	1.3383e-05	2209.3	1.6625e-05	1604.2	-0.00020132	1604.2	-0.00015442
		2124.7	0.0001132	2124.7	0.0001101	2124.7	9.906e-05	2224.5	-1.4195e-08	2224.5	-4.3718e-08	2224.5	9.6591e-08	1584.5	6.0654e-05	1584.5	2.9572e-05		2124.7	3.8004e-05	2124.7	5.2106e-05	2124.7	9.2304e-05	2209.5	1.0937e-05	2209.5	1.344e-05	2209.5	1.6645e-05	1604.5	-0.00021173	1604.5	-0.0001625
		2124.9	0.00012232	2124.9	0.00011803	2124.9	0.00010734	2224.7	-3.9033e-09	2224.7	-3.8343e-08	2224.7	1.6769e-07	1584.7	5.7582e-05	1584.7	3.0052e-05		2124.9	3.5221e-05	2124.9	4.8038e-05	2124.9	8.504e-05	2209.8	1.0951e-05	2209.8	1.3435e-05	2209.8	1.6593e-05	1604.7	-0.00022079	1604.7	-0.00016954
		2125.2	0.00013057	2125.2	0.00012528	2125.2	0.00011483	2225	1.232e-08	2225	-2.6784e-08	2225	2.6092e-07	1585	5.4061e-05	1585	3.0316e-05		2125.2	3.2366e-05	2125.2	4.3771e-05	2125.2	7.7413e-05	2210	1.0911e-05	2210	1.3375e-05	2210	1.6466e-05	1605	-0.00022837	1605	-0.00017545
		2125.4	0.00013763	2125.4	0.00013162	2125.4	0.00012124	2225.2	3.6614e-08	2225.2	-8.0772e-09	2225.2	3.7869e-07	1585.2	5.0098e-05	1585.2	3.0354e-05		2125.4	2.9525e-05	2125.4	3.9434e-05	2125.4	6.9679e-05	2210.3	1.0817e-05	2210.3	1.3265e-05	2210.3	1.626e-05	1605.2	-0.00023434	1605.2	-0.00018012
		2125.7	0.00014323	2125.7	0.00013683	2125.7	0.00012632	2225.5	7.1618e-08	2225.5	1.8956e-08	2225.5	5.2339e-07	1585.4	4.5701e-05	1585.4	3.0158e-05		2125.7	2.6761e-05	2125.7	3.5148e-05	2125.7	6.2071e-05	2210.5	1.0668e-05	2210.5	1.3111e-05	2210.5	1.5974e-05	1605.4	-0.00023856	1605.4	-0.00018344
		2125.9	0.00014714	2125.9	0.0001407	2125.9	0.00012988	2225.7	1.2048e-07	2225.7	5.5806e-08	2225.7	6.9741e-07	1585.7	4.0882e-05	1585.7	2.9723e-05		2125.9	2.4122e-05	2125.9	3.1017e-05	2125.9	5.4781e-05	2210.7	1.0467e-05	2210.7	1.2917e-05	2210.7	1.5607e-05	1605.7	-0.00024088	1605.7	-0.00018531
		2126.1	0.00014919	2126.1	0.00014306	2126.1	0.00013179	2225.9	1.8688e-07	2225.9	1.0438e-07	2225.9	9.0304e-07	1585.9	3.5655e-05	1585.9	2.9044e-05		2126.1	2.1635e-05	2126.1	2.7128e-05	2126.1	4.7958e-05	2211	1.0214e-05	2211	1.2687e-05	2211	1.5162e-05	1605.9	-0.00024118	1605.9	-0.00018561
		2126.4	0.00014932	2126.4	0.00014377	2126.4	0.00013198	2226.2	2.7492e-07	2226.2	1.6706e-07	2226.2	1.1425e-06	1586.2	3.0038e-05	1586.2	2.8117e-05		2126.4	1.9311e-05	2126.4	2.3544e-05	2126.4	4.1699e-05	2211.2	9.9145e-06	2211.2	1.242e-05	2211.2	1.4641e-05	1606.2	-0.0002393	1606.2	-0.00018424
		2126.6	0.00014753	2126.6	0.00014275	2126.6	0.00013048	2226.4	3.8913e-07	2226.4	2.4679e-07	2226.4	1.4179e-06	1586.4	2.4049e-05	1586.4	2.6941e-05		2126.6	1.7149e-05	2126.6	2.0302e-05	2126.6	3.6051e-05	2211.5	9.5716e-06	2211.5	1.2118e-05	2211.5	1.4052e-05	1606.4	-0.00023512	1606.4	-0.0001811
		2126.9	0.00014391	2126.9	0.00014	2126.9	0.00012737	2226.7	5.3428e-07	2226.7	3.4703e-07	2226.7	1.731e-06	1586.6	1.7711e-05	1586.6	2.5515e-05		2126.9	1.5141e-05	2126.9	1.7415e-05	2126.9	3.1018e-05	2211.7	9.1899e-06	2211.7	1.1779e-05	2211.7	1.3401e-05	1606.7	-0.0002285	1606.7	-0.00017607
		2127.1	0.00013863	2127.1	0.00013558	2127.1	0.0001228	2226.9	7.1531e-07	2226.9	4.7177e-07	2226.9	2.0832e-06	1586.9	1.1049e-05	1586.9	2.3842e-05		2127.1	1.3274e-05	2127.1	1.4874e-05	2127.1	2.6565e-05	2212	8.7739e-06	2212	1.1401e-05	2212	1.2699e-05	1606.9	-0.0002193	1606.9	-0.00016906
		2127.3	0.0001319	2127.3	0.00012963	2127.3	0.00011697	2227.1	9.3709e-07	2227.1	6.2541e-07	2227.1	2.4757e-06	1587.1	4.0891e-06	1587.1	2.1924e-05		2127.3	1.1538e-05	2127.3	1.2653e-05	2127.3	2.2634e-05	2212.2	8.3284e-06	2212.2	1.0984e-05	2212.2	1.1955e-05	1607.1	-0.0002074	1607.1	-0.00015995
		2127.6	0.00012401	2127.6	0.00012236	2127.6	0.00011012	2227.4	1.2042e-06	2227.4	8.1262e-07	2227.4	2.9089e-06	1587.4	-3.138e-06	1587.4	1.9766e-05		2127.6	9.9221e-06	2127.6	1.0716e-05	2127.6	1.9155e-05	2212.4	7.858e-06	2212.4	1.0527e-05	2212.4	1.1181e-05	1607.4	-0.00019265	1607.4	-0.00014865
		2127.8	0.00011524	2127.8	0.00011402	2127.8	0.00010249	2227.6	1.521e-06	2227.6	1.0382e-06	2227.6	3.3827e-06	1587.6	-1.0601e-05	1587.6	1.7376e-05		2127.8	8.4226e-06	2127.8	9.0205e-06	2127.8	1.6061e-05	2212.7	7.3674e-06	2212.7	1.0032e-05	2212.7	1.0389e-05	1607.6	-0.00017493	1607.6	-0.00013506
		2128.1	0.0001059	2128.1	0.00010492	2128.1	9.4331e-05	2227.9	1.8907e-06	2227.9	1.3066e-06	2227.9	3.8965e-06	1587.9	-1.8265e-05	1587.9	1.4761e-05		2128.1	7.0382e-06	2128.1	7.5277e-06	2128.1	1.3294e-05	2212.9	6.8615e-06	2212.9	9.5024e-06	2212.9	9.5883e-06	1607.9	-0.00015412	1607.9	-0.00011907
		2128.3	9.6287e-05	2128.3	9.5378e-05	2128.3	8.5899e-05	2228.1	2.3162e-06	2228.1	1.6222e-06	2228.1	4.4491e-06	1588.1	-2.6094e-05	1588.1	1.1932e-05		2128.3	5.771e-06	2128.3	6.2052e-06	2128.3	1.0813e-05	2213.2	6.3454e-06	2213.2	8.9433e-06	2213.2	8.791e-06	1608.1	-0.00013009	1608.1	-0.0001006
		2128.5	8.6657e-05	2128.5	8.5704e-05	2128.5	7.7411e-05	2228.3	2.7989e-06	2228.3	1.9885e-06	2228.3	5.0386e-06	1588.3	-3.405e-05	1588.3	8.9018e-06		2128.5	4.625e-06	2128.5	5.0297e-06	2128.5	8.5967e-06	2213.4	5.8244e-06	2213.4	8.3622e-06	2213.4	8.0066e-06	1608.3	-0.00010272	1608.3	-7.9535e-05
		2128.8	7.7248e-05	2128.8	7.6197e-05	2128.8	6.9064e-05	2228.6	3.3391e-06	2228.6	2.4079e-06	2228.6	5.6628e-06	1588.6	-4.2091e-05	1588.6	5.6836e-06		2128.8	3.6049e-06	2128.8	3.9872e-06	2128.8	6.6374e-06	2213.6	5.3041e-06	2213.6	7.7681e-06	2213.6	7.2439e-06	1608.6	-7.1889e-05	1608.6	-5.5796e-05
		2129	6.8247e-05	2129	6.7109e-05	2129	6.1019e-05	2228.8	3.9358e-06	2228.8	2.8819e-06	2228.8	6.3188e-06	1588.8	-5.0176e-05	1588.8	2.2933e-06		2129	2.7145e-06	2129	3.0717e-06	2129	4.938e-06	2213.9	4.7905e-06	2213.9	7.1708e-06	2213.9	6.5108e-06	1608.8	-3.7493e-05	1608.8	-2.929e-05
		2129.3	5.9798e-05	2129.3	5.8643e-05	2129.3	5.3403e-05	2229.1	4.5864e-06	2229.1	3.4103e-06	2229.1	7.0037e-06	1589.1	-5.8261e-05	1589.1	-1.2516e-06		2129.3	1.9561e-06	2129.3	2.2815e-06	2129.3	3.5037e-06	2214.1	4.2896e-06	2214.1	6.5804e-06	2214.1	5.8137e-06	1609.1	5.8073e-07	1609.1	6.9626e-08
		2129.5	5.1998e-05	2129.5	5.0938e-05	2129.5	4.6312e-05	2229.3	5.2869e-06	2229.3	3.9914e-06	2229.3	7.7141e-06	1589.3	-6.63e-05	1589.3	-4.9318e-06		2129.5	1.329e-06	2129.5	1.6161e-06	2129.5	2.3359e-06	2214.4	3.8073e-06	2214.4	6.0066e-06	2214.4	5.1582e-06	1609.3	4.2439e-05	1609.3	3.2368e-05
		2129.8	4.4904e-05	2129.8	4.407e-05	2129.8	3.9808e-05	2229.5	6.032e-06	2229.5	4.622e-06	2229.5	8.4466e-06	1589.5	-7.4245e-05	1589.5	-8.7265e-06		2129.8	8.2997e-07	2129.8	1.0735e-06	2129.8	1.4269e-06	2214.6	3.3489e-06	2214.6	5.4577e-06	2214.6	4.5483e-06	1609.5	8.8183e-05	1609.5	6.7685e-05
		2130	3.8539e-05	2130	3.8054e-05	2130	3.393e-05	2229.8	6.815e-06	2229.8	5.2969e-06	2229.8	9.1974e-06	1589.8	-8.2049e-05	1589.8	-1.2613e-05		2130	4.5198e-07	2130	6.4763e-07	2130	7.5809e-07	2214.8	2.9193e-06	2214.8	4.9403e-06	2214.8	3.9869e-06	1609.8	0.00013791	1609.8	0.0001061
		2130.2	3.2896e-05	2130.2	3.2853e-05	2130.2	2.8692e-05	2230	7.6278e-06	2230	6.0095e-06	2230	9.9628e-06	1590	-8.9662e-05	1590	-1.6567e-05		2130.2	1.8475e-07	2130.2	3.285e-07	2130.2	3.0025e-07	2215.1	2.5223e-06	2215.1	4.4588e-06	2215.1	3.4758e-06	1610	0.00019171	1610	0.00014768
		2130.5	2.7946e-05	2130.5	2.839e-05	2130.5	2.409e-05	2230.3	8.4619e-06	2230.3	6.7517e-06	2230.3	1.0738e-05	1590.3	-9.7033e-05	1590.3	-2.0563e-05		2130.5	1.4648e-08	2130.5	1.0257e-07	2130.5	1.6827e-08	2215.3	2.1606e-06	2215.3	4.0149e-06	2215.3	3.0152e-06	1610.3	0.00024967	1610.3	0.00019251
		2130.7	2.3649e-05	2130.7	2.4565e-05	2130.7	2.0105e-05	2230.5	9.3075e-06	2230.5	7.514e-06	2230.5	1.152e-05	1590.5	-0.00010411	1590.5	-2.4574e-05		2130.7	-7.4774e-08	2130.7	-4.5704e-08	2130.7	-1.3196e-07	2215.6	1.8356e-06	2215.6	3.608e-06	2215.6	2.6045e-06	1610.5	0.00031188	1610.5	0.00024065
		2131	1.9953e-05	2131	2.1263e-05	2131	1.6705e-05	2230.8	1.0155e-05	2230.8	8.2862e-06	2230.8	1.2303e-05	1590.7	-0.00011084	1590.7	-2.8571e-05		2131	-1.0202e-07	2131	-1.3211e-07	2131	-1.8473e-07	2215.8	1.5474e-06	2215.8	3.2354e-06	2215.8	2.2415e-06	1610.8	0.00037841	1610.8	0.00029217
		2131.2	1.68e-05	2131.2	1.8376e-05	2131.2	1.3847e-05	2231	1.0994e-05	2231	9.0574e-06	2231	1.3081e-05	1591	-0.00011718	1591	-3.2525e-05		2131.2	-8.652e-08	2131.2	-1.713e-07	2131.2	-1.7547e-07	2216	1.2949e-06	2216	2.8927e-06	2216	1.9234e-06	1611	0.00044934	1611	0.00034711
		2131.4	1.4131e-05	2131.4	1.5806e-05	2131.4	1.1479e-05	2231.2	1.1815e-05	2231.2	9.8166e-06	2231.2	1.3849e-05	1591.2	-0.00012306	1591.2	-3.6403e-05		2131.4	-4.718e-08	2131.4	-1.7586e-07	2131.4	-1.3152e-07	2216.3	1.0761e-06	2216.3	2.5749e-06	2216.3	1.6464e-06	1611.2	0.00052473	1611.2	0.00040555
		2131.7	1.1887e-05	2131.7	1.3478e-05	2131.7	9.5431e-06	2231.5	1.2608e-05	2231.5	1.0553e-05	2231.5	1.4601e-05	1591.5	-0.00012844	1591.5	-4.0174e-05		2131.7	-8.8649e-10	2131.7	-1.5622e-07	2131.7	-7.32e-08	2216.5	8.8802e-07	2216.5	2.2766e-06	2216.5	1.4061e-06	1611.5	0.00060465	1611.5	0.00046753
		2131.9	1.0007e-05	2131.9	1.1343e-05	2131.9	7.9753e-06	2231.7	1.3366e-05	2231.7	1.1256e-05	2231.7	1.5329e-05	1591.7	-0.00013325	1591.7	-4.3804e-05		2131.9	3.8939e-08	2131.9	-1.2091e-07	2131.9	-1.4611e-08	2216.8	7.2745e-07	2216.8	1.9935e-06	2216.8	1.1979e-06	1611.7	0.00068915	1611.7	0.00053311
		2132.2	8.434e-06	2132.2	9.3733e-06	2132.2	6.7094e-06	2232	1.408e-05	2232	1.1917e-05	2232	1.6025e-05	1591.9	-0.00013746	1591.9	-4.7259e-05		2132.2	6.3416e-08	2132.2	-7.7097e-08	2132.2	3.492e-08	2217	5.9092e-07	2217	1.7224e-06	2217	1.0168e-06	1612	0.00077828	1612	0.00060232
		2132.4	7.1118e-06	2132.4	7.5644e-06	2132.4	5.6792e-06	2232.2	1.4745e-05	2232.2	1.2527e-05	2232.2	1.6682e-05	1592.2	-0.000141	1592.2	-5.0504e-05		2132.4	6.8705e-08	2132.4	-3.1054e-08	2132.4	6.9498e-08	2217.3	4.7512e-07	2217.3	1.4618e-06	2217.3	8.5861e-07	1612.2	0.0008721	1612.2	0.00067521
		2132.6	5.9888e-06	2132.6	5.9264e-06	2132.6	4.8223e-06	2232.4	1.5355e-05	2232.4	1.3081e-05	2232.4	1.7293e-05	1592.4	-0.00014382	1592.4	-5.3503e-05		2132.6	5.5809e-08	2132.6	1.1797e-08	2132.6	8.5824e-08	2217.5	3.7706e-07	2217.5	1.2123e-06	2217.5	7.1923e-07	1612.4	0.00097064	1612.4	0.00075181
		2132.9	5.0186e-06	2132.9	4.4775e-06	2132.9	4.0835e-06	2232.7	1.5907e-05	2232.7	1.3573e-05	2232.7	1.7851e-05	1592.7	-0.00014587	1592.7	-5.6219e-05		2132.9	2.9666e-08	2132.9	4.7116e-08	2132.9	8.3032e-08	2217.7	2.942e-07	2217.7	9.7612e-07	2217.7	5.9547e-07	1612.7	0.0010739	1612.7	0.00083216
		2133.1	4.1618e-06	2133.1	3.2368e-06	2133.1	3.4175e-06	2232.9	1.6399e-05	2232.9	1.4001e-05	2232.9	1.8348e-05	1592.9	-0.00014709	1592.9	-5.8614e-05		2133.1	-2.3225e-09	2133.1	7.2084e-08	2133.1	6.2958e-08	2218	2.2449e-07	2218	7.5697e-07	2218	4.8487e-07	1612.9	0.001182	1612.9	0.00091629
		2133.4	3.3881e-06	2133.4	2.218e-06	2133.4	2.792e-06	2233.2	1.6829e-05	2233.2	1.4362e-05	2233.2	1.878e-05	1593.2	-0.00014744	1593.2	-6.0652e-05		2133.4	-3.2069e-08	2133.4	8.5783e-08	2133.4	3.0404e-08	2218.2	1.6633e-07	2218.2	5.5925e-07	2218.2	3.8585e-07	1613.2	0.001295	1613.2	0.0010042
		2133.6	2.6773e-06	2133.6	1.4249e-06	2133.6	2.1889e-06	2233.4	1.7198e-05	2233.4	1.4659e-05	2233.4	1.9143e-05	1593.4	-0.00014686	1593.4	-6.2295e-05		2133.6	-5.2564e-08	2133.6	8.9228e-08	2133.6	-7.1028e-09	2218.5	1.185e-07	2218.5	3.8731e-07	2218.5	2.9757e-07	1613.4	0.0014127	1613.4	0.001096
		2133.8	2.0195e-06	2133.8	8.4913e-07	2133.8	1.6044e-06	2233.6	1.7507e-05	2233.6	1.4892e-05	2233.6	1.9434e-05	1593.6	-0.00014531	1593.6	-6.3504e-05		2133.8	-5.9285e-08	2133.8	8.4926e-08	2133.8	-4.035e-08	2218.7	7.9982e-08	2218.7	2.4472e-07	2218.7	2.1979e-07	1613.6	0.0015353	1613.6	0.0011916
		2134.1	1.4148e-06	2134.1	4.6972e-07	2134.1	1.0471e-06	2233.9	1.7758e-05	2233.9	1.5064e-05	2233.9	1.9653e-05	1593.9	-0.00014274	1593.9	-6.4242e-05		2134.1	-5.102e-08	2134.1	7.5998e-08	2134.1	-6.0292e-08	2218.9	4.9882e-08	2218.9	1.3357e-07	2218.9	1.5264e-07	1613.9	0.0016628	1613.9	0.001291
		2134.3	8.7166e-07	2134.3	2.5534e-07	2134.3	5.3598e-07	2234.1	1.7954e-05	2234.1	1.518e-05	2234.1	1.9802e-05	1594.1	-0.00013909	1594.1	-6.4469e-05		2134.3	-2.9951e-08	2134.3	6.5088e-08	2134.3	-6.0333e-08	2219.2	2.7297e-08	2219.2	5.3975e-08	2219.2	9.6397e-08	1614.1	0.0017951	1614.1	0.0013943
		2134.6	4.0372e-07	2134.6	1.676e-07	2134.6	9.5183e-08	2234.4	1.8097e-05	2234.4	1.5244e-05	2234.4	1.9884e-05	1594.4	-0.00013433	1594.4	-6.4149e-05		2134.6	-1.0452e-09	2134.6	5.3435e-08	2134.6	-3.8422e-08	2219.4	1.1253e-08	2219.4	3.9535e-09	2219.4	5.1264e-08	1614.4	0.0019323	1614.4	0.0015015
		2134.8	2.6697e-08	2134.8	1.6541e-07	2134.8	-2.5018e-07	2234.6	1.819e-05	2234.6	1.5261e-05	2234.6	1.9902e-05	1594.6	-0.00012841	1594.6	-6.3244e-05		2134.8	2.911e-08	2134.8	4.0455e-08	2134.8	1.744e-09	2219.7	6.8622e-10	2219.7	-2.0506e-08	2219.7	1.7142e-08	1614.6	0.0020744	1614.6	0.0016126
		2135.1	-2.457e-07	2135.1	2.0943e-07	2135.1	-4.7927e-07	2234.9	1.8236e-05	2234.9	1.5236e-05	2234.9	1.9862e-05	1594.8	-0.00012128	1594.8	-6.1717e-05								2219.9	-5.5281e-09	2219.9	-2.4996e-08	2219.9	-6.4749e-09	1614.9	0.0022214	1614.9	0.0017276
		2135.3	-4.0531e-07	2135.3	2.6593e-07	2135.3	-5.7989e-07	2235.1	1.8238e-05	2235.1	1.5172e-05	2235.1	1.9769e-05	1595.1	-0.00011291	1595.1	-5.9531e-05								2220.1	-8.5131e-09	2220.1	-1.604e-08	2220.1	-2.0556e-08	1615.1	0.0023732	1615.1	0.0018464
		2135.5	-4.5241e-07	2135.5	3.0954e-07	2135.5	-5.5165e-07	2235.3	1.8198e-05	2235.3	1.5075e-05	2235.3	1.9629e-05	1595.3	-0.00010326	1595.3	-5.665e-05								2220.4	-9.3061e-09	2220.4	-3.0968e-10	2220.4	-2.6501e-08	1615.3	0.0025298	1615.3	0.0019691
		2135.8	-3.9729e-07	2135.8	3.2473e-07	2135.8	-4.0754e-07	2235.6	1.8116e-05	2235.6	1.4946e-05	2235.6	1.9446e-05	1595.6	-9.2283e-05	1595.6	-5.3038e-05								2220.6	-8.779e-09	2220.6	1.6171e-08	2220.6	-2.6037e-08	1615.6	0.0026913	1615.6	0.0020956
		2136	-2.6033e-07	2136	3.0565e-07	2136	-1.7345e-07	2235.8	1.7994e-05	2235.8	1.4789e-05	2235.8	1.9225e-05	1595.8	-7.9952e-05	1595.8	-4.8661e-05								2220.9	-7.5797e-09	2220.9	2.8703e-08	2220.9	-2.1065e-08	1615.8	0.0028575	1615.8	0.002226
		2136.3	-7.0322e-08	2136.3	2.5479e-07	2136.3	1.1426e-07	2236.1	1.7833e-05	2236.1	1.4604e-05	2236.1	1.8967e-05	1596	-6.6229e-05	1596	-4.3487e-05								2221.1	-6.1099e-09	2221.1	3.4375e-08	2221.1	-1.3479e-08	1616.1	0.0030285	1616.1	0.0023602
		2136.5	1.3852e-07	2136.5	1.8064e-07	2136.5	4.1281e-07	2236.3	1.7633e-05	2236.3	1.4393e-05	2236.3	1.8675e-05	1596.3	-5.1084e-05	1596.3	-3.7481e-05								2221.4	-4.544e-09	2221.4	3.2238e-08	2221.4	-4.9946e-09	1616.3	0.0032043	1616.3	0.0024982
		2136.7	3.3079e-07	2136.7	9.4868e-08	2136.7	6.7831e-07	2236.5	1.7393e-05	2236.5	1.4154e-05	2236.5	1.8347e-05	1596.5	-3.4487e-05	1596.5	-3.0613e-05								2221.6	-2.8873e-09	2221.6	2.3168e-08	2221.6	2.9926e-09	1616.5	0.0033847	1616.5	0.00264
		2137	4.7444e-07	2137	9.5377e-09	2137	8.7134e-07	2236.8	1.7112e-05	2236.8	1.3887e-05	2236.8	1.7981e-05	1596.8	-1.6411e-05	1596.8	-2.2853e-05								2221.8	-1.0609e-09	2221.8	9.4614e-09	2221.8	9.4966e-09	1616.8	0.0035698	1616.8	0.0027856
		2137.2	5.4519e-07	2137.2	-6.5263e-08	2137.2	9.6227e-07	2237	1.6791e-05	2237	1.3592e-05	2237	1.7577e-05	1597	3.1713e-06	1597	-1.4171e-05								2222.1	1.0041e-09	2222.1	-5.7732e-09	2222.1	1.3968e-08	1617	0.0037596	1617	0.0029349
		2137.5	5.2997e-07	2137.5	-1.2298e-07	2137.5	9.3534e-07	2237.3	1.6429e-05	2237.3	1.3266e-05	2237.3	1.7129e-05	1597.3	2.4282e-05	1597.3	-4.5403e-06								2222.3	3.2846e-09	2222.3	-1.9306e-08	2222.3	1.626e-08	1617.3	0.0039539	1617.3	0.003088
		2137.7	4.2887e-07	2137.7	-1.612e-07	2137.7	7.9093e-07	2237.5	1.6026e-05	2237.5	1.2909e-05	2237.5	1.6637e-05	1597.5	4.6943e-05	1597.5	6.0653e-06								2222.6	5.6127e-09	2222.6	-2.8447e-08	2222.6	1.6545e-08	1617.5	0.0041527	1617.5	0.0032447
		2137.9	2.5519e-07	2137.9	-1.8135e-07	2137.9	5.4564e-07	2237.7	1.5582e-05	2237.7	1.252e-05	2237.7	1.6098e-05	1597.7	7.1173e-05	1597.7	1.7671e-05								2222.8	7.6678e-09	2222.8	-3.1554e-08	2222.8	1.5201e-08	1617.7	0.0043561	1617.7	0.0034051
		2138.2	3.3622e-08	2138.2	-1.8765e-07	2138.2	2.3011e-07	2238	1.5099e-05	2238	1.2098e-05	2238	1.551e-05	1598	9.6989e-05	1598	3.0299e-05								2223	9.0161e-09	2223	-2.8312e-08	2223	1.2688e-08	1618	0.0045639	1618	0.0035691
		2138.4	-2.0339e-07	2138.4	-1.8552e-07	2138.4	-1.1517e-07	2238.2	1.4577e-05	2238.2	1.1644e-05	2238.2	1.4876e-05	1598.2	0.00012441	1598.2	4.3971e-05								2223.3	9.1938e-09	2223.3	-1.9734e-08	2223.3	9.447e-09	1618.2	0.0047761	1618.2	0.0037367
		2138.7	-4.2045e-07	2138.7	-1.8006e-07	2138.7	-4.4549e-07	2238.5	1.402e-05	2238.5	1.1159e-05	2238.5	1.4198e-05	1598.5	0.00015344	1598.5	5.8708e-05								2223.5	7.8178e-09	2223.5	-7.9024e-09	2223.5	5.8248e-09	1618.5	0.0049926	1618.5	0.0039078
		2138.9	-5.8458e-07	2138.9	-1.7459e-07	2138.9	-7.1825e-07	2238.7	1.3431e-05	2238.7	1.0644e-05	2238.7	1.348e-05	1598.7	0.00018409	1598.7	7.4528e-05								2223.8	4.7018e-09	2223.8	4.4996e-09	2223.8	2.0483e-09	1618.7	0.0052134	1618.7	0.0040824
		2139.2	-6.7026e-07	2139.2	-1.699e-07	2139.2	-8.9891e-07	2239	1.2813e-05	2239	1.0103e-05	2239	1.273e-05	1598.9	0.00021638	1598.9	9.1447e-05								2224	-4.789e-11	2224	1.476e-08	2224	-1.7588e-09	1618.9	0.0054385	1618.9	0.0042606
		2139.4	-6.6347e-07	2139.4	-1.6405e-07	2139.4	-9.6597e-07	2239.2	1.2172e-05	2239.2	9.54e-06	2239.2	1.1955e-05	1599.2	0.00025031	1599.2	0.00010948								2224.2	-5.981e-09	2224.2	2.071e-08	2224.2	-5.524e-09	1619.2	0.0056677	1619.2	0.0044421
		2139.6	-5.6392e-07	2139.6	-1.5303e-07	2139.6	-9.1386e-07	2239.4	1.1511e-05	2239.4	8.9586e-06	2239.4	1.1165e-05	1599.4	0.00028588	1599.4	0.00012864								2224.5	-1.2315e-08	2224.5	2.1168e-08	2224.5	-9.1571e-09	1619.4	0.005901	1619.4	0.0046271
		2139.9	-3.8529e-07	2139.9	-1.3184e-07	2139.9	-7.5371e-07	2239.7	1.0836e-05	2239.7	8.3642e-06	2239.7	1.0369e-05	1599.7	0.0003231	1599.7	0.00014894								2224.7	-1.8016e-08	2224.7	1.6188e-08	2224.7	-1.2485e-08	1619.7	0.0061384	1619.7	0.0048154
		2140.1	-1.5326e-07	2140.1	-9.61e-08	2140.1	-5.1145e-07	2239.9	1.0154e-05	2239.9	7.7623e-06	2239.9	9.5777e-06	1599.9	0.00036196	1599.9	0.00017039								2225	-2.1947e-08	2225	7.0384e-09	2225	-1.5215e-08	1619.9	0.0063798	1619.9	0.005007
		2140.4	9.8329e-08	2140.4	-4.3482e-08	2140.4	-2.2388e-07	2240.2	9.4685e-06	2240.2	7.1587e-06	2240.2	8.7999e-06	1600.1	0.00040247	1600.1	0.000193														1620.2	0.0066252	1620.2	0.0052019
		2140.6	3.3268e-07	2140.6	2.5038e-08	2140.6	6.697e-08	2240.4	8.7863e-06	2240.4	6.5593e-06	2240.4	8.0436e-06	1600.4	0.00044463	1600.4	0.00021677														1620.4	0.0068745	1620.4	0.0054
		2140.8	5.1566e-07	2140.8	1.0461e-07	2140.8	3.2023e-07	2240.6	8.1124e-06	2240.6	5.9697e-06	2240.6	7.3154e-06	1600.6	0.00048842	1600.6	0.00024172														1620.6	0.0071275	1620.6	0.0056013
		2141.1	6.2117e-07	2141.1	1.8669e-07	2141.1	5.023e-07	2240.9	7.4516e-06	2240.9	5.3955e-06	2240.9	6.6199e-06	1600.9	0.00053385	1600.9	0.00026783														1620.9	0.0073844	1620.9	0.0058057
		2141.3	6.352e-07	2141.3	2.6006e-07	2141.3	5.9189e-07	2241.1	6.8084e-06	2241.1	4.8416e-06	2241.1	5.9602e-06	1601.1	0.0005809	1601.1	0.00029513														1621.1	0.0076449	1621.1	0.0060132
		2141.6	5.5808e-07	2141.6	3.1256e-07	2141.6	5.83e-07	2241.4	6.1866e-06	2241.4	4.3123e-06	2241.4	5.3374e-06	1601.4	0.00062957	1601.4	0.00032359														1621.4	0.0079091	1621.4	0.0062237
		2141.8	4.0444e-07	2141.8	3.3318e-07	2141.8	4.8556e-07	2241.6	5.5894e-06	2241.6	3.8114e-06	2241.6	4.7514e-06	1601.6	0.00067984	1601.6	0.00035324														1621.6	0.0081769	1621.6	0.0064373
		2142	2.0089e-07	2142	3.1435e-07	2142	3.2346e-07	2241.8	5.0194e-06	2241.8	3.3417e-06	2241.8	4.201e-06	1601.8	0.00073171	1601.8	0.00038406														1621.8	0.0084482	1621.8	0.0066538
		2142.3	-1.8257e-08	2142.3	2.5376e-07	2142.3	1.3036e-07	2242.1	4.4786e-06	2242.1	2.9054e-06	2242.1	3.6845e-06	1602.1	0.00078516	1602.1	0.00041605														1622.1	0.008723	1622.1	0.0068732
		2142.5	-2.1651e-07	2142.5	1.5555e-07	2142.5	-5.6078e-08	2242.3	3.9685e-06	2242.3	2.5039e-06	2242.3	3.2e-06	1602.3	0.00084018	1602.3	0.0004492														1622.3	0.0090012	1622.3	0.0070955
		2142.8	-3.612e-07	2142.8	3.0462e-08	2142.8	-2.0063e-07	2242.6	3.4898e-06	2242.6	2.1377e-06	2242.6	2.746e-06	1602.6	0.00089674	1602.6	0.00048352														1622.6	0.0092828	1622.6	0.0073206
		2143	-4.2885e-07	2143	-1.0515e-07	2143	-2.7657e-07	2242.8	3.0431e-06	2242.8	1.8068e-06	2242.8	2.3214e-06	1602.8	0.00095485	1602.8	0.00051899														1622.8	0.0095676	1622.8	0.0075484
		2143.3	-4.0922e-07	2143.3	-2.3137e-07	2143.3	-2.704e-07	2243	2.6285e-06	2243	1.5106e-06	2243	1.926e-06	1603	0.0010145	1603	0.00055561														1623	0.0098557	1623	0.007779
		2143.5	-3.0716e-07	2143.5	-3.2763e-07	2143.5	-1.843e-07	2243.3	2.2459e-06	2243.3	1.2477e-06	2243.3	1.5606e-06	1603.3	0.0010756	1603.3	0.00059337														1623.3	0.010147	1623.3	0.0080123
		2143.7	-1.4206e-07	2143.7	-3.7603e-07	2143.7	-3.6053e-08	2243.5	1.8947e-06	2243.5	1.0166e-06	2243.5	1.2265e-06	1603.5	0.0011382	1603.5	0.00063226														1623.5	0.010441	1623.5	0.0082482
		2144	5.5084e-08	2144	-3.6455e-07	2144	1.4375e-07	2243.8	1.5745e-06	2243.8	8.1541e-07	2243.8	9.2527e-07	1603.8	0.0012023	1603.8	0.00067227														1623.8	0.010739	1623.8	0.0084866
		2144.2	2.4668e-07	2144.2	-2.8964e-07	2144.2	3.1678e-07	2244	1.2848e-06	2244	6.4189e-07	2244	6.59e-07	1604	0.0012679	1604	0.00071339														1624	0.011039	1624	0.0087276
		2144.5	3.9466e-07	2144.5	-1.5773e-07	2144.5	4.4352e-07	2244.3	1.0247e-06	2244.3	4.9375e-07	2244.3	4.2932e-07	1604.2	0.0013348	1604.2	0.00075561														1624.3	0.011343	1624.3	0.0089711
		2144.7	4.6695e-07	2144.7	1.4819e-08	2144.7	4.9026e-07	2244.5	7.9363e-07	2244.5	3.6867e-07	2244.5	2.3731e-07	1604.5	0.0014032	1604.5	0.00079892														1624.5	0.011649	1624.5	0.009217
		2144.9	4.4309e-07	2144.9	2.0329e-07	2144.9	4.3546e-07	2244.7	5.9072e-07	2244.7	2.6429e-07	2244.7	8.3148e-08	1604.7	0.001473	1604.7	0.00084332														1624.7	0.011958	1624.7	0.0094654
								2245	4.1516e-07	2245	1.7836e-07	2245	-3.4127e-08	1605	0.0015442	1605	0.00088878														1625	0.01227	1625	0.009716
								2245.2	2.6599e-07	2245.2	1.0871e-07	2245.2	-1.1667e-07	1605.2	0.0016167	1605.2	0.0009353														1625.2	0.012585	1625.2	0.0099689
								2245.5	1.4215e-07	2245.5	5.3328e-08	2245.5	-1.6779e-07	1605.4	0.0016906	1605.4	0.00098287														1625.5	0.012902	1625.5	0.010224
								2245.7	4.2426e-08	2245.7	1.0351e-08	2245.7	-1.9181e-07	1605.7	0.0017659	1605.7	0.0010315														1625.7	0.013222	1625.7	0.010481
								2245.9	-3.4602e-08	2245.9	-2.1914e-08	2245.9	-1.9372e-07	1605.9	0.0018424	1605.9	0.0010811														1625.9	0.013544	1625.9	0.010741
								2246.2	-9.0551e-08	2246.2	-4.4995e-08	2246.2	-1.7888e-07	1606.2	0.0019202	1606.2	0.0011318														1626.2	0.013869	1626.2	0.011002
								2246.4	-1.2726e-07	2246.4	-6.026e-08	2246.4	-1.5261e-07	1606.4	0.0019994	1606.4	0.0011834														1626.4	0.014196	1626.4	0.011266
								2246.7	-1.4678e-07	2246.7	-6.8928e-08	2246.7	-1.198e-07	1606.7	0.0020798	1606.7	0.0012361														1626.7	0.014526	1626.7	0.011532
								2246.9	-1.5136e-07	2246.9	-7.2085e-08	2246.9	-8.4632e-08	1606.9	0.0021615	1606.9	0.0012897														1626.9	0.014858	1626.9	0.011799
								2247.1	-1.4342e-07	2247.1	-7.0704e-08	2247.1	-5.0353e-08	1607.1	0.0022444	1607.1	0.0013444														1627.1	0.015192	1627.1	0.012068
								2247.4	-1.2547e-07	2247.4	-6.5657e-08	2247.4	-1.9155e-08	1607.4	0.0023286	1607.4	0.0014														1627.4	0.015528	1627.4	0.012339
								2247.6	-1.0009e-07	2247.6	-5.7735e-08	2247.6	7.795e-09	1607.6	0.0024141	1607.6	0.0014566														1627.6	0.015867	1627.6	0.012612
								2247.9	-6.9832e-08	2247.9	-4.7665e-08	2247.9	3.0222e-08	1607.9	0.0025008	1607.9	0.0015142														1627.9	0.016207	1627.9	0.012886
								2248.1	-3.7137e-08	2248.1	-3.6119e-08	2248.1	4.8526e-08	1608.1	0.0025887	1608.1	0.0015727														1628.1	0.016549	1628.1	0.013162
								2248.4	-4.2898e-09	2248.4	-2.3727e-08	2248.4	6.351e-08	1608.3	0.0026778	1608.3	0.0016323														1628.3	0.016893	1628.3	0.01344
								2248.6	2.6679e-08	2248.6	-1.1081e-08	2248.6	7.6084e-08	1608.6	0.0027682	1608.6	0.0016928														1628.6	0.017239	1628.6	0.013719
								2248.8	5.4046e-08	2248.8	1.2633e-09	2248.8	8.7004e-08	1608.8	0.0028599	1608.8	0.0017542														1628.8	0.017586	1628.8	0.013999
								2249.1	7.6449e-08	2249.1	1.2792e-08	2249.1	9.6668e-08	1609.1	0.0029527	1609.1	0.0018166														1629.1	0.017935	1629.1	0.014281
								2249.3	9.2919e-08	2249.3	2.3038e-08	2249.3	1.05e-07	1609.3	0.0030469	1609.3	0.00188														1629.3	0.018286	1629.3	0.014563
								2249.6	1.029e-07	2249.6	3.1591e-08	2249.6	1.1145e-07	1609.5	0.0031423	1609.5	0.0019444														1629.6	0.018638	1629.6	0.014847
								2249.8	1.0625e-07	2249.8	3.8113e-08	2249.8	1.1506e-07	1609.8	0.0032389	1609.8	0.0020098														1629.8	0.018991	1629.8	0.015132
								2250	1.032e-07	2250	4.2354e-08	2250	1.1466e-07	1610	0.0033368	1610	0.0020762														1630	0.019345	1630	0.015418
								2250.3	9.4349e-08	2250.3	4.416e-08	2250.3	1.0909e-07	1610.3	0.0034361	1610.3	0.0021436														1630.3	0.0197	1630.3	0.015705
								2250.5	8.0578e-08	2250.5	4.3495e-08	2250.5	9.7467e-08	1610.5	0.0035366	1610.5	0.002212														1630.5	0.020057	1630.5	0.015992
								2250.8	6.2999e-08	2250.8	4.0439e-08	2250.8	7.939e-08	1610.8	0.0036385	1610.8	0.0022814														1630.8	0.020414	1630.8	0.01628
								2251	4.2874e-08	2251	3.5199e-08	2251	5.5158e-08	1611	0.0037417	1611	0.0023519														1631	0.020772	1631	0.016568
								2251.2	2.1536e-08	2251.2	2.8103e-08	2251.2	2.5843e-08	1611.2	0.0038463	1611.2	0.0024234														1631.2	0.02113	1631.2	0.016857
								2251.5	3.1212e-10	2251.5	1.9587e-08	2251.5	-6.7208e-09	1611.5	0.0039524	1611.5	0.0024961														1631.5	0.021489	1631.5	0.017147
								2251.7	-1.9557e-08	2251.7	1.0177e-08	2251.7	-4.0058e-08	1611.7	0.0040598	1611.7	0.0025698														1631.7	0.021848	1631.7	0.017436
								2252	-3.6982e-08	2252	4.6449e-10	2252	-7.1281e-08	1612	0.0041687	1612	0.0026446														1632	0.022208	1632	0.017726
								2252.2	-5.1075e-08	2252.2	-8.9303e-09	2252.2	-9.7393e-08	1612.2	0.0042791	1612.2	0.0027206														1632.2	0.022567	1632.2	0.018015
								2252.4	-6.1198e-08	2252.4	-1.7394e-08	2252.4	-1.1564e-07	1612.4	0.004391	1612.4	0.0027977														1632.4	0.022926	1632.4	0.018304
								2252.7	-6.6982e-08	2252.7	-2.4362e-08	2252.7	-1.2384e-07	1612.7	0.0045045	1612.7	0.002876														1632.7	0.023285	1632.7	0.018593
								2252.9	-6.8336e-08	2252.9	-2.9357e-08	2252.9	-1.2072e-07	1612.9	0.0046195	1612.9	0.0029555														1632.9	0.023644	1632.9	0.018882
								2253.2	-6.5436e-08	2253.2	-3.2027e-08	2253.2	-1.061e-07	1613.2	0.0047362	1613.2	0.0030362														1633.2	0.024002	1633.2	0.01917
								2253.4	-5.8706e-08	2253.4	-3.2176e-08	2253.4	-8.1023e-08	1613.4	0.0048546	1613.4	0.0031182														1633.4	0.024359	1633.4	0.019457
								2253.7	-4.8773e-08	2253.7	-2.9782e-08	2253.7	-4.7712e-08	1613.6	0.0049747	1613.6	0.0032015														1633.7	0.024716	1633.7	0.019744
								2253.9	-3.6423e-08	2253.9	-2.5006e-08	2253.9	-9.3994e-09	1613.9	0.0050965	1613.9	0.003286														1633.9	0.025071	1633.9	0.020029
								2254.1	-2.2548e-08	2254.1	-1.8191e-08	2254.1	2.9958e-08	1614.1	0.0052201	1614.1	0.0033719														1634.1	0.025425	1634.1	0.020313
								2254.4	-8.0804e-09	2254.4	-9.8417e-09	2254.4	6.607e-08	1614.4	0.0053456	1614.4	0.0034592														1634.4	0.025778	1634.4	0.020596
								2254.6	6.0583e-09	2254.6	-5.9119e-10	2254.6	9.4754e-08	1614.6	0.005473	1614.6	0.0035479														1634.6	0.026129	1634.6	0.020878
								2254.9	1.9018e-08	2254.9	8.8394e-09	2254.9	1.1239e-07	1614.9	0.0056023	1614.9	0.003638														1634.9	0.026478	1634.9	0.021158
														1615.1	0.0057336	1615.1	0.0037295														1635.1	0.026825	1635.1	0.021436
														1615.3	0.0058669	1615.3	0.0038225														1635.3	0.02717	1635.3	0.021712
														1615.6	0.0060023	1615.6	0.0039171														1635.6	0.027512	1635.6	0.021986
														1615.8	0.0061398	1615.8	0.0040131														1635.8	0.027852	1635.8	0.022258
														1616.1	0.0062795	1616.1	0.0041108														1636.1	0.028189	1636.1	0.022527
														1616.3	0.0064215	1616.3	0.00421														1636.3	0.028523	1636.3	0.022794
														1616.5	0.0065657	1616.5	0.0043108														1636.5	0.028854	1636.5	0.023058
														1616.8	0.0067122	1616.8	0.0044134														1636.8	0.029182	1636.8	0.023319
														1617	0.006861	1617	0.0045175														1637	0.029505	1637	0.023576
														1617.3	0.0070123	1617.3	0.0046234														1637.3	0.029825	1637.3	0.023831
														1617.5	0.007166	1617.5	0.0047311														1637.5	0.030141	1637.5	0.024082
														1617.7	0.0073222	1617.7	0.0048405														1637.8	0.030453	1637.8	0.02433
														1618	0.007481	1618	0.0049516														1638	0.03076	1638	0.024573
														1618.2	0.0076423	1618.2	0.0050646														1638.2	0.031062	1638.2	0.024813
														1618.5	0.0078062	1618.5	0.0051794														1638.5	0.03136	1638.5	0.025049
														1618.7	0.0079727	1618.7	0.005296														1638.7	0.031653	1638.7	0.02528
														1618.9	0.008142	1618.9	0.0054145														1639	0.03194	1639	0.025507
														1619.2	0.0083139	1619.2	0.0055349														1639.2	0.032221	1639.2	0.025729
														1619.4	0.0084885	1619.4	0.0056571														1639.4	0.032498	1639.4	0.025946
														1619.7	0.008666	1619.7	0.0057813														1639.7	0.032768	1639.7	0.026159
														1619.9	0.0088462	1619.9	0.0059074														1639.9	0.033032	1639.9	0.026366
														1620.2	0.0090292	1620.2	0.0060353														1640.2	0.03329	1640.2	0.026569
														1620.4	0.009215	1620.4	0.0061653														1640.4	0.033541	1640.4	0.026765
														1620.6	0.0094036	1620.6	0.0062971														1640.6	0.033786	1640.6	0.026957
														1620.9	0.009595	1620.9	0.0064309														1640.9	0.034024	1640.9	0.027142
														1621.1	0.0097893	1621.1	0.0065667														1641.1	0.034256	1641.1	0.027322
														1621.4	0.0099865	1621.4	0.0067043														1641.4	0.03448	1641.4	0.027496
														1621.6	0.010186	1621.6	0.0068439														1641.6	0.034697	1641.6	0.027664
														1621.8	0.010389	1621.8	0.0069855														1641.8	0.034906	1641.8	0.027826
														1622.1	0.010595	1622.1	0.0071289														1642.1	0.035108	1642.1	0.027982
														1622.3	0.010803	1622.3	0.0072743														1642.3	0.035303	1642.3	0.028131
														1622.6	0.011015	1622.6	0.0074215														1642.6	0.03549	1642.6	0.028274
														1622.8	0.011229	1622.8	0.0075706														1642.8	0.035669	1642.8	0.02841
														1623	0.011445	1623	0.0077216														1643.1	0.03584	1643.1	0.02854
														1623.3	0.011665	1623.3	0.0078745														1643.3	0.036003	1643.3	0.028663
														1623.5	0.011887	1623.5	0.0080291														1643.5	0.036158	1643.5	0.02878
														1623.8	0.012112	1623.8	0.0081856														1643.8	0.036304	1643.8	0.02889
														1624	0.012339	1624	0.0083438														1644	0.036443	1644	0.028993
														1624.3	0.012569	1624.3	0.0085037														1644.3	0.036573	1644.3	0.029089
														1624.5	0.012801	1624.5	0.0086654														1644.5	0.036695	1644.5	0.029178
														1624.7	0.013036	1624.7	0.0088287														1644.7	0.036808	1644.7	0.02926
														1625	0.013274	1625	0.0089936														1645	0.036913	1645	0.029336
														1625.2	0.013513	1625.2	0.0091602														1645.2	0.03701	1645.2	0.029404
														1625.5	0.013755	1625.5	0.0093282														1645.5	0.037098	1645.5	0.029466
														1625.7	0.013999	1625.7	0.0094978														1645.7	0.037178	1645.7	0.029521
														1625.9	0.014245	1625.9	0.0096688														1645.9	0.03725	1645.9	0.029569
														1626.2	0.014494	1626.2	0.0098413														1646.2	0.037313	1646.2	0.02961
														1626.4	0.014744	1626.4	0.010015														1646.4	0.037368	1646.4	0.029645
														1626.7	0.014996	1626.7	0.01019														1646.7	0.037415	1646.7	0.029672
														1626.9	0.01525	1626.9	0.010367														1646.9	0.037453	1646.9	0.029693
														1627.1	0.015505	1627.1	0.010544														1647.2	0.037484	1647.2	0.029708
														1627.4	0.015762	1627.4	0.010723														1647.4	0.037506	1647.4	0.029715
														1627.6	0.016021	1627.6	0.010902														1647.6	0.03752	1647.6	0.029717
														1627.9	0.016281	1627.9	0.011083														1647.9	0.037527	1647.9	0.029712
														1628.1	0.016542	1628.1	0.011265														1648.1	0.037526	1648.1	0.029701
														1628.3	0.016805	1628.3	0.011447														1648.4	0.037517	1648.4	0.029683
														1628.6	0.017068	1628.6	0.011631														1648.6	0.037501	1648.6	0.02966
														1628.8	0.017333	1628.8	0.011815														1648.8	0.037477	1648.8	0.02963
														1629.1	0.017599	1629.1	0.011999														1649.1	0.037446	1649.1	0.029595
														1629.3	0.017865	1629.3	0.012185														1649.3	0.037408	1649.3	0.029554
														1629.6	0.018132	1629.6	0.01237														1649.6	0.037364	1649.6	0.029507
														1629.8	0.018399	1629.8	0.012557														1649.8	0.037312	1649.8	0.029456
														1630	0.018667	1630	0.012743														1650	0.037254	1650	0.029398
														1630.3	0.018935	1630.3	0.01293														1650.3	0.037189	1650.3	0.029336
														1630.5	0.019203	1630.5	0.013117														1650.5	0.037118	1650.5	0.029269
														1630.8	0.019472	1630.8	0.013304														1650.8	0.037041	1650.8	0.029196
														1631	0.01974	1631	0.013491														1651	0.036958	1651	0.029119
														1631.2	0.020008	1631.2	0.013678														1651.3	0.03687	1651.3	0.029038
														1631.5	0.020275	1631.5	0.013865														1651.5	0.036776	1651.5	0.028952
														1631.7	0.020543	1631.7	0.014051														1651.7	0.036676	1651.7	0.028862
														1632	0.020809	1632	0.014238														1652	0.036572	1652	0.028769
														1632.2	0.021075	1632.2	0.014423														1652.2	0.036462	1652.2	0.028671
														1632.4	0.02134	1632.4	0.014609														1652.5	0.036348	1652.5	0.028569
														1632.7	0.021604	1632.7	0.014793														1652.7	0.03623	1652.7	0.028464
														1632.9	0.021867	1632.9	0.014977														1652.9	0.036107	1652.9	0.028356
														1633.2	0.022128	1633.2	0.01516														1653.2	0.03598	1653.2	0.028245
														1633.4	0.022388	1633.4	0.015342														1653.4	0.035849	1653.4	0.02813
														1633.7	0.022647	1633.7	0.015523														1653.7	0.035714	1653.7	0.028013
														1633.9	0.022904	1633.9	0.015703														1653.9	0.035576	1653.9	0.027893
														1634.1	0.023159	1634.1	0.015882														1654.1	0.035435	1654.1	0.02777
														1634.4	0.023412	1634.4	0.01606														1654.4	0.03529	1654.4	0.027646
														1634.6	0.023663	1634.6	0.016236														1654.6	0.035143	1654.6	0.027519
														1634.9	0.023912	1634.9	0.016411														1654.9	0.034992	1654.9	0.02739
														1635.1	0.024158	1635.1	0.016584														1655.1	0.034839	1655.1	0.027259
														1635.3	0.024402	1635.3	0.016755														1655.3	0.034684	1655.3	0.027126
														1635.6	0.024644	1635.6	0.016925														1655.6	0.034527	1655.6	0.026992
														1635.8	0.024882	1635.8	0.017092														1655.8	0.034367	1655.8	0.026856
														1636.1	0.025118	1636.1	0.017258														1656.1	0.034206	1656.1	0.026719
														1636.3	0.025351	1636.3	0.017422														1656.3	0.034042	1656.3	0.026581
														1636.5	0.02558	1636.5	0.017583														1656.6	0.033877	1656.6	0.026442
														1636.8	0.025807	1636.8	0.017742														1656.8	0.033711	1656.8	0.026301
														1637	0.02603	1637	0.017899														1657	0.033543	1657	0.02616
														1637.3	0.026249	1637.3	0.018053														1657.3	0.033375	1657.3	0.026018
														1637.5	0.026465	1637.5	0.018205														1657.5	0.033205	1657.5	0.025876
														1637.8	0.026676	1637.8	0.018354														1657.8	0.033034	1657.8	0.025733
														1638	0.026884	1638	0.018501														1658	0.032862	1658	0.025589
														1638.2	0.027088	1638.2	0.018644														1658.2	0.03269	1658.2	0.025446
														1638.5	0.027288	1638.5	0.018785														1658.5	0.032516	1658.5	0.025301
														1638.7	0.027483	1638.7	0.018922														1658.7	0.032343	1658.7	0.025157
														1639	0.027674	1639	0.019057														1659	0.032168	1659	0.025012
														1639.2	0.02786	1639.2	0.019188														1659.2	0.031994	1659.2	0.024868
														1639.4	0.028042	1639.4	0.019317														1659.4	0.031819	1659.4	0.024723
														1639.7	0.028219	1639.7	0.019441														1659.7	0.031643	1659.7	0.024578
														1639.9	0.028391	1639.9	0.019563														1659.9	0.031467	1659.9	0.024433
														1640.2	0.028558	1640.2	0.019681														1660.2	0.031291	1660.2	0.024289
														1640.4	0.02872	1640.4	0.019795														1660.4	0.031115	1660.4	0.024144
														1640.6	0.028876	1640.6	0.019906														1660.7	0.030939	1660.7	0.023999
														1640.9	0.029028	1640.9	0.020013														1660.9	0.030762	1660.9	0.023855
														1641.1	0.029174	1641.1	0.020116														1661.1	0.030586	1661.1	0.02371
														1641.4	0.029314	1641.4	0.020215														1661.4	0.030409	1661.4	0.023566
														1641.6	0.029449	1641.6	0.020311														1661.6	0.030232	1661.6	0.023421
														1641.8	0.029578	1641.8	0.020402														1661.9	0.030055	1661.9	0.023277
														1642.1	0.029701	1642.1	0.02049														1662.1	0.029878	1662.1	0.023133
														1642.3	0.029818	1642.3	0.020574														1662.3	0.0297	1662.3	0.022989
														1642.6	0.02993	1642.6	0.020653														1662.6	0.029522	1662.6	0.022845
														1642.8	0.030035	1642.8	0.020729														1662.8	0.029345	1662.8	0.022701
														1643.1	0.030135	1643.1	0.0208														1663.1	0.029166	1663.1	0.022557
														1643.3	0.030228	1643.3	0.020867														1663.3	0.028988	1663.3	0.022413
														1643.5	0.030315	1643.5	0.020929														1663.5	0.028809	1663.5	0.022268
														1643.8	0.030396	1643.8	0.020988														1663.8	0.02863	1663.8	0.022124
														1644	0.03047	1644	0.021042														1664	0.02845	1664	0.021979
														1644.3	0.030538	1644.3	0.021092														1664.3	0.02827	1664.3	0.021834
														1644.5	0.0306	1644.5	0.021138														1664.5	0.028089	1664.5	0.021689
														1644.7	0.030656	1644.7	0.021179														1664.7	0.027908	1664.7	0.021544
														1645	0.030705	1645	0.021216														1665	0.027726	1665	0.021398
														1645.2	0.030747	1645.2	0.021249														1665.2	0.027544	1665.2	0.021252
														1645.5	0.030783	1645.5	0.021277														1665.5	0.02736	1665.5	0.021105
														1645.7	0.030813	1645.7	0.021301														1665.7	0.027176	1665.7	0.020958
														1645.9	0.030836	1645.9	0.021321														1666	0.026991	1666	0.02081
														1646.2	0.030853	1646.2	0.021336														1666.2	0.026806	1666.2	0.020662
														1646.4	0.030864	1646.4	0.021347														1666.4	0.026619	1666.4	0.020513
														1646.7	0.030868	1646.7	0.021354														1666.7	0.026431	1666.7	0.020363
														1646.9	0.030866	1646.9	0.021357														1666.9	0.026242	1666.9	0.020213
														1647.2	0.030857	1647.2	0.021355														1667.2	0.026052	1667.2	0.020062
														1647.4	0.030843	1647.4	0.021349														1667.4	0.025861	1667.4	0.01991
														1647.6	0.030822	1647.6	0.02134														1667.6	0.025669	1667.6	0.019757
														1647.9	0.030795	1647.9	0.021326														1667.9	0.025476	1667.9	0.019603
														1648.1	0.030762	1648.1	0.021308														1668.1	0.025281	1668.1	0.019449
														1648.4	0.030723	1648.4	0.021286														1668.4	0.025085	1668.4	0.019293
														1648.6	0.030678	1648.6	0.02126														1668.6	0.024888	1668.6	0.019136
														1648.8	0.030628	1648.8	0.021231														1668.8	0.024689	1668.8	0.018979
														1649.1	0.030572	1649.1	0.021198														1669.1	0.02449	1669.1	0.01882
														1649.3	0.03051	1649.3	0.021161														1669.3	0.024288	1669.3	0.01866
														1649.6	0.030442	1649.6	0.02112														1669.6	0.024086	1669.6	0.0185
														1649.8	0.03037	1649.8	0.021076														1669.8	0.023882	1669.8	0.018338
														1650	0.030292	1650	0.021028														1670.1	0.023676	1670.1	0.018175
														1650.3	0.030209	1650.3	0.020977														1670.3	0.023469	1670.3	0.018011
														1650.5	0.030121	1650.5	0.020923														1670.5	0.023261	1670.5	0.017846
														1650.8	0.030028	1650.8	0.020865														1670.8	0.023051	1670.8	0.01768
														1651	0.029931	1651	0.020805														1671	0.02284	1671	0.017513
														1651.3	0.029828	1651.3	0.020741														1671.3	0.022628	1671.3	0.017345
														1651.5	0.029722	1651.5	0.020674														1671.5	0.022415	1671.5	0.017176
														1651.7	0.029611	1651.7	0.020605														1671.7	0.0222	1671.7	0.017006
														1652	0.029497	1652	0.020532														1672	0.021984	1672	0.016836
														1652.2	0.029378	1652.2	0.020458														1672.2	0.021766	1672.2	0.016664
														1652.5	0.029255	1652.5	0.02038														1672.5	0.021548	1672.5	0.016491
														1652.7	0.029129	1652.7	0.0203														1672.7	0.021328	1672.7	0.016317
														1652.9	0.029	1652.9	0.020218														1672.9	0.021107	1672.9	0.016143
														1653.2	0.028867	1653.2	0.020133														1673.2	0.020886	1673.2	0.015968
														1653.4	0.028731	1653.4	0.020047														1673.4	0.020663	1673.4	0.015792
														1653.7	0.028592	1653.7	0.019958														1673.7	0.020439	1673.7	0.015616
														1653.9	0.028451	1653.9	0.019867														1673.9	0.020215	1673.9	0.015438
														1654.1	0.028307	1654.1	0.019775														1674.2	0.01999	1674.2	0.015261
														1654.4	0.02816	1654.4	0.019681														1674.4	0.019764	1674.4	0.015083
														1654.6	0.028011	1654.6	0.019585														1674.6	0.019537	1674.6	0.014904
														1654.9	0.02786	1654.9	0.019488														1674.9	0.01931	1674.9	0.014725
														1655.1	0.027707	1655.1	0.019389														1675.1	0.019083	1675.1	0.014546
														1655.3	0.027553	1655.3	0.019289														1675.4	0.018855	1675.4	0.014367
														1655.6	0.027397	1655.6	0.019187														1675.6	0.018627	1675.6	0.014187
														1655.8	0.027239	1655.8	0.019085														1675.8	0.018398	1675.8	0.014007
														1656.1	0.02708	1656.1	0.018981														1676.1	0.01817	1676.1	0.013828
														1656.3	0.02692	1656.3	0.018876														1676.3	0.017941	1676.3	0.013648
														1656.6	0.026758	1656.6	0.018771														1676.6	0.017712	1676.6	0.013468
														1656.8	0.026596	1656.8	0.018665														1676.8	0.017484	1676.8	0.013289
														1657	0.026433	1657	0.018558														1677	0.017255	1677	0.01311
														1657.3	0.02627	1657.3	0.01845														1677.3	0.017027	1677.3	0.012931
														1657.5	0.026106	1657.5	0.018342														1677.5	0.016799	1677.5	0.012752
														1657.8	0.025941	1657.8	0.018233														1677.8	0.016572	1677.8	0.012574
														1658	0.025776	1658	0.018124														1678	0.016345	1678	0.012396
														1658.2	0.025611	1658.2	0.018015														1678.2	0.016119	1678.2	0.012219
														1658.5	0.025446	1658.5	0.017905														1678.5	0.015893	1678.5	0.012043
														1658.7	0.025281	1658.7	0.017795														1678.7	0.015668	1678.7	0.011867
														1659	0.025116	1659	0.017685														1679	0.015444	1679	0.011692
														1659.2	0.024951	1659.2	0.017575														1679.2	0.01522	1679.2	0.011518
														1659.4	0.024787	1659.4	0.017464														1679.5	0.014998	1679.5	0.011345
														1659.7	0.024622	1659.7	0.017354														1679.7	0.014776	1679.7	0.011173
														1659.9	0.024458	1659.9	0.017243														1679.9	0.014556	1679.9	0.011001
														1660.2	0.024295	1660.2	0.017133														1680.2	0.014337	1680.2	0.010831
														1660.4	0.024132	1660.4	0.017023														1680.4	0.014118	1680.4	0.010661
														1660.7	0.023969	1660.7	0.016913														1680.7	0.013901	1680.7	0.010493
														1660.9	0.023807	1660.9	0.016803														1680.9	0.013686	1680.9	0.010326
														1661.1	0.023645	1661.1	0.016693														1681.1	0.013471	1681.1	0.010159
														1661.4	0.023484	1661.4	0.016583														1681.4	0.013258	1681.4	0.0099945
														1661.6	0.023324	1661.6	0.016474														1681.6	0.013046	1681.6	0.0098308
														1661.9	0.023164	1661.9	0.016364														1681.9	0.012836	1681.9	0.0096683
														1662.1	0.023005	1662.1	0.016255														1682.1	0.012627	1682.1	0.0095071
														1662.3	0.022846	1662.3	0.016147														1682.3	0.012419	1682.3	0.0093471
														1662.6	0.022688	1662.6	0.016038														1682.6	0.012213	1682.6	0.0091883
														1662.8	0.02253	1662.8	0.01593														1682.8	0.012008	1682.8	0.0090309
														1663.1	0.022373	1663.1	0.015821														1683.1	0.011805	1683.1	0.0088748
														1663.3	0.022217	1663.3	0.015714														1683.3	0.011603	1683.3	0.0087199
														1663.5	0.022061	1663.5	0.015606														1683.6	0.011403	1683.6	0.0085664
														1663.8	0.021905	1663.8	0.015498														1683.8	0.011204	1683.8	0.0084142
														1664	0.02175	1664	0.015391														1684	0.011007	1684	0.0082632
														1664.3	0.021595	1664.3	0.015284														1684.3	0.010811	1684.3	0.0081136
														1664.5	0.021441	1664.5	0.015177														1684.5	0.010617	1684.5	0.0079653
														1664.7	0.021287	1664.7	0.01507														1684.8	0.010425	1684.8	0.0078182
														1665	0.021133	1665	0.014963														1685	0.010233	1685	0.0076724
														1665.2	0.02098	1665.2	0.014856														1685.2	0.010044	1685.2	0.0075279
														1665.5	0.020826	1665.5	0.01475														1685.5	0.0098554	1685.5	0.0073846
														1665.7	0.020673	1665.7	0.014643														1685.7	0.0096686	1685.7	0.0072425
														1666	0.02052	1666	0.014537														1686	0.0094832	1686	0.0071016
														1666.2	0.020367	1666.2	0.01443														1686.2	0.0092992	1686.2	0.0069619
														1666.4	0.020214	1666.4	0.014324														1686.4	0.0091166	1686.4	0.0068234
														1666.7	0.020061	1666.7	0.014217														1686.7	0.0089354	1686.7	0.0066861
														1666.9	0.019908	1666.9	0.01411														1686.9	0.0087556	1686.9	0.0065499
														1667.2	0.019755	1667.2	0.014004														1687.2	0.008577	1687.2	0.0064147
														1667.4	0.019601	1667.4	0.013897														1687.4	0.0083999	1687.4	0.0062807
														1667.6	0.019448	1667.6	0.01379														1687.6	0.008224	1687.6	0.0061478
														1667.9	0.019294	1667.9	0.013683														1687.9	0.0080494	1687.9	0.0060159
														1668.1	0.01914	1668.1	0.013575														1688.1	0.007876	1688.1	0.005885
														1668.4	0.018986	1668.4	0.013468														1688.4	0.0077039	1688.4	0.0057552
														1668.6	0.018831	1668.6	0.01336														1688.6	0.0075331	1688.6	0.0056263
														1668.8	0.018676	1668.8	0.013252														1688.9	0.0073635	1688.9	0.0054984
														1669.1	0.018521	1669.1	0.013144														1689.1	0.007195	1689.1	0.0053715
														1669.3	0.018365	1669.3	0.013035														1689.3	0.0070278	1689.3	0.0052456
														1669.6	0.018209	1669.6	0.012926														1689.6	0.0068618	1689.6	0.0051206
														1669.8	0.018052	1669.8	0.012817														1689.8	0.0066969	1689.8	0.0049965
														1670.1	0.017895	1670.1	0.012708														1690.1	0.0065333	1690.1	0.0048734
														1670.3	0.017738	1670.3	0.012598														1690.3	0.0063708	1690.3	0.0047511
														1670.5	0.01758	1670.5	0.012488														1690.5	0.0062095	1690.5	0.0046298
														1670.8	0.017422	1670.8	0.012377														1690.8	0.0060494	1690.8	0.0045094
														1671	0.017263	1671	0.012267														1691	0.0058904	1691	0.00439
														1671.3	0.017104	1671.3	0.012156														1691.3	0.0057327	1691.3	0.0042714
														1671.5	0.016944	1671.5	0.012044														1691.5	0.0055762	1691.5	0.0041538
														1671.7	0.016784	1671.7	0.011933														1691.7	0.0054209	1691.7	0.0040371
														1672	0.016624	1672	0.011821														1692	0.0052669	1692	0.0039214
														1672.2	0.016463	1672.2	0.011708														1692.2	0.0051141	1692.2	0.0038066
														1672.5	0.016302	1672.5	0.011596														1692.5	0.0049626	1692.5	0.0036928
														1672.7	0.016141	1672.7	0.011483														1692.7	0.0048125	1692.7	0.00358
														1672.9	0.01598	1672.9	0.01137														1693	0.0046637	1693	0.0034682
														1673.2	0.015818	1673.2	0.011257														1693.2	0.0045163	1693.2	0.0033574
														1673.4	0.015656	1673.4	0.011143														1693.4	0.0043703	1693.4	0.0032478
														1673.7	0.015494	1673.7	0.01103														1693.7	0.0042258	1693.7	0.0031392
														1673.9	0.015332	1673.9	0.010916														1693.9	0.0040828	1693.9	0.0030318
														1674.2	0.01517	1674.2	0.010802														1694.2	0.0039413	1694.2	0.0029255
														1674.4	0.015008	1674.4	0.010688														1694.4	0.0038015	1694.4	0.0028204
														1674.6	0.014846	1674.6	0.010574														1694.6	0.0036633	1694.6	0.0027166
														1674.9	0.014684	1674.9	0.01046														1694.9	0.0035268	1694.9	0.002614
														1675.1	0.014522	1675.1	0.010346														1695.1	0.003392	1695.1	0.0025127
														1675.4	0.014361	1675.4	0.010231														1695.4	0.0032591	1695.4	0.0024128
														1675.6	0.014199	1675.6	0.010117														1695.6	0.003128	1695.6	0.0023143
														1675.8	0.014039	1675.8	0.010004														1695.8	0.0029989	1695.8	0.0022173
														1676.1	0.013878	1676.1	0.0098897														1696.1	0.0028717	1696.1	0.0021217
														1676.3	0.013718	1676.3	0.0097762														1696.3	0.0027466	1696.3	0.0020277
														1676.6	0.013558	1676.6	0.0096628														1696.6	0.0026236	1696.6	0.0019353
														1676.8	0.013399	1676.8	0.0095497														1696.8	0.0025027	1696.8	0.0018445
														1677	0.013241	1677	0.0094369														1697.1	0.0023841	1697.1	0.0017554
														1677.3	0.013083	1677.3	0.0093245														1697.3	0.0022677	1697.3	0.001668
														1677.5	0.012926	1677.5	0.0092124														1697.5	0.0021537	1697.5	0.0015824
														1677.8	0.01277	1677.8	0.0091007														1697.8	0.0020421	1697.8	0.0014986
														1678	0.012614	1678	0.0089895														1698	0.001933	1698	0.0014166
														1678.2	0.01246	1678.2	0.0088788														1698.3	0.0018264	1698.3	0.0013366
														1678.5	0.012306	1678.5	0.0087686														1698.5	0.0017223	1698.5	0.0012585
														1678.7	0.012154	1678.7	0.008659														1698.7	0.0016209	1698.7	0.0011824
														1679	0.012002	1679	0.00855														1699	0.0015221	1699	0.0011084
														1679.2	0.011851	1679.2	0.0084416														1699.2	0.0014261	1699.2	0.0010364
														1679.5	0.011702	1679.5	0.0083339														1699.5	0.0013328	1699.5	0.00096654
														1679.7	0.011553	1679.7	0.0082268														1699.7	0.0012424	1699.7	0.00089882
														1679.9	0.011406	1679.9	0.0081205														1699.9	0.0011547	1699.9	0.00083326
														1680.2	0.01126	1680.2	0.008015														1700.2	0.00107	1700.2	0.0007699
														1680.4	0.011115	1680.4	0.0079102														1700.4	0.00098822	1700.4	0.00070877
														1680.7	0.010972	1680.7	0.0078062														1700.7	0.00090936	1700.7	0.00064989
														1680.9	0.010829	1680.9	0.0077031														1700.9	0.00083348	1700.9	0.00059327
														1681.1	0.010688	1681.1	0.0076008														1701.1	0.00076058	1701.1	0.00053894
														1681.4	0.010548	1681.4	0.0074993														1701.4	0.0006907	1701.4	0.0004869
														1681.6	0.01041	1681.6	0.0073988														1701.6	0.00062383	1701.6	0.00043717
														1681.9	0.010273	1681.9	0.0072991														1701.9	0.00055998	1701.9	0.00038974
														1682.1	0.010137	1682.1	0.0072003														1702.1	0.00049916	1702.1	0.00034463
														1682.3	0.010002	1682.3	0.0071024														1702.4	0.00044137	1702.4	0.00030183
														1682.6	0.0098691	1682.6	0.0070054														1702.6	0.00038659	1702.6	0.00026133
														1682.8	0.0097371	1682.8	0.0069093														1702.8	0.00033481	1702.8	0.00022312
														1683.1	0.0096065	1683.1	0.0068142														1703.1	0.00028602	1703.1	0.00018719
														1683.3	0.0094771	1683.3	0.0067199														1703.3	0.00024018	1703.3	0.00015352
														1683.6	0.009349	1683.6	0.0066266														1703.6	0.00019728	1703.6	0.00012209
														1683.8	0.0092222	1683.8	0.0065341														1703.8	0.00015728	1703.8	9.286e-05
														1684	0.0090966	1684	0.0064426														1704	0.00012013	1704	6.5815e-05
														1684.3	0.0089722	1684.3	0.0063519														1704.3	8.5805e-05	1704.3	4.0915e-05
														1684.5	0.008849	1684.5	0.0062621														1704.5	5.4244e-05	1704.5	1.8122e-05
														1684.8	0.0087269	1684.8	0.0061732														1704.8	2.5396e-05	1704.8	-2.6054e-06
														1685	0.008606	1685	0.006085														1705	-7.9603e-07	1705	-2.1314e-05
														1685.2	0.0084861	1685.2	0.0059978														1705.2	-2.4395e-05	1705.2	-3.8053e-05
														1685.5	0.0083673	1685.5	0.0059113														1705.5	-4.5468e-05	1705.5	-5.2874e-05
														1685.7	0.0082496	1685.7	0.0058255														1705.7	-6.4088e-05	1705.7	-6.5835e-05
														1686	0.0081328	1686	0.0057406														1706	-8.0328e-05	1706	-7.6994e-05
														1686.2	0.008017	1686.2	0.0056563														1706.2	-9.4269e-05	1706.2	-8.6413e-05
														1686.4	0.0079021	1686.4	0.0055728														1706.5	-0.00010599	1706.5	-9.4159e-05
														1686.7	0.0077881	1686.7	0.0054899														1706.7	-0.00011559	1706.7	-0.0001003
														1686.9	0.0076748	1686.9	0.0054077														1706.9	-0.00012315	1706.9	-0.0001049
														1687.2	0.0075624	1687.2	0.0053261														1707.2	-0.00012876	1707.2	-0.00010804
														1687.4	0.0074507	1687.4	0.0052451														1707.4	-0.00013251	1707.4	-0.00010979
														1687.6	0.0073398	1687.6	0.0051646														1707.7	-0.00013452	1707.7	-0.00011023
														1687.9	0.0072294	1687.9	0.0050847														1707.9	-0.00013487	1707.9	-0.00010944
														1688.1	0.0071197	1688.1	0.0050052														1708.1	-0.00013366	1708.1	-0.00010749
														1688.4	0.0070106	1688.4	0.0049263														1708.4	-0.00013101	1708.4	-0.00010446
														1688.6	0.006902	1688.6	0.0048477														1708.6	-0.00012701	1708.6	-0.00010044
														1688.9	0.0067939	1688.9	0.0047696														1708.9	-0.00012178	1708.9	-9.551e-05
														1689.1	0.0066862	1689.1	0.0046918														1709.1	-0.00011541	1709.1	-8.9749e-05
														1689.3	0.006579	1689.3	0.0046144														1709.3	-0.00010801	1709.3	-8.3242e-05
														1689.6	0.0064722	1689.6	0.0045374														1709.6	-9.9685e-05	1709.6	-7.6069e-05
														1689.8	0.0063657	1689.8	0.0044606														1709.8	-9.0547e-05	1709.8	-6.8312e-05
														1690.1	0.0062595	1690.1	0.0043841														1710.1	-8.0696e-05	1710.1	-6.0053e-05
														1690.3	0.0061536	1690.3	0.0043078														1710.3	-7.0236e-05	1710.3	-5.137e-05
														1690.5	0.0060479	1690.5	0.0042318														1710.6	-5.927e-05	1710.6	-4.2344e-05
														1690.8	0.0059425	1690.8	0.0041559														1710.8	-4.7897e-05	1710.8	-3.3052e-05
														1691	0.0058373	1691	0.0040803														1711	-3.6216e-05	1711	-2.3568e-05
														1691.3	0.0057322	1691.3	0.0040048														1711.3	-2.4323e-05	1711.3	-1.3967e-05
														1691.5	0.0056273	1691.5	0.0039294														1711.5	-1.2311e-05	1711.5	-4.32e-06
														1691.7	0.0055226	1691.7	0.0038542														1711.8	-2.7106e-07	1711.8	5.303e-06
														1692	0.005418	1692	0.0037791														1712	1.171e-05	1712	1.4836e-05
														1692.2	0.0053135	1692.2	0.0037042														1712.2	2.3548e-05	1712.2	2.4214e-05
														1692.5	0.0052091	1692.5	0.0036293														1712.5	3.5162e-05	1712.5	3.3377e-05
														1692.7	0.0051048	1692.7	0.0035546														1712.7	4.6476e-05	1712.7	4.2266e-05
														1693	0.0050007	1693	0.0034799														1713	5.7419e-05	1713	5.0827e-05
														1693.2	0.0048966	1693.2	0.0034054														1713.2	6.7921e-05	1713.2	5.901e-05
														1693.4	0.0047927	1693.4	0.0033309														1713.4	7.7919e-05	1713.4	6.6765e-05
														1693.7	0.0046888	1693.7	0.0032566														1713.7	8.7355e-05	1713.7	7.4048e-05
														1693.9	0.0045851	1693.9	0.0031824														1713.9	9.6173e-05	1713.9	8.0821e-05
														1694.2	0.0044816	1694.2	0.0031084														1714.2	0.00010433	1714.2	8.7045e-05
														1694.4	0.0043782	1694.4	0.0030344														1714.4	0.00011177	1714.4	9.269e-05
														1694.6	0.0042751	1694.6	0.0029607														1714.6	0.00011846	1714.6	9.7725e-05
														1694.9	0.0041721	1694.9	0.0028871														1714.9	0.00012437	1714.9	0.00010213
														1695.1	0.0040694	1695.1	0.0028137														1715.1	0.00012946	1715.1	0.00010587
														1695.4	0.0039669	1695.4	0.0027405														1715.4	0.00013372	1715.4	0.00010895
														1695.6	0.0038648	1695.6	0.0026676														1715.6	0.00013712	1715.6	0.00011135
														1695.8	0.003763	1695.8	0.002595														1715.9	0.00013966	1715.9	0.00011305
														1696.1	0.0036616	1696.1	0.0025227														1716.1	0.00014132	1716.1	0.00011406
														1696.3	0.0035606	1696.3	0.0024507														1716.3	0.0001421	1716.3	0.00011438
														1696.6	0.00346	1696.6	0.002379														1716.6	0.000142	1716.6	0.000114
														1696.8	0.00336	1696.8	0.0023078														1716.8	0.00014103	1716.8	0.00011294
														1697.1	0.0032606	1697.1	0.002237														1717.1	0.00013921	1717.1	0.0001112
														1697.3	0.0031618	1697.3	0.0021667														1717.3	0.00013654	1717.3	0.00010881
														1697.5	0.0030636	1697.5	0.0020969														1717.5	0.00013305	1717.5	0.00010577
														1697.8	0.0029662	1697.8	0.0020277														1717.8	0.00012876	1717.8	0.00010212
														1698	0.0028695	1698	0.0019591														1718	0.00012371	1718	9.7876e-05
														1698.3	0.0027737	1698.3	0.0018911														1718.3	0.00011792	1718.3	9.3062e-05
														1698.5	0.0026788	1698.5	0.0018238														1718.5	0.00011144	1718.5	8.7713e-05
														1698.7	0.0025848	1698.7	0.0017572														1718.7	0.0001043	1718.7	8.1861e-05
														1699	0.0024919	1699	0.0016914														1719	9.6553e-05	1719	7.5542e-05
														1699.2	0.0024	1699.2	0.0016264														1719.2	8.824e-05	1719.2	6.8794e-05
														1699.5	0.0023093	1699.5	0.0015623														1719.5	7.9413e-05	1719.5	6.1656e-05
														1699.7	0.0022198	1699.7	0.0014991														1719.7	7.0124e-05	1719.7	5.4171e-05
														1699.9	0.0021315	1699.9	0.0014369														1720	6.0428e-05	1720	4.6382e-05
														1700.2	0.0020446	1700.2	0.0013756														1720.2	5.038e-05	1720.2	3.8333e-05
														1700.4	0.001959	1700.4	0.0013154														1720.4	4.0039e-05	1720.4	3.007e-05
														1700.7	0.0018749	1700.7	0.0012563														1720.7	2.9463e-05	1720.7	2.1641e-05
														1700.9	0.0017923	1700.9	0.0011983														1720.9	1.8714e-05	1720.9	1.3092e-05
														1701.1	0.0017112	1701.1	0.0011414														1721.2	7.8522e-06	1721.2	4.472e-06
														1701.4	0.0016318	1701.4	0.0010858														1721.4	-3.0614e-06	1721.4	-4.1718e-06
														1701.6	0.0015539	1701.6	0.0010313														1721.6	-1.3965e-05	1721.6	-1.2791e-05
														1701.9	0.0014779	1701.9	0.00097821														1721.9	-2.4798e-05	1721.9	-2.1338e-05
														1702.1	0.0014035	1702.1	0.00092637														1722.1	-3.5499e-05	1722.1	-2.9766e-05
														1702.4	0.001331	1702.4	0.00087588														1722.4	-4.6009e-05	1722.4	-3.8028e-05
														1702.6	0.0012603	1702.6	0.00082675														1722.6	-5.6269e-05	1722.6	-4.6079e-05
														1702.8	0.0011915	1702.8	0.00077901														1722.8	-6.6222e-05	1722.8	-5.3875e-05
														1703.1	0.0011247	1703.1	0.00073269														1723.1	-7.5813e-05	1723.1	-6.1373e-05
														1703.3	0.0010597	1703.3	0.00068781														1723.3	-8.4988e-05	1723.3	-6.8532e-05
														1703.6	0.00099683	1703.6	0.00064439														1723.6	-9.3695e-05	1723.6	-7.5313e-05
														1703.8	0.00093593	1703.8	0.00060244														1723.8	-0.00010189	1723.8	-8.1678e-05
														1704	0.00087707	1704	0.00056199														1724	-0.00010952	1724	-8.7592e-05
														1704.3	0.00082028	1704.3	0.00052304														1724.3	-0.00011654	1724.3	-9.3024e-05
														1704.5	0.00076556	1704.5	0.0004856														1724.5	-0.00012292	1724.5	-9.7941e-05
														1704.8	0.00071293	1704.8	0.00044967														1724.8	-0.00012862	1724.8	-0.00010232
														1705	0.00066239	1705	0.00041527														1725	-0.00013361	1725	-0.00010613
														1705.2	0.00061396	1705.2	0.00038238														1725.3	-0.00013785	1725.3	-0.00010935
														1705.5	0.00056763	1705.5	0.00035102														1725.5	-0.00014133	1725.5	-0.00011197
														1705.7	0.0005234	1705.7	0.00032116														1725.7	-0.00014402	1725.7	-0.00011397
														1706	0.00048125	1706	0.0002928														1726	-0.0001459	1726	-0.00011533
														1706.2	0.00044119	1706.2	0.00026594														1726.2	-0.00014695	1726.2	-0.00011605
														1706.5	0.00040318	1706.5	0.00024055														1726.5	-0.00014719	1726.5	-0.00011612
														1706.7	0.00036721	1706.7	0.00021662														1726.7	-0.00014658	1726.7	-0.00011554
														1706.9	0.00033326	1706.9	0.00019412														1726.9	-0.00014515	1726.9	-0.00011431
														1707.2	0.0003013	1707.2	0.00017304														1727.2	-0.00014289	1727.2	-0.00011243
														1707.4	0.00027129	1707.4	0.00015335														1727.4	-0.0001398	1727.4	-0.00010992
														1707.7	0.0002432	1707.7	0.00013503														1727.7	-0.00013591	1727.7	-0.00010677
														1707.9	0.00021699	1707.9	0.00011803														1727.9	-0.00013123	1727.9	-0.00010302
														1708.1	0.00019262	1708.1	0.00010233														1728.1	-0.00012578	1728.1	-9.8665e-05
														1708.4	0.00017003	1708.4	8.7895e-05														1728.4	-0.00011959	1728.4	-9.3739e-05
														1708.6	0.00014919	1708.6	7.4686e-05														1728.6	-0.00011269	1728.6	-8.8261e-05
														1708.9	0.00013003	1708.9	6.2664e-05														1728.9	-0.00010511	1728.9	-8.2259e-05
														1709.1	0.00011251	1709.1	5.1788e-05														1729.1	-9.6878e-05	1729.1	-7.5762e-05
														1709.3	9.6567e-05	1709.3	4.2017e-05														1729.4	-8.805e-05	1729.4	-6.8802e-05
														1709.6	8.2137e-05	1709.6	3.3306e-05														1729.6	-7.8664e-05	1729.6	-6.1414e-05
														1709.8	6.916e-05	1709.8	2.5609e-05														1729.8	-6.8768e-05	1729.8	-5.3636e-05
														1710.1	5.7573e-05	1710.1	1.8881e-05
														1710.3	4.7309e-05	1710.3	1.3074e-05
														1710.6	3.8302e-05	1710.6	8.1398e-06
														1710.8	3.0482e-05	1710.8	4.0286e-06
														1711	2.3782e-05	1711	6.9125e-07
														1711.3	1.813e-05	1711.3	-1.9223e-06
														1711.5	1.3456e-05	1711.5	-3.8621e-06
														1711.8	9.6909e-06	1711.8	-5.1783e-06
														1712	6.763e-06	1712	-5.921e-06
														1712.2	4.6026e-06	1712.2	-6.1399e-06
														1712.5	3.1404e-06	1712.5	-5.8841e-06
														1712.7	2.3079e-06	1712.7	-5.2022e-06
														1713	2.0375e-06	1713	-4.142e-06
														1713.2	2.2633e-06	1713.2	-2.7503e-06
														1713.4	2.9207e-06	1713.4	-1.0728e-06
														1713.7	3.947e-06	1713.7	8.4578e-07
														1713.9	5.2816e-06	1713.9	2.9625e-06
														1714.2	6.8658e-06	1714.2	5.2355e-06
														1714.4	8.6435e-06	1714.4	7.6249e-06
														1714.6	1.0561e-05	1714.6	1.0092e-05
														1714.9	1.2568e-05	1714.9	1.2601e-05
														1715.1	1.4616e-05	1715.1	1.5116e-05
														1715.4	1.666e-05	1715.4	1.7605e-05
														1715.6	1.8657e-05	1715.6	2.0038e-05
														1715.9	2.0571e-05	1715.9	2.2386e-05
														1716.1	2.2364e-05	1716.1	2.4622e-05
														1716.3	2.4004e-05	1716.3	2.6722e-05
														1716.6	2.5464e-05	1716.6	2.8665e-05
														1716.8	2.6717e-05	1716.8	3.043e-05
														1717.1	2.7742e-05	1717.1	3.2002e-05
														1717.3	2.852e-05	1717.3	3.3363e-05
														1717.5	2.9036e-05	1717.5	3.4502e-05
														1717.8	2.9279e-05	1717.8	3.5409e-05
														1718	2.9239e-05	1718	3.6074e-05
														1718.3	2.8911e-05	1718.3	3.6491e-05
														1718.5	2.8294e-05	1718.5	3.6658e-05
														1718.7	2.7388e-05	1718.7	3.6571e-05
														1719	2.6198e-05	1719	3.6232e-05
														1719.2	2.4729e-05	1719.2	3.5642e-05
														1719.5	2.2991e-05	1719.5	3.4804e-05
														1719.7	2.0996e-05	1719.7	3.3726e-05
														1720	1.8757e-05	1720	3.2415e-05
														1720.2	1.6291e-05	1720.2	3.0879e-05
														1720.4	1.3617e-05	1720.4	2.9129e-05
														1720.7	1.0753e-05	1720.7	2.7177e-05
														1720.9	7.7212e-06	1720.9	2.5037e-05
														1721.2	4.5446e-06	1721.2	2.2723e-05
														1721.4	1.2471e-06	1721.4	2.0251e-05
														1721.6	-2.1466e-06	1721.6	1.7636e-05
														1721.9	-5.6109e-06	1721.9	1.4897e-05
														1722.1	-9.1196e-06	1722.1	1.205e-05
														1722.4	-1.2647e-05	1722.4	9.1149e-06
														1722.6	-1.6165e-05	1722.6	6.1097e-06
														1722.8	-1.9649e-05	1722.8	3.0537e-06
														1723.1	-2.3072e-05	1723.1	-3.3942e-08
														1723.3	-2.6409e-05	1723.3	-3.1339e-06
														1723.6	-2.9634e-05	1723.6	-6.2271e-06
														1723.8	-3.2725e-05	1723.8	-9.2945e-06
														1724	-3.5658e-05	1724	-1.2318e-05
														1724.3	-3.8411e-05	1724.3	-1.5278e-05
														1724.5	-4.0965e-05	1724.5	-1.8158e-05
														1724.8	-4.33e-05	1724.8	-2.0942e-05
														1725	-4.54e-05	1725	-2.3611e-05
														1725.3	-4.7249e-05	1725.3	-2.6153e-05
														1725.5	-4.8833e-05	1725.5	-2.855e-05
														1725.7	-5.0141e-05	1725.7	-3.0792e-05
														1726	-5.1164e-05	1726	-3.2864e-05
														1726.2	-5.1893e-05	1726.2	-3.4755e-05
														1726.5	-5.2324e-05	1726.5	-3.6457e-05
														1726.7	-5.2454e-05	1726.7	-3.7958e-05
														1726.9	-5.228e-05	1726.9	-3.9253e-05
														1727.2	-5.1804e-05	1727.2	-4.0335e-05
														1727.4	-5.103e-05	1727.4	-4.1199e-05
														1727.7	-4.9962e-05	1727.7	-4.1841e-05
														1727.9	-4.8608e-05	1727.9	-4.226e-05
														1728.1	-4.6976e-05	1728.1	-4.2453e-05
														1728.4	-4.5079e-05	1728.4	-4.2423e-05
														1728.6	-4.2929e-05	1728.6	-4.217e-05
														1728.9	-4.054e-05	1728.9	-4.1697e-05
														1729.1	-3.7929e-05	1729.1	-4.101e-05
														1729.4	-3.5114e-05	1729.4	-4.0113e-05
														1729.6	-3.2113e-05	1729.6	-3.9014e-05
														1729.8	-2.8948e-05	1729.8	-3.7721e-05
														1730.1	-2.5638e-05	1730.1	-3.6242e-05
														1730.3	-2.2208e-05	1730.3	-3.4588e-05
														1730.6	-1.8678e-05	1730.6	-3.277e-05
														1730.8	-1.5074e-05	1730.8	-3.0799e-05
														1731	-1.1419e-05	1731	-2.8689e-05
														1731.3	-7.737e-06	1731.3	-2.6453e-05
														1731.5	-4.0527e-06	1731.5	-2.4104e-05
														1731.8	-3.901e-07	1731.8	-2.1659e-05
														1732	3.2267e-06	1732	-1.913e-05
														1732.2	6.7743e-06	1732.2	-1.6535e-05
														1732.5	1.023e-05	1732.5	-1.3889e-05
														1732.7	1.3571e-05	1732.7	-1.1207e-05
														1733	1.6777e-05	1733	-8.5054e-06
														1733.2	1.9826e-05	1733.2	-5.8004e-06
														1733.5	2.2701e-05	1733.5	-3.1076e-06
														1733.7	2.5384e-05	1733.7	-4.4265e-07
														1733.9	2.7857e-05	1733.9	2.1793e-06
														1734.2	3.0107e-05	1734.2	4.7434e-06
														1734.4	3.2121e-05	1734.4	7.2351e-06
														1734.7	3.3886e-05	1734.7	9.6408e-06
														1734.9	3.5394e-05	1734.9	1.1947e-05
														1735.1	3.6636e-05	1735.1	1.4142e-05
														1735.4	3.7608e-05	1735.4	1.6213e-05
														1735.6	3.8304e-05	1735.6	1.815e-05
														1735.9	3.8724e-05	1735.9	1.9943e-05
														1736.1	3.8867e-05	1736.1	2.1583e-05
														1736.3	3.8736e-05	1736.3	2.3061e-05
														1736.6	3.8334e-05	1736.6	2.4372e-05
														1736.8	3.7668e-05	1736.8	2.551e-05
														1737.1	3.6745e-05	1737.1	2.6469e-05
														1737.3	3.5576e-05	1737.3	2.7246e-05
														1737.5	3.4171e-05	1737.5	2.784e-05
														1737.8	3.2544e-05	1737.8	2.8248e-05
														1738	3.071e-05	1738	2.8471e-05
														1738.3	2.8684e-05	1738.3	2.851e-05
														1738.5	2.6485e-05	1738.5	2.8368e-05
														1738.8	2.4132e-05	1738.8	2.8047e-05
														1739	2.1643e-05	1739	2.7553e-05
														1739.2	1.9041e-05	1739.2	2.6891e-05
														1739.5	1.6348e-05	1739.5	2.6068e-05
														1739.7	1.3584e-05	1739.7	2.5091e-05
														1740	1.0774e-05	1740	2.397e-05
